# Supplementary material for: Prediction of Possible Biomarkers and Novel Pathways Conferring Risk to Post-Traumatic Stress Disorder
Source: PLoS One. 2016 Dec 20;11(12):e0168404. doi: 10.1371/journal.pone.0168404 (PMC5172609; doi:10.1371/journal.pone.0168404)
Supplement: S3 Table — (XLS) [file pone.0168404.s007.xls]

## Sheet: summary_statistics_GSE860
Table S3. Summary statistics of the datasets used for our study
a) GSE860
Property	GSM13136.txt	GSM13137.txt	GSM13151.txt	GSM13153.txt	GSM13154.txt	GSM13135.txt	GSM13145.txt	GSM13150.txt	GSM13152.txt	GSM12955.txt	GSM13122.txt	GSM13124.txt	GSM13127.txt	GSM13130.txt	GSM13121.txt	GSM13123.txt	GSM13126.txt	GSM13128.txt	GSM13129.txt	GSM13134.txt	GSM13146.txt	GSM13148.txt	GSM13156.txt	GSM12956.txt	GSM13147.txt	GSM13149.txt	GSM13155.txt	GSM12957.txt	GSM13120.txt	GSM13131.txt	GSM13133.txt	GSM13125.txt	GSM13132.txt
No. of Observations	12600	12600	12600	12600	12600	12600	12600	12600	12600	12600	12600	12600	12600	12600	12600	12600	12600	12600	12600	12600	12600	12600	12600	12600	12600	12600	12600	12600	12600	12600	12600	12600	12600
No. of Missing Values	0	0	0	0	0	0	0	0	0	0	0	0	0	0	0	0	0	0	0	0	0	0	0	0	0	0	0	0	0	0	0	0	0
Minimum	-2.91669	-2.11979	-4.06112	-1.46701	-2.76942	-2.60295	-2.59592	-2.72993	-2.93102	-3.47282	-3.26671	-1.39865	-2.57093	-2.38046	-2.15208	-1.86807	-1.8789	-2.44764	-2.03108	-3.18921	-2.02591	-1.65379	-3.24239	-2.86105	-2.55307	-2.93366	-2.3447	-1.84428	-2.28729	-1.83944	-2.41245	-1.52459	-2.23133
Maximum	2.48061	5.05967	5.73203	2.48387	2.69085	2.71274	5.29834	5.33418	5.47965	2.08038	2.66133	4.90673	5.20312	3.14822	2.06891	4.86811	5.3978	4.80094	3.57407	4.09377	2.25131	5.23111	1.7874	5.61741	5.30209	2.80618	4.56972	2.67072	5.19723	1.9847	2.22208	5.17582	1.81619
Mean	0.0197678	-0.0231291	-0.101306	0.0156611	0.00912594	-0.0100722	-0.00494859	0.000463939	0.0170901	-0.0173203	-0.0376436	0.0251841	0.0607316	0.00225558	-0.0168798	-0.0251353	0.0347103	0.043209	0.0447443	-0.0295486	-0.059351	-0.0107978	-0.0356166	0.00258367	0.0174647	0.0540845	-0.0153763	0.0244172	0.0715994	-0.00723677	0.00576562	0.0225277	0.002883
Trimmed Mean	0.0204615	-0.0232439	-0.0991673	0.0132619	0.00780501	-0.00913548	-0.00517623	0.000103589	0.0261469	-0.0136907	-0.0405813	0.0233952	0.0588863	-0.000601126	-0.0202601	-0.0285984	0.0347456	0.0379608	0.0419562	-0.0321402	-0.0626085	-0.0133916	-0.0339353	-0.00704066	0.0156032	0.0491517	-0.0167275	0.0241065	0.0704524	-0.00711624	0.00954722	0.0214558	0.00295412
Median	0.0123143	-0.0224252	-0.0341296	0	-0.0109069	-0.00733232	-0.0317669	0	0.125685	0	-0.0510263	0.0248594	0.093817	-0.0414486	-0.0294986	-0.0398471	0.0486886	0.0252709	0.0413158	0	-0.105517	-0.0131292	-0.0254242	-0.0104384	0	0.030179	-0.0152316	0.0211539	0.074934	-0.0302939	0.0237799	0.0133567	-0.0326121
Std. Deviation	0.256353	0.25434	0.702195	0.287371	0.424867	0.215262	0.324657	0.308859	0.549883	0.499876	0.26615	0.277862	0.452404	0.549618	0.299193	0.268139	0.260159	0.352771	0.329147	0.533469	0.312428	0.234225	0.291433	0.411252	0.224817	0.283784	0.262252	0.260684	0.347705	0.284171	0.297658	0.230016	0.358588
Trimmed Std. Deviation	0.21304	0.210529	0.620501	0.253118	0.377558	0.179859	0.280756	0.258093	0.496958	0.44798	0.221952	0.234844	0.375688	0.505711	0.254382	0.221926	0.219357	0.299039	0.276309	0.452649	0.284479	0.191286	0.253997	0.318117	0.180333	0.232584	0.219061	0.221734	0.306047	0.247027	0.252336	0.185172	0.32066
No. Of Outliers	508	509	607	384	501	616	546	597	865	301	711	535	954	212	633	740	575	522	791	1009	128	439	463	1011	605	570	603	491	350	589	835	684	642
Percentile 1.0	-0.650589	-0.681326	-2.10473	-0.668148	-1.06291	-0.558347	-0.806522	-0.849182	-1.79605	-1.35034	-0.639402	-0.701961	-1.30459	-1.1891	-0.724674	-0.6345	-0.68687	-0.757486	-0.848331	-1.56083	-0.652322	-0.526918	-0.856557	-0.950888	-0.51762	-0.576811	-0.663571	-0.676347	-0.828869	-0.7529	-0.96831	-0.569652	-0.870224
Percentile 5.0	-0.358854	-0.385498	-1.35941	-0.421523	-0.636112	-0.318466	-0.465994	-0.47367	-1.15105	-0.832887	-0.406477	-0.416314	-0.737955	-0.794576	-0.445682	-0.391449	-0.403644	-0.475947	-0.478188	-0.903378	-0.482702	-0.336737	-0.500391	-0.54562	-0.29753	-0.341348	-0.396219	-0.387496	-0.498383	-0.407363	-0.519425	-0.317187	-0.511994
Percentile 10.0	-0.25996	-0.294441	-0.975095	-0.31929	-0.459451	-0.235933	-0.342355	-0.336561	-0.722318	-0.632886	-0.309792	-0.298306	-0.454572	-0.630246	-0.327937	-0.299645	-0.27309	-0.349866	-0.313563	-0.631541	-0.412254	-0.25803	-0.37273	-0.389493	-0.209672	-0.245375	-0.297486	-0.272116	-0.352266	-0.292775	-0.320881	-0.216291	-0.373599
Percentile 25.0	-0.113768	-0.15791	-0.447534	-0.157885	-0.235231	-0.123106	-0.18457	-0.150736	-0.179663	-0.309174	-0.182113	-0.11828	-0.113379	-0.37609	-0.183103	-0.168772	-0.0860823	-0.15475	-0.112253	-0.265261	-0.283259	-0.142589	-0.19095	-0.184565	-0.0970691	-0.0985521	-0.153508	-0.112046	-0.122502	-0.167511	-0.112649	-0.0875101	-0.202597
Percentile 50.0	0.0123143	-0.0224252	-0.0341296	0	-0.0109069	-0.00733232	-0.0317669	0	0.125685	0	-0.0510263	0.0248594	0.093817	-0.0414486	-0.0294986	-0.0398471	0.0486886	0.0252709	0.0413158	0	-0.105517	-0.0131292	-0.0254242	-0.0104384	0	0.030179	-0.0152316	0.0211539	0.074934	-0.0302939	0.0237799	0.0133567	-0.0326121
Percentile 75.0	0.156405	0.1066	0.292388	0.172159	0.232973	0.094574	0.157612	0.16098	0.362555	0.288817	0.07461	0.174877	0.287163	0.331025	0.118911	0.0840511	0.179963	0.214067	0.19936	0.20571	0.137358	0.100813	0.128629	0.138136	0.120615	0.185457	0.1108	0.167675	0.279561	0.133799	0.163395	0.129945	0.176819
Percentile 90.0	0.293277	0.262704	0.659163	0.360712	0.533295	0.230052	0.404995	0.331328	0.555656	0.582602	0.2555	0.313411	0.480101	0.747601	0.318943	0.273202	0.305463	0.421775	0.383842	0.495605	0.357875	0.247366	0.298224	0.365244	0.252612	0.34973	0.271703	0.310878	0.471951	0.350611	0.308063	0.25765	0.481346
Percentile 95.0	0.407521	0.365743	0.938585	0.486836	0.738163	0.334927	0.557523	0.461856	0.680998	0.768246	0.413529	0.43051	0.649264	0.98454	0.474705	0.422172	0.393915	0.602068	0.54362	0.780016	0.49479	0.353459	0.42102	0.630312	0.359549	0.497528	0.400419	0.412103	0.598321	0.490988	0.413053	0.35272	0.667447
Percentile 99.0	0.709737	0.619722	1.60224	0.815332	1.18837	0.576021	0.83696	0.798359	0.933942	1.16592	0.775057	0.777972	1.23553	1.46331	0.934436	0.794688	0.623682	1.16116	1.01619	1.57581	0.74842	0.609265	0.702633	1.38583	0.620445	0.929041	0.73672	0.660331	0.925553	0.774875	0.692805	0.646134	0.991328
b) GSE63878
Property	GSM1558776.txt	GSM1558778.txt	GSM1558780.txt	GSM1558782.txt	GSM1558784.txt	GSM1558786.txt	GSM1558788.txt	GSM1558790.txt	GSM1558792.txt	GSM1558794.txt	GSM1558796.txt	GSM1558798.txt	GSM1558800.txt	GSM1558802.txt	GSM1558804.txt	GSM1558806.txt	GSM1558808.txt	GSM1558810.txt	GSM1558812.txt	GSM1558814.txt	GSM1558816.txt	GSM1558818.txt	GSM1558820.txt	GSM1558822.txt	GSM1558824.txt	GSM1558826.txt	GSM1558828.txt	GSM1558830.txt	GSM1558832.txt	GSM1558834.txt	GSM1558836.txt	GSM1558838.txt	GSM1558840.txt	GSM1558842.txt	GSM1558844.txt	GSM1558846.txt	GSM1558848.txt	GSM1558850.txt	GSM1558852.txt	GSM1558854.txt	GSM1558856.txt	GSM1558858.txt	GSM1558860.txt	GSM1558862.txt	GSM1558864.txt	GSM1558866.txt	GSM1558868.txt	GSM1558870.txt	GSM1558775.txt
No. of Observations	22034	22034	22034	22034	22034	22034	22034	22034	22034	22034	22034	22034	22034	22034	22034	22034	22034	22034	22034	22034	22034	22034	22034	22034	22034	22034	22034	22034	22034	22034	22034	22034	22034	22034	22034	22034	22034	22034	22034	22034	22034	22034	22034	22034	22034	22034	22034	22034	22034
No. of Missing Values	0	0	0	0	0	0	0	0	0	0	0	0	0	0	0	0	0	0	0	0	0	0	0	0	0	0	0	0	0	0	0	0	0	0	0	0	0	0	0	0	0	0	0	0	0	0	0	0	0
Minimum	-0.603471	-0.602082	-0.779087	-0.344202	-0.748703	-0.576084	-0.373959	-0.614301	-0.518599	-0.479931	-0.373568	-0.701447	-0.341592	-0.408017	-0.407448	-0.459526	-0.519228	-0.432552	-0.346342	-0.897435	-0.63306	-0.530573	-0.454352	-0.373156	-0.580066	-0.539686	-0.820391	-0.71679	-0.273004	-0.430309	-0.316059	-0.545902	-0.950234	-0.661874	-0.345172	-0.391691	-0.591564	-0.600253	-0.779964	-0.445499	-0.445928	-0.305579	-0.322107	-0.699319	-0.3418	-0.483598	-0.502776	-0.400529	-0.454942
Maximum	0.69002	0.480006	0.663602	0.468152	0.51216	0.69547	0.512285	0.510117	0.630963	0.691712	0.506479	0.337072	0.638088	0.418132	0.664609	0.624552	0.367926	0.386956	0.7206	0.578065	0.47085	0.328429	0.383783	1.00031	0.472826	0.556618	0.465108	0.534656	0.425622	0.660748	0.602765	0.763186	0.523607	0.419302	0.61507	0.435049	0.588182	0.60376	0.64928	0.296317	0.325828	0.448874	0.452552	0.590279	0.593098	0.554696	0.445686	0.494302	0.633059
Mean	0.0664595	0.0333929	0.06532	0.0244903	0.0455882	0.0714372	0.0335285	0.0473965	0.0570934	0.0304062	-0.0368273	-0.0413313	-0.0212916	0.00694529	-0.0196409	-0.00910597	-0.0197656	-0.0370397	-0.0331056	0.0421178	-0.0427676	-0.0370048	-0.0301711	-0.0188128	0.0475569	0.0702455	0.0361828	0.0324436	0.0286194	-0.00146992	-0.0162061	-0.00923148	0.0557387	-0.00700287	0.00319481	0.0190638	0.030435	-0.0435207	0.0512447	-0.0278953	-0.0123473	0.00768068	0.00634298	0.0380562	-0.0257377	0.0174164	-0.0328207	0.00711715	-0.0231678
Trimmed Mean	0.0668258	0.0333793	0.0651892	0.0240754	0.0452599	0.0703925	0.0325677	0.0469398	0.0562823	0.0297433	-0.0366413	-0.0403118	-0.0215983	0.0071009	-0.0194043	-0.00951857	-0.0197691	-0.0371529	-0.0331581	0.0414295	-0.0422223	-0.0369548	-0.0300903	-0.0186663	0.0480221	0.0702512	0.035799	0.0325041	0.0280749	-0.00154595	-0.0161721	-0.00954953	0.05547	-0.00764021	0.0038161	0.0182117	0.0294226	-0.0431448	0.0513292	-0.0275771	-0.012089	0.00766093	0.00634727	0.0372656	-0.0259132	0.0179466	-0.0329025	0.00716711	-0.0221963
Median	0.0642962	0.0352742	0.0609252	0.019361	0.0416305	0.0518705	0.0211574	0.0372044	0.048241	0.0232155	-0.0286894	-0.0271036	-0.0160875	0.00698751	-0.0125073	-0.00889593	-0.0170667	-0.0325994	-0.0261588	0.0276034	-0.0343324	-0.0328813	-0.0233635	-0.0115814	0.0518143	0.0709094	0.0310456	0.0309853	0.0230904	-0.000577331	-0.0132394	-0.0094406	0.0542456	-0.00874305	0.00676525	0.00877041	0.0184235	-0.0326518	0.0474376	-0.0230591	-0.00836539	0.00652665	0.00549537	0.0231856	-0.0239197	0.0202002	-0.0292042	0.0078662	-0.0133046
Std. Deviation	0.1095	0.0654077	0.11188	0.0523547	0.0811534	0.124127	0.0792009	0.0850075	0.100744	0.0707805	0.0635707	0.0766966	0.0539176	0.0378073	0.0494552	0.0435908	0.0438821	0.0616373	0.0568919	0.0888826	0.0686906	0.0584091	0.0557879	0.0506442	0.0809701	0.117799	0.0665367	0.0563796	0.0523258	0.0370948	0.0437914	0.0437079	0.0953163	0.0492484	0.0533883	0.0581406	0.074777	0.0728661	0.0952313	0.0538076	0.0375537	0.0333369	0.0317654	0.100593	0.0570143	0.0546003	0.0593815	0.0394734	0.061297
Trimmed Std. Deviation	0.10268	0.0594012	0.104224	0.0463028	0.0738644	0.115715	0.0717059	0.0779044	0.0925051	0.0625251	0.0577274	0.0679088	0.0456402	0.0322618	0.0423878	0.036243	0.038503	0.0563305	0.05147	0.0807814	0.063221	0.0538946	0.0510146	0.0432071	0.0753109	0.112078	0.059957	0.0509034	0.0463756	0.031115	0.0385279	0.0372427	0.0874017	0.0416477	0.047013	0.0512015	0.066575	0.0663293	0.0864668	0.0483253	0.0325321	0.027898	0.0267785	0.091481	0.0520585	0.0479586	0.0540299	0.0338817	0.0532407
No. Of Outliers	57	303	114	811	231	262	1351	530	697	1020	489	1057	1275	938	1047	1116	495	210	194	1213	261	128	140	1113	112	21	433	223	674	1107	547	706	164	990	805	1606	1690	355	291	584	1058	1105	1214	1203	183	608	215	868	1408
Percentile 1.0	-0.177295	-0.125389	-0.171694	-0.0937019	-0.13414	-0.157864	-0.121437	-0.128288	-0.14806	-0.120913	-0.208801	-0.287919	-0.173305	-0.0989806	-0.167082	-0.116654	-0.132459	-0.1838	-0.169779	-0.137898	-0.226927	-0.171825	-0.160836	-0.171437	-0.151005	-0.169144	-0.1068	-0.100728	-0.0848722	-0.103926	-0.131542	-0.111187	-0.154616	-0.116817	-0.16	-0.0934113	-0.117728	-0.242043	-0.16387	-0.179851	-0.123999	-0.0858409	-0.0821208	-0.171378	-0.15291	-0.136907	-0.175193	-0.0989174	-0.228468
Percentile 5.0	-0.106856	-0.0727772	-0.106524	-0.0486076	-0.0765081	-0.0964933	-0.0703487	-0.0730492	-0.0884383	-0.066657	-0.152912	-0.188048	-0.117735	-0.0528118	-0.110028	-0.0735404	-0.090471	-0.140559	-0.125492	-0.0754615	-0.164209	-0.130708	-0.121091	-0.109222	-0.0878455	-0.113332	-0.0601751	-0.0550885	-0.0462292	-0.0585839	-0.0880858	-0.0737627	-0.0920743	-0.0754099	-0.089682	-0.0537596	-0.0653053	-0.172901	-0.0920956	-0.122281	-0.0783232	-0.0418699	-0.0425535	-0.0977467	-0.115498	-0.0733934	-0.128407	-0.0573838	-0.140805
Percentile 10.0	-0.0724924	-0.0489582	-0.0722657	-0.0323173	-0.0517347	-0.0678234	-0.0480598	-0.0493427	-0.0583416	-0.0461537	-0.122534	-0.138749	-0.0871418	-0.0353608	-0.0816134	-0.0562922	-0.0729348	-0.116376	-0.106406	-0.0501923	-0.132107	-0.112093	-0.103761	-0.0806149	-0.0586054	-0.0834919	-0.0393167	-0.0360242	-0.0291011	-0.0422717	-0.0699919	-0.0583236	-0.0623707	-0.0592799	-0.0613208	-0.0376131	-0.0438148	-0.138969	-0.0619333	-0.0961739	-0.0584581	-0.0277494	-0.0273114	-0.0678794	-0.0971023	-0.0478843	-0.107761	-0.0386743	-0.0978806
Percentile 25.0	-0.013959	-0.00888693	-0.0155602	-0.00726569	-0.0104985	-0.0194359	-0.0147737	-0.00832477	-0.00942978	-0.0118405	-0.0737164	-0.0769081	-0.0456432	-0.0121667	-0.0420476	-0.0321784	-0.0465349	-0.0789805	-0.0740681	-0.0125409	-0.0873737	-0.0801198	-0.070537	-0.0419481	-0.00863624	-0.0251181	-0.00768259	-0.00462165	-0.00355852	-0.0203211	-0.0419829	-0.0346539	-0.0107178	-0.0355043	-0.0232147	-0.0142738	-0.0129831	-0.089754	-0.0120496	-0.0587336	-0.0300483	-0.00878847	-0.00906753	-0.023709	-0.0663311	-0.0122874	-0.0739861	-0.0132101	-0.0467369
Percentile 50.0	0.0642962	0.0352742	0.0609252	0.019361	0.0416305	0.0518705	0.0211574	0.0372044	0.048241	0.0232155	-0.0286894	-0.0271036	-0.0160875	0.00698751	-0.0125073	-0.00889593	-0.0170667	-0.0325994	-0.0261588	0.0276034	-0.0343324	-0.0328813	-0.0233635	-0.0115814	0.0518143	0.0709094	0.0310456	0.0309853	0.0230904	-0.000577331	-0.0132394	-0.0094406	0.0542456	-0.00874305	0.00676525	0.00877041	0.0184235	-0.0326518	0.0474376	-0.0230591	-0.00836539	0.00652665	0.00549537	0.0231856	-0.0239197	0.0202002	-0.0292042	0.0078662	-0.0133046
Percentile 75.0	0.152079	0.0758238	0.142451	0.0519174	0.0998238	0.146566	0.0659373	0.095536	0.11023	0.0638383	0.00470656	0.00553137	0.00717786	0.0278158	0.008872	0.0109029	0.00619656	0.00495574	0.00610024	0.0818125	0.00590229	0.00411209	0.00853032	0.00961938	0.110053	0.164588	0.0763615	0.0714965	0.0573663	0.0169652	0.009931	0.0136864	0.120998	0.0156897	0.0360023	0.0399967	0.0568558	0.00645015	0.112905	0.00625005	0.00887975	0.0243707	0.0220835	0.0830694	0.0118707	0.0517166	0.00771221	0.0292327	0.0121245
Percentile 90.0	0.206919	0.111789	0.211777	0.0888613	0.148372	0.250362	0.138813	0.162557	0.189812	0.117618	0.0333987	0.0352684	0.031233	0.0487431	0.0291708	0.036227	0.0300555	0.035016	0.0306308	0.166198	0.0365425	0.0339362	0.0342134	0.0310102	0.145496	0.221411	0.119217	0.101031	0.0931854	0.0375623	0.0330417	0.0396904	0.17633	0.043911	0.062509	0.093514	0.12959	0.0364573	0.171144	0.0319365	0.0270751	0.0444855	0.0404456	0.179075	0.0443769	0.0790862	0.0367713	0.0503349	0.037282
Percentile 95.0	0.235359	0.134155	0.253945	0.116889	0.176983	0.300698	0.193577	0.203274	0.247629	0.159738	0.0523199	0.0560325	0.0496929	0.0634775	0.0431037	0.0579943	0.0461094	0.0549389	0.0474533	0.220839	0.0539908	0.0519904	0.051148	0.0461352	0.16559	0.25241	0.150559	0.118793	0.118986	0.0544389	0.0480086	0.0590783	0.208036	0.0732585	0.0787594	0.134026	0.181767	0.0557681	0.208672	0.0490901	0.0398249	0.0589616	0.0560454	0.238286	0.0638046	0.0977611	0.0567131	0.0660883	0.0541621
Percentile 99.0	0.295701	0.189562	0.330429	0.179533	0.244166	0.398624	0.285308	0.278438	0.338074	0.242877	0.101639	0.110355	0.111571	0.101694	0.0817496	0.120231	0.0862814	0.103896	0.0916875	0.300158	0.090896	0.0922672	0.0917068	0.0903971	0.208953	0.308966	0.220089	0.164485	0.185319	0.100541	0.0883736	0.109344	0.279791	0.15271	0.116549	0.213036	0.272762	0.106151	0.290557	0.0921726	0.0740662	0.100087	0.0952533	0.334455	0.110543	0.138338	0.105126	0.10701	0.0972748
*All the samples in the dataset GSE860 and GSE63878 considered for the analysis showed good normalization and hybridization with a 50th percentile of ± 0.2 from the 0.
[truncated: 47 more columns]
