# Supplementary material for: Prediction of Possible Biomarkers and Novel Pathways Conferring Risk to Post-Traumatic Stress Disorder
Source: PLoS One. 2016 Dec 20;11(12):e0168404. doi: 10.1371/journal.pone.0168404 (PMC5172609; doi:10.1371/journal.pone.0168404)
Supplement: S4 Table — (XLS) [file pone.0168404.s008.xls]

## Sheet: Up_regulated
Table S4. Genes that are commonly dysregulated among PTSDGSE860 and Post-deploy PTSDGSE63878 samples
ID_REF	FC ([PTSD] vs Zero)	Log FC ([PTSD] vs Zero)	FC (abs) ([PTSD] vs Zero)	Regulation ([PTSD] vs Zero)	chromosome	end_position_on_the_genomic_accession	ENTREZ_GENE_ID	Gene Symbol	Gene Title	GeneID	GO_Avadis_	GO_ID_Component	GO_ID_Function	GO_ID_Process	LocusTag	map_location	orientation	protein_accession.version	PubMed	RNA_nucleotide_accession.version	start_position_on_the_genomic_accession	Synonyms	UniGene_cluster
32780_at	1.00033	0.000474088	1.00033	up	6	56954627	667	DST	DST	667	GO:0005515|GO:0005882|GO:0030056|GO:0030424|GO:0030018|GO:0045104|GO:0005634|GO:0035371|GO:0005635|GO:0030011|GO:0015629|GO:0042803|GO:0005829|GO:0005737|GO:0009925|GO:0051010|GO:0030198|GO:0048870|GO:0007010|GO:0015630|GO:0031581|GO:0007050|GO:0045111|GO:0007155|GO:0005938|GO:0031252|GO:0070062|GO:0005509|GO:0009611|GO:0000226|GO:0003779|GO:0008022|GO:0005604|GO:0005178|GO:0007229|GO:0005789|GO:…	GO:0070062|GO:0045111|GO:0035371|GO:0031673|GO:0031252|GO:0030424|GO:0030056|GO:0030018|GO:0016023|GO:0016021|GO:0015630|GO:0015629|GO:0009925|GO:0005938|GO:0005925|GO:0005882|GO:0005829|GO:0005789|GO:0005737|GO:0005635|GO:0005634|GO:0005604	GO:0051010|GO:0042803|GO:0008022|GO:0005515|GO:0005509|GO:0005178|GO:0003779	GO:0048870|GO:0045104|GO:0031581|GO:0030198|GO:0030011|GO:0009611|GO:0007229|GO:0007155|GO:0007050|GO:0007010|GO:0000226		6p12.1		XP_005249367.1	21423176///11751855///23376485///19403692///11375975///14581450///10428034///12482924///2461961///19632184///19932097	XM_005249310.2	56457986	BP240|BPA|BPAG1|CATX-15|CATX15|D6S1101|DMH|DT|EBSB2|HSAN6|MACF2
35551_g_at	1.04361	0.0615868	1.04361	up	X	24672861	9468	PCYT1B	PCYT1B	9468	GO:0001541|GO:0005737|GO:0005789|GO:0004105|GO:0007283|GO:0044281|GO:0006644|GO:0006657|GO:0006656|GO:0046474	GO:0005789|GO:0005737	GO:0004105	GO:0046474|GO:0044281|GO:0007283|GO:0006657|GO:0006656|GO:0006644|GO:0001541		Xp22.11		XP_011543913.1	9593753	XM_011545611.1	24558086	CCTB|CTB
32728_at	1.01569	0.0224651	1.01569	up	7	38631566	273	AMPH	AMPH	273	GO:0005515|GO:0031256|GO:0005543|GO:0030054|GO:0007268|GO:0030672|GO:0007612|GO:0048488|GO:0015629|GO:0006897|GO:0008021	GO:0031256|GO:0030672|GO:0030054|GO:0015629|GO:0008021	GO:0005543|GO:0005515	GO:0048488|GO:0007612|GO:0007268|GO:0006897		7p14-p13		XP_006715752.1	9182667///22750946///1628617///17762867	XM_006715689.2	38383693	AMPH1
40342_at	1.00162	0.00232826	1.00162	up	Y	24813504///23291355///23199122///24907039	1617 /// 57054 /// 57055 /// 57135 /// 732447	DAZ3///DAZ4///DAZ1///DAZ2	DAZ3///DAZ4///DAZ1///DAZ2	57135///1617///57054///57055	GO:0007338|GO:0005515|GO:0005737|GO:0000166|GO:0003723|GO:0005634|GO:0007275|GO:0008494|GO:0045948|GO:0007283|GO:0030154	GO:0005737|GO:0005634	GO:0003723|GO:0000166///GO:0008494|GO:0005515|GO:0003723|GO:0000166	GO:0030154|GO:0007283|GO:0007275///GO:0030154|GO:0007338|GO:0007283|GO:0007275///GO:0045948|GO:0030154|GO:0007283|GO:0007275		Yq11.223	+	NP_001005785.1///XP_011529784.1///XP_005262659.1///XP_011529807.1	16001084///8896558///12511597	XM_011531505.1///XM_005262602.1///XM_011531482.1///NM_001005785.2	24833799///23129354///23219456///24763068	pDP1680|pDP1681///pDP1678///pDP1679///DAZ|SPGY	Hs.70936
41209_at	1.0471	0.0663977	1.0471	up	8	19967258	4023	LPL	LPL	4023	GO:0005515|GO:0004806|GO:0005886|GO:0007603|GO:0009409|GO:0042627|GO:0070328|GO:0031225|GO:0044281|GO:0005615|GO:0034361|GO:0019432|GO:0006633|GO:0019433|GO:0008201|GO:0070062|GO:0009986|GO:0010744|GO:0042493|GO:0005102|GO:0005576|GO:0004620|GO:0010886|GO:0001523|GO:0004465|GO:0009749|GO:0031012|GO:0034372|GO:0034371|GO:0010890|GO:0042157|GO:0006641|GO:0034185|GO:0006644|GO:0017129	GO:0070062|GO:0042627|GO:0034361|GO:0031225|GO:0031012|GO:0009986|GO:0005886|GO:0005615|GO:0005576	GO:0034185|GO:0017129|GO:0008201|GO:0005515|GO:0005102|GO:0004806|GO:0004620|GO:0004465	GO:0070328|GO:0044281|GO:0042493|GO:0042157|GO:0034372|GO:0034371|GO:0019433|GO:0019432|GO:0010890|GO:0010886|GO:0010744|GO:0009749|GO:0009409|GO:0007603|GO:0006644|GO:0006641|GO:0006633|GO:0001523		8p22	+	NP_000228.1	23376485///182536///3973011///10727238///12573449///10085125///17018885///20124439///15178420	NM_000237.2	19939070	HDLCQ11|LIPD	Hs.180878
35976_at	1.03371	0.0478327	1.03371	up	X	72307186	4435	CITED1	CITED1	4435	GO:0001656|GO:0005515|GO:0001658|GO:0043627|GO:0060711|GO:0003700|GO:0044212|GO:0060712|GO:0051591|GO:0042803|GO:0043524|GO:0000578|GO:0042438|GO:0070670|GO:0032496|GO:0007179|GO:0071107|GO:0032868|GO:0071104|GO:0071105|GO:0003713|GO:0060231|GO:0001890|GO:0007420|GO:0070741|GO:0045893|GO:0045892|GO:0008283|GO:0030178|GO:0005634|GO:0060395|GO:0005829|GO:0005737|GO:0034341|GO:0034097|GO:0071559|GO:…	GO:0005829|GO:0005737|GO:0005634	GO:0070410|GO:0050693|GO:0044212|GO:0042803|GO:0008022|GO:0005515|GO:0003713|GO:0003700|GO:0003682	GO:0071559|GO:0071107|GO:0071105|GO:0071104|GO:0070741|GO:0070670|GO:0070669|GO:0070555|GO:0060712|GO:0060711|GO:0060395|GO:0060231|GO:0051591|GO:0045893|GO:0045892|GO:0045668|GO:0043627|GO:0043524|GO:0043473|GO:0042438|GO:0034341|GO:0034097|GO:0032868|GO:0032496|GO:0030511|GO:0030318|GO:0030178|GO:0010628|GO:0008283|GO:0007420|GO:0007179|GO:0006915|GO:0006913|GO:0006357|GO:0006351|GO:0003340|GO:…		Xq13.1		XP_011529260.1	9707553///16864582///10327051///8901575///21172805///17938205///11581164///17336183///9434189///15843474	XM_011530958.1	72301637	MSG1	Hs.40403
1136_at	1.04047	0.0572368	1.04047	up	2	241686967	1841 /// 727761	DTYMK	DTYMK	1841	GO:0009041|GO:0043627|GO:0015949|GO:0008283|GO:0050145|GO:0055086|GO:0006233|GO:0044281|GO:0006227|GO:0005524|GO:0006235|GO:0004798|GO:0005829|GO:0046940|GO:0005758|GO:0005737|GO:0007049|GO:0071363|GO:0005759|GO:0046939|GO:0045445|GO:0046686	GO:0005829|GO:0005759|GO:0005758|GO:0005737	GO:0050145|GO:0009041|GO:0005524|GO:0004798	GO:0071363|GO:0055086|GO:0046940|GO:0046939|GO:0046686|GO:0045445|GO:0044281|GO:0043627|GO:0015949|GO:0008283|GO:0007049|GO:0006235|GO:0006233|GO:0006227		2q37.3		NP_001158503.1	8845311///8024690	NM_001165031.1	241675741	CDC8|PP3731|TMPK|TYMK
33071_at	1.00809	0.0116285	1.00809	up	6	27958181	26212	OR2B6	OR2B6	26212	GO:0007608|GO:0050911|GO:0004984|GO:0005886|GO:0007186|GO:0004930|GO:0016021	GO:0016021|GO:0005886	GO:0004984|GO:0004930	GO:0050911|GO:0007608|GO:0007186		6p21.3	+	NP_036499.1		NM_012367.1	27957240	OR2B1|OR2B1P|OR2B5|OR2B6P|OR5-40|OR5-41|OR6-31|dJ408B20.2
35550_at	1.09621	0.132524	1.09621	up	X	24672861	9468	PCYT1B	PCYT1B	9468	GO:0001541|GO:0005737|GO:0005789|GO:0004105|GO:0007283|GO:0044281|GO:0006644|GO:0006657|GO:0006656|GO:0046474	GO:0005789|GO:0005737	GO:0004105	GO:0046474|GO:0044281|GO:0007283|GO:0006657|GO:0006656|GO:0006644|GO:0001541		Xp22.11		XP_011543913.1	9593753	XM_011545611.1	24558086	CCTB|CTB
31973_at	1.37772	0.462278	1.37772	up	17	50629624	8913	CACNA1G	CACNA1G	8913	GO:0005886|GO:0086010|GO:0008332|GO:0007268|GO:0005891|GO:0060371|GO:0010045|GO:0070509|GO:0034220|GO:0002027|GO:0045956|GO:0007411|GO:0097110|GO:0042391|GO:0006810|GO:0070588|GO:0034765	GO:0005891|GO:0005886	GO:0097110|GO:0008332	GO:0086010|GO:0070588|GO:0070509|GO:0060371|GO:0045956|GO:0042391|GO:0034765|GO:0034220|GO:0010045|GO:0007411|GO:0007268|GO:0006810|GO:0002027		17q22	+	XP_006722223.1	9495342///21084288	XM_006722160.2	50561067	Ca(V)T.1|Cav3.1|NBR13
38420_at	1.00507	0.00730049	1.00507	up	2	189225313	1290	COL5A2	COL5A2	1290	GO:0005576|GO:0048592|GO:0046332|GO:0005588|GO:0046872|GO:0031012|GO:0003674|GO:0001501|GO:0001503|GO:0071230|GO:0022617|GO:0030198|GO:0007411|GO:0030199|GO:0030574|GO:0005788|GO:0043588|GO:1903225|GO:0005201	GO:0031012|GO:0005788|GO:0005588|GO:0005576	GO:0046872|GO:0046332|GO:0005201|GO:0003674	GO:1903225|GO:0071230|GO:0048592|GO:0043588|GO:0030574|GO:0030199|GO:0030198|GO:0022617|GO:0007411|GO:0001503|GO:0001501		2q14-q32		XP_011508875.1	17666000///23154389///16431952///9425231	XM_011510573.1	189031914	EDSC	Hs.445827
35877_at	1.06253	0.0875087	1.06253	up	13	94712542	11166	SOX21	SOX21	11166	GO:0048863|GO:0006355|GO:0003700|GO:0006357|GO:0000981|GO:0005634|GO:0005575|GO:0001942|GO:0003677|GO:0006351	GO:0005634|GO:0005575	GO:0003700|GO:0003677|GO:0000981	GO:0048863|GO:0006357|GO:0006355|GO:0006351|GO:0001942		13q32.1		NP_009015.1	20876214///10441749	NM_007084.3	94709621	SOX25	Hs.187577
39799_at	1.04942	0.0695892	1.04942	up	8///11	81284776///59781750	2171 /// 728641	FABP5P7///FABP5	FABP5P7///FABP5	2171///728641	GO:0005515|GO:0006629|GO:0005215|GO:0005504|GO:0009611|GO:0044281|GO:0008289|GO:0005829|GO:0005737|GO:0015758|GO:0008544|GO:0006006|GO:0005654|GO:0019433|GO:0070062|GO:0006656	GO:0070062|GO:0005829|GO:0005737|GO:0005654	GO:0008289|GO:0005515|GO:0005504|GO:0005215	GO:0044281|GO:0019433|GO:0015758|GO:0009611|GO:0008544|GO:0006656|GO:0006629|GO:0006006		11q12.1///8q21.13	+	NP_001435.1	20458337///8092987///16130169///1512466///12839573	NM_001444.2	81280482///59781102	E-FABP|EFABP|KFABP|PA-FABP|PAFABP///FABP5L7	Hs.408061
37228_at	1.05862	0.082187	1.05862	up	16	23690366	5347	PLK1	PLK1	5347	GO:0008017|GO:0007077|GO:0005515|GO:0010997|GO:0000910|GO:0018105|GO:0016301|GO:0051443|GO:0046677|GO:0010800|GO:0005813|GO:0006996|GO:0019901|GO:0000281|GO:0043393|GO:0005819|GO:0030496|GO:0000122|GO:0000070|GO:0000922|GO:0000776|GO:0005654|GO:0030071|GO:0000278|GO:1901673|GO:0007094|GO:0016567|GO:0007092|GO:0008283|GO:0007264|GO:0001578|GO:0045736|GO:0031572|GO:0032436|GO:0005634|GO:0051233|GO:…	GO:0051233|GO:0030496|GO:0015630|GO:0005876|GO:0005829|GO:0005819|GO:0005813|GO:0005737|GO:0005730|GO:0005654|GO:0005634|GO:0000942|GO:0000922|GO:0000776	GO:0019901|GO:0016301|GO:0010997|GO:0008017|GO:0005524|GO:0005515|GO:0004674|GO:0004672	GO:1901673|GO:0071168|GO:0051726|GO:0051443|GO:0051439|GO:0051437|GO:0051297|GO:0046677|GO:0045862|GO:0045736|GO:0045184|GO:0043393|GO:0043066|GO:0040038|GO:0032436|GO:0031648|GO:0031572|GO:0031145|GO:0030071|GO:0018105|GO:0016567|GO:0010800|GO:0008283|GO:0007346|GO:0007264|GO:0007094|GO:0007092|GO:0007091|GO:0007077|GO:0007067|GO:0006996|GO:0006468|GO:0001578|GO:0000910|GO:0000281|GO:0000278|GO:…		16p12.2	+	NP_005021.2	22621898///17617734///8127874///19473992///17495026///23455478///18662541///12524548///19468302///12639966///19468300///21111234///18174154///21041660///17146433///18195732///18331714///19160488///16885022///18477460///12939256///12493754///18615013///15148369///17351640	NM_005030.4	23678821	PLK|STPK13
41617_at	1.06559	0.0916507	1.06559	up	11	5281944	3046	HBE1	HBE1	3046	GO:0005506|GO:0005833|GO:0019825|GO:0007596|GO:0005344|GO:0072562|GO:0000122|GO:0031721|GO:0051291|GO:0005829|GO:0015671|GO:0020037	GO:0072562|GO:0005833|GO:0005829	GO:0031721|GO:0020037|GO:0019825|GO:0005506|GO:0005344	GO:0051291|GO:0015671|GO:0007596|GO:0000122		11p15.5		XP_011518338.1	22516433	XM_011520036.1	5268344	HBE
34637_f_at	1.07009	0.0977299	1.07009	up	4	99291027	124	ADH1A	ADH1A	124	GO:0004022|GO:0005515|GO:0006805|GO:0017144|GO:0006066|GO:0004024|GO:0006069|GO:0008270|GO:0044281|GO:0005829	GO:0005829	GO:0008270|GO:0005515|GO:0004024|GO:0004022	GO:0044281|GO:0017144|GO:0006805|GO:0006069|GO:0006066		4q23		NP_000658.1	9982///2347582///16153155	NM_000667.3	99276365	ADH1
34389_at	1.23827	0.308323	1.23827	up	8	120373572	7373	COL14A1	COL14A1	7373	GO:0003229|GO:0005581|GO:0005518|GO:0005578|GO:0005596|GO:0005576|GO:0005614|GO:0005615|GO:0061050|GO:0031012|GO:0044822|GO:0016337|GO:0048873|GO:0022617|GO:0030198|GO:0030199|GO:0030574|GO:0005788|GO:0030674|GO:0005201|GO:0070062	GO:0070062|GO:0031012|GO:0005788|GO:0005615|GO:0005614|GO:0005596|GO:0005581|GO:0005578|GO:0005576	GO:0044822|GO:0030674|GO:0005518|GO:0005201	GO:0061050|GO:0048873|GO:0030574|GO:0030199|GO:0030198|GO:0022617|GO:0016337|GO:0003229		8q23	+	XP_005251116.1	22261194///23376485///20551380///2187872///22658674///9427527	XM_005251059.2	120125107	UND	Hs.409662
32492_g_at	1.0016	0.00230489	1.0016	up	3	114199406	1814	DRD3	DRD3	1814	GO:0005515|GO:0032416|GO:0007606|GO:0042995|GO:0090325|GO:0042220|GO:0051584|GO:0002016|GO:0050883|GO:0007611|GO:0035483|GO:0007612|GO:0008227|GO:0032467|GO:0060134|GO:0019904|GO:0035240|GO:0043278|GO:0045840|GO:0000122|GO:0002031|GO:0032922|GO:0019216|GO:0007186|GO:0005887|GO:0008542|GO:0035815|GO:0035176|GO:0001591|GO:0050709|GO:0034776|GO:0051898|GO:0008284|GO:0005886|GO:0045471|GO:0045187|GO:…	GO:0045177|GO:0042995|GO:0030139|GO:0005887|GO:0005886	GO:0035240|GO:0031748|GO:0019904|GO:0008227|GO:0008144|GO:0005515|GO:0001591	GO:0090325|GO:0060161|GO:0060160|GO:0060134|GO:0051898|GO:0051584|GO:0050883|GO:0050709|GO:0050482|GO:0048715|GO:0048148|GO:0046717|GO:0045944|GO:0045840|GO:0045776|GO:0045471|GO:0045187|GO:0043278|GO:0042493|GO:0042417|GO:0042220|GO:0040014|GO:0035815|GO:0035483|GO:0035176|GO:0034776|GO:0032922|GO:0032467|GO:0032416|GO:0030814|GO:0019216|GO:0014059|GO:0010579|GO:0008542|GO:0008284|GO:0007626|GO:…		3q13.3		XP_011510812.1	18424554///10415668///22888021///15998189///7911712///8413587///8301582///12860355///14681904///7907363///8815892///8666994///10692483///16839358///16386234///18325483	XM_011512510.1	114127796	D3DR|ETM1|FET1	Hs.121478
38499_s_at	1.10482	0.143814	1.10482	up	3	39529496	4336	MOBP	MOBP	4336	GO:0005515|GO:0005739|GO:0048471|GO:0019911|GO:0007399	GO:0048471|GO:0005739	GO:0019911|GO:0005515	GO:0007399		3p22.1	+	NP_001265251.1	25416956	NM_001278322.1	39467572		Hs.121333
35552_at	1.05179	0.0728431	1.05179	up	X	24672861	9468	PCYT1B	PCYT1B	9468	GO:0001541|GO:0005737|GO:0005789|GO:0004105|GO:0007283|GO:0044281|GO:0006644|GO:0006657|GO:0006656|GO:0046474	GO:0005789|GO:0005737	GO:0004105	GO:0046474|GO:0044281|GO:0007283|GO:0006657|GO:0006656|GO:0006644|GO:0001541		Xp22.11		XP_011543913.1	9593753	XM_011545611.1	24558086	CCTB|CTB
38203_at	-1.02368	-0.033766	1.02368	down	19	17999120	3780	KCNN1	KCNN1	3780	GO:0005516|GO:0005737|GO:0005886|GO:0046982|GO:0008076|GO:0043025|GO:0007268|GO:0006813|GO:0015269|GO:0071805|GO:0016286	GO:0043025|GO:0008076|GO:0005886|GO:0005737	GO:0046982|GO:0016286|GO:0015269|GO:0005516	GO:0071805|GO:0007268|GO:0006813		19p13.1	+	XP_005259962.1	8781233	XM_005259905.1	17951301	KCa2.1|SK1|SKCA1|hSK1	Hs.158173
33235_at	-1.03618	-0.0512695	1.03618	down	12	78213011	89795	NAV3	NAV3	89795	GO:0005640	GO:0005640				12q14.3	+	XP_005269272.1		XM_005269215.2	77571861	POMFIL1|STEERIN3|unc53H3
31446_s_at	-1.00573	-0.00824642	1.00573	down	4	70390243///70367105	10879 /// 26952	SMR3A///SMR3B	SMR3A///SMR3B	26952///10879	GO:0005515|GO:0003674|GO:0008150|GO:0005576|GO:0005615|GO:0070062	GO:0070062|GO:0005615///GO:0005576	GO:0005515|GO:0003674	GO:0008150		4q13.3	+	NP_036522.3///NP_006676.1	25416956///7982889///23533145	NM_006685.3///NM_012390.3	70383077///70360775	P-B1|PBI|PRL5|PROL5///P-B|PBII|PRL3|PROL3|SMR1B
32949_at	-1.01046	-0.0150075	1.01046	down	21	38121359	10281	DSCR4	DSCR4	10281	GO:0003674|GO:0008150|GO:0005575	GO:0005575	GO:0003674	GO:0008150		21q22.2		XP_011527722.1		XM_011529420.1	38006552	DCRB|DSCRB	Hs.23251
837_s_at	-1.01162	-0.0166715	1.01162	down	6	83431740	4199	ME1	ME1	4199	GO:0050661|GO:0051262|GO:0030145|GO:0004470|GO:0005975|GO:0004473|GO:0006108|GO:1902031|GO:0009055|GO:0004471|GO:0044281|GO:0005829|GO:0005739|GO:0006741|GO:0009743|GO:0051287|GO:0043531|GO:0009725|GO:0008948|GO:0044255|GO:0055114	GO:0005829|GO:0005739	GO:0051287|GO:0050661|GO:0043531|GO:0030145|GO:0009055|GO:0008948|GO:0004473|GO:0004471|GO:0004470	GO:1902031|GO:0055114|GO:0051262|GO:0044281|GO:0044255|GO:0009743|GO:0009725|GO:0006741|GO:0006108|GO:0005975		6q12		XP_011534138.1	23334421///8187880///7622060	XM_011535836.1	83210388	HUMNDME|MES	Hs.21160
41246_at	-1.02503	-0.0356592	1.02503	down	2	224039318	5270	SERPINE2	SERPINE2	5270	GO:0005515|GO:0030308|GO:0008285|GO:0061108|GO:0031594|GO:0004867|GO:0045879|GO:0060291|GO:0005539|GO:0005615|GO:0005829|GO:0042628|GO:0010766|GO:0031091|GO:0008201|GO:0033363|GO:0030334|GO:0048505|GO:0051966|GO:0042177|GO:0021683|GO:0005102|GO:0090331|GO:0005576|GO:0014067|GO:0031232|GO:0045861|GO:0010951|GO:0060384|GO:0031012|GO:0048711|GO:0007596|GO:0030195|GO:0050974|GO:0010757|GO:0010955|GO:…	GO:1903561|GO:0031594|GO:0031232|GO:0031091|GO:0031012|GO:0005829|GO:0005615|GO:0005576	GO:0008201|GO:0005539|GO:0005515|GO:0005102|GO:0004867	GO:0090331|GO:0061108|GO:0060384|GO:0060291|GO:0051966|GO:0050974|GO:0048711|GO:0048505|GO:0045879|GO:0045861|GO:0042628|GO:0042177|GO:0033363|GO:0032940|GO:0030334|GO:0030308|GO:0030195|GO:0021683|GO:0014067|GO:0010955|GO:0010951|GO:0010766|GO:0010757|GO:0008285|GO:0007596		2q36.1		XP_005246698.1	19855083///2877744///1691280///2037625///19249338///1939253///24769233///3279057///17379830///19911255	XM_005246641.2	223975047	GDN|GDNPF|PI-7|PI7|PN-1|PN1|PNI	Hs.38449
34047_at	-1.00666	-0.00957096	1.00666	down	11	65797218	5017	OVOL1	OVOL1	5017	GO:0051729|GO:0006366|GO:0001822|GO:0000981|GO:0005634|GO:0000122|GO:0007283|GO:0000978|GO:0046872|GO:0009913|GO:0001078|GO:0007010|GO:1901994|GO:0043588|GO:0007498	GO:0005634	GO:0046872|GO:0001078|GO:0000981|GO:0000978	GO:1901994|GO:0051729|GO:0043588|GO:0009913|GO:0007498|GO:0007283|GO:0007010|GO:0006366|GO:0001822|GO:0000122		11q13	+	XP_005274075.1		XM_005274018.3	65787033	HOVO1	Hs.134434
36259_at	-1.00903	-0.0129678	1.00903	down	7	128000076	27099	SND1-IT1	SND1-IT1	27099						7q31	+			NR_027330.1	127997508	C7orf54|NAG8|NSG-X
38488_s_at	-1.00078	-0.0011188	1.00078	down	4	141733986	3600	IL15	IL15	3600	GO:0005515|GO:0042506|GO:0008284|GO:0007267|GO:0032819|GO:0005615|GO:0071305|GO:0048535|GO:0005737|GO:0006955|GO:0006954|GO:0042102|GO:0045580|GO:0001779|GO:0048469|GO:0032740|GO:0005794|GO:0009986|GO:0042517|GO:0007568|GO:0005576|GO:0048662|GO:0014732|GO:0032825|GO:0001866|GO:0005125|GO:0005126|GO:0050691|GO:0007165|GO:0016020|GO:0005887|GO:0050778|GO:0034105|GO:0045062|GO:0050729|GO:0030212|GO:…	GO:0016020|GO:0009986|GO:0005887|GO:0005794|GO:0005768|GO:0005737|GO:0005654|GO:0005615|GO:0005576	GO:0005515|GO:0005126|GO:0005125	GO:0071305|GO:0050778|GO:0050729|GO:0050691|GO:0048662|GO:0048535|GO:0048469|GO:0045580|GO:0045062|GO:0042517|GO:0042506|GO:0042102|GO:0034105|GO:0032825|GO:0032819|GO:0032740|GO:0030212|GO:0014732|GO:0008284|GO:0007568|GO:0007267|GO:0007165|GO:0006955|GO:0006954|GO:0001866|GO:0001779		4q31	+	NP_000576.1	8178155///7759105///14718574///16284400///10851076///16482511///12244150	NM_000585.4	141636595	IL-15	Hs.168132
1488_at	-1.02272	-0.0324115	1.02272	down	6	128520846	5796	PTPRK	PTPRK	5796	GO:0005515|GO:0010839|GO:0030424|GO:0008285|GO:0008013|GO:0030425|GO:0035335|GO:0034644|GO:0006470|GO:0005912|GO:0005001|GO:0005911|GO:0048041|GO:0043025|GO:0007179|GO:0007155|GO:0004725|GO:0030336|GO:0031256|GO:0045295|GO:0019901|GO:0009986|GO:0045786|GO:0007165|GO:0016477|GO:0005887|GO:0034394|GO:0034614|GO:0016021|GO:0045892|GO:0001750	GO:0043025|GO:0031256|GO:0030425|GO:0030424|GO:0016021|GO:0009986|GO:0005912|GO:0005911|GO:0005887|GO:0001750	GO:0045295|GO:0019901|GO:0008013|GO:0005515|GO:0005001|GO:0004725	GO:0048041|GO:0045892|GO:0045786|GO:0035335|GO:0034644|GO:0034614|GO:0034394|GO:0030336|GO:0016477|GO:0010839|GO:0008285|GO:0007179|GO:0007165|GO:0007155|GO:0006470		6q22.2-q22.3		XP_006715600.1	8663237///16263724///18276111///15899872///16849327///9047348	XM_006715537.1	127968778	R-PTP-kappa	Hs.155919
31856_at	-1.01855	-0.0265203	1.01855	down	11	76670945	2615	LRRC32	LRRC32	2615	GO:0010628|GO:0005887|GO:0046007|GO:0050710	GO:0005887		GO:0050710|GO:0046007|GO:0010628		11q13.5-q14		XP_005273959.1	8180135	XM_005273902.2	76657523	D11S833E|GARP	Hs.151641
