# Supplementary material for: Prediction of Possible Biomarkers and Novel Pathways Conferring Risk to Post-Traumatic Stress Disorder
Source: PLoS One. 2016 Dec 20;11(12):e0168404. doi: 10.1371/journal.pone.0168404 (PMC5172609; doi:10.1371/journal.pone.0168404)
Supplement: S5 Table — (XLS) [file pone.0168404.s009.xls]

## Sheet: Up_regulated
Table S5. Genes that are commonly dysregulated among PTSDGSE860 , Pre-deploy PTSDGSE63878 and Post-deploy PTSDGSE63878 samples
ID_REF	FC ([PTSD] vs Zero)	Log FC ([PTSD] vs Zero)	FC (abs) ([PTSD] vs Zero)	Regulation ([PTSD] vs Zero)	chromosome	end_position_on_the_genomic_accession	ENTREZ_GENE_ID	Gene Symbol	Gene Title	GeneID	GO_Avadis_	GO_ID_Component	GO_ID_Function	GO_ID_Process	LocusTag	map_location	orientation	protein_accession.version	PubMed	RNA_nucleotide_accession.version	start_position_on_the_genomic_accession	Synonyms	UniGene_cluster
32618_at	1.07543	0.104912	1.07543	up	7	43807341	644	BLVRA	BLVRA	644	GO:0005515|GO:0006778|GO:0004074|GO:0008270|GO:0042167|GO:0044281|GO:0005829|GO:0055114|GO:0070062	GO:0070062|GO:0005829	GO:0008270|GO:0005515|GO:0004074	GO:0055114|GO:0044281|GO:0042167|GO:0006778		7p13	+	XP_011513776.1	25416956///19056867///10858451	XM_011515474.1	43758191	BLVR|BVR|BVRA
37096_at	1.14457	0.194804	1.14457	up	19	856249	1991	ELANE	ELANE	1991	GO:0005515|GO:0006909|GO:0002438|GO:0004252|GO:0002020|GO:0050900|GO:0001878|GO:0030163|GO:0005737|GO:0050922|GO:0022617|GO:0043406|GO:0030198|GO:0017053|GO:0045079|GO:0030574|GO:0006508|GO:0032496|GO:0044130|GO:0030141|GO:0009411|GO:0008201|GO:0042742|GO:0070947|GO:0070062|GO:0045415|GO:0009986|GO:0001106|GO:0045416|GO:0006874|GO:0005576|GO:0000122|GO:0048661|GO:0019955|GO:0004175|GO:0050778|GO:…	GO:0070062|GO:0030141|GO:0017053|GO:0009986|GO:0005737|GO:0005576	GO:0019955|GO:0008233|GO:0008201|GO:0005515|GO:0004252|GO:0004175|GO:0002020|GO:0001106	GO:0070947|GO:0050922|GO:0050900|GO:0050778|GO:0050728|GO:0048661|GO:0045416|GO:0045415|GO:0045079|GO:0044130|GO:0043406|GO:0042742|GO:0032496|GO:0030574|GO:0030198|GO:0030163|GO:0022617|GO:0009411|GO:0006909|GO:0006874|GO:0006508|GO:0002438|GO:0001878|GO:0000122		19p13.3	+	XP_011526077.1	12393522///6980881///12114510///14705961///12887060///11907569///19056867///15010259///14730209///11928814///15140022///12223522///19506020	XM_011527775.1	850996	ELA2|GE|HLE|HNE|NE|PMN-E|SCN1	Hs.99863
34510_at	1.01054	0.0151333	1.01054	up	16	88809257	81620	CDT1	CDT1	81620	GO:0005515|GO:0006260|GO:0000082|GO:0000083|GO:0030174|GO:0033262|GO:0000076|GO:0005634|GO:0005654|GO:0000278|GO:0003677|GO:0005829	GO:0005829|GO:0005654|GO:0005634	GO:0005515|GO:0003677	GO:0033262|GO:0030174|GO:0006260|GO:0000278|GO:0000083|GO:0000082|GO:0000076		16q24.3	+	NP_112190.2	11125146///14672932	NM_030928.3	88803777	DUP|RIS2	Hs.122908
1741_s_at	1.03117	0.0442769	1.03117	up	2	216664435	3485	IGFBP2	IGFBP2	3485	GO:0005515|GO:0007565|GO:0007584|GO:0042493|GO:0007568|GO:0031994|GO:0031995|GO:0005576|GO:0051384|GO:0031410|GO:0001558|GO:0005615|GO:0032870|GO:0009612|GO:0007165|GO:0042104|GO:0016324|GO:0010226|GO:0043567|GO:0032526|GO:0044267|GO:0032355|GO:0070062	GO:0070062|GO:0031410|GO:0016324|GO:0005615|GO:0005576	GO:0031995|GO:0031994|GO:0005515	GO:0051384|GO:0044267|GO:0043567|GO:0042493|GO:0042104|GO:0032870|GO:0032526|GO:0032355|GO:0010226|GO:0009612|GO:0007584|GO:0007568|GO:0007565|GO:0007165|GO:0001558		2q35	+	NP_000588.2	23376485///19081843///19095771///15694994	NM_000597.2	216633403	IBP2|IGF-BP53	Hs.438102
41127_at	1.0719	0.100169	1.0719	up	2	65023864	6509	SLC1A4	SLC1A4	6509	GO:0005882|GO:0006821|GO:0005886|GO:0006865|GO:0005254|GO:0030425|GO:0034590|GO:0015193|GO:0015195|GO:0015194|GO:0034589|GO:0015811|GO:0043025|GO:0006835|GO:0017153|GO:0006811|GO:0070062|GO:0042470|GO:0005813|GO:1902476|GO:0005815|GO:0009986|GO:0035249|GO:0098779|GO:0055085|GO:0015180|GO:0050890|GO:0016020|GO:0015184|GO:0005887|GO:0015826|GO:0006868|GO:0015825|GO:0035524|GO:0015824|GO:0015186|GO:…	GO:0070062|GO:0043025|GO:0042470|GO:0030425|GO:0016021|GO:0016020|GO:0009986|GO:0005887|GO:0005886|GO:0005882|GO:0005815|GO:0005813	GO:0034590|GO:0017153|GO:0015195|GO:0015194|GO:0015193|GO:0015186|GO:0015184|GO:0015180|GO:0005254	GO:1902476|GO:0098779|GO:0055085|GO:0050890|GO:0035524|GO:0035249|GO:0034589|GO:0015826|GO:0015825|GO:0015824|GO:0015811|GO:0015808|GO:0006868|GO:0006865|GO:0006835|GO:0006821|GO:0006811		2p15-p13	+	XP_006712142.1	22020285///20458337///14502423///19581412///8910405///19946888///8101838///21757002///8340364///16897601	XM_006712079.1	64988444	ASCT1|SATT
33357_at	1.05224	0.0734683	1.05224	up	2	183038857	10787	NCKAP1	NCKAP1	10787	GO:0005515|GO:0031209|GO:0007264|GO:0001756|GO:0030032|GO:0032403|GO:0048570|GO:0005829|GO:0032880|GO:0010592|GO:0042074|GO:0008078|GO:0016032|GO:0070062|GO:0048010|GO:0010172|GO:0035050|GO:0031258|GO:0030950|GO:0007354|GO:0050821|GO:0001843|GO:0006915|GO:0045176|GO:0045175|GO:0007417|GO:0001701|GO:0048365|GO:0016601|GO:0007492|GO:0045087|GO:0048617|GO:0048340|GO:0016021|GO:2000601|GO:0005925|GO:…	GO:0070062|GO:0031258|GO:0031209|GO:0016021|GO:0005925|GO:0005829	GO:0048365|GO:0032403|GO:0005515	GO:2000601|GO:0050821|GO:0048617|GO:0048570|GO:0048340|GO:0048010|GO:0045176|GO:0045175|GO:0045087|GO:0042074|GO:0038096|GO:0035050|GO:0032880|GO:0030950|GO:0030032|GO:0016601|GO:0016032|GO:0010592|GO:0010172|GO:0008078|GO:0007492|GO:0007417|GO:0007354|GO:0007264|GO:0006915|GO:0001843|GO:0001756|GO:0001701		2q32		XP_006712263.1	21423176///18560548///21107423///19056867///10673335///11418237	XM_006712200.2	182924850	HEM2|NAP1|NAP125|p125Nap1
33011_at	1.01028	0.0147584	1.01028	up	2	11670202	23620	NTSR2	NTSR2	23620	GO:0005886|GO:0004930|GO:0005887|GO:0007218|GO:0042391|GO:0007200|GO:0016492|GO:0007166|GO:0007600	GO:0005887|GO:0005886	GO:0016492|GO:0004930	GO:0042391|GO:0007600|GO:0007218|GO:0007200|GO:0007166		2p25.1		XP_005246213.1	9851594///8795617	XM_005246156.2	11658177	NTR2	Hs.131138
927_s_at	1.00382	0.0055027	1.00382	up	1	155192914	4582	MUC1	MUC1	4582	GO:0003712|GO:0005515|GO:0090240|GO:0033629|GO:0000790|GO:1902166|GO:0005796|GO:0016266|GO:0043618|GO:0000978|GO:0005615|GO:0031982|GO:0002039|GO:0016324|GO:0010944|GO:0006493|GO:0005887|GO:0006978|GO:0044267|GO:0006977|GO:0070062|GO:0043687|GO:0036003	GO:0070062|GO:0031982|GO:0016324|GO:0005887|GO:0005796|GO:0005615|GO:0000790	GO:0005515|GO:0003712|GO:0002039|GO:0000978	GO:1902166|GO:0090240|GO:0044267|GO:0043687|GO:0043618|GO:0036003|GO:0033629|GO:0016266|GO:0010944|GO:0006978|GO:0006977|GO:0006493		1q21		NP_001018016.1	19190083///15710329///15326289///16502470///1697589///16888623///7698991	NM_001018016.2	155185823	ADMCKD|ADMCKD1|CA 15-3|CD227|EMA|H23AG|KL-6|MAM6|MCD|MCKD|MCKD1|MUC-1|MUC-1/SEC|MUC-1/X|MUC1/ZD|PEM|PEMT|PUM	Hs.89603
37867_at	1.01737	0.0248488	1.01737	up	6	29672371	4340	MOG	MOG	4340	GO:0005886|GO:0034126|GO:0016021|GO:0007155|GO:0007417	GO:0016021|GO:0005886		GO:0034126|GO:0007417|GO:0007155		6p22.1	+	XP_005249188.1	1373175	XM_005249131.2	29656980	BTN6|BTNL11|MOGIG2|NRCLP7	Hs.141308
31349_at	1.12833	0.174187	1.12833	up	4	74055398	10895	PPBPP2	PPBPP2	10895						4q13.3				NR_026769.1	74054037	PPBPL2|SPBPBP	Hs.3134
36733_at	1.01087	0.0155943	1.01087	up	19	35757028	126393	HSPB6	HSPB6	126393	GO:0005515|GO:0005212|GO:0005737|GO:0006937|GO:0005634|GO:0042803	GO:0005737|GO:0005634	GO:0042803|GO:0005515|GO:0005212	GO:0006937		19q13.12		NP_653218.1	19464326///16225851	NM_144617.2	35754565	HEL55|Hsp20|PPP1R91
485_at	1.06777	0.0946014	1.06777	up	12	49094818	50846	DHH	DHH	50846	GO:0005515|GO:0005886|GO:0042552|GO:0005509|GO:0007286|GO:0007267|GO:0050810|GO:0005615|GO:0005113|GO:0030238|GO:0006508|GO:0033327|GO:0008270|GO:0008233|GO:0032355	GO:0005886|GO:0005615	GO:0008270|GO:0008233|GO:0005515|GO:0005509|GO:0005113	GO:0050810|GO:0042552|GO:0033327|GO:0032355|GO:0030238|GO:0007286|GO:0007267|GO:0006508		12q13.1		NP_066382.1	19561611	NM_021044.2	49089420	GDXYM|HHG-3|SRXY7
36197_at	1.07974	0.110682	1.07974	up	1	203186959	1116	CHI3L1	CHI3L1	1116	GO:0051897|GO:0006032|GO:0048471|GO:0030324|GO:0051216|GO:0005783|GO:0005615|GO:0005737|GO:0006954|GO:0071356|GO:0070374|GO:0004568|GO:0070555|GO:0070062|GO:0010800|GO:0007250|GO:0005975|GO:0005578|GO:0006915|GO:0005576|GO:0045766|GO:0009612|GO:0008061|GO:0030246|GO:0070741|GO:0034612|GO:0005201|GO:0072606	GO:0070062|GO:0048471|GO:0005783|GO:0005737|GO:0005615|GO:0005578|GO:0005576	GO:0030246|GO:0008061|GO:0005201|GO:0004568	GO:0072606|GO:0071356|GO:0070741|GO:0070555|GO:0070374|GO:0051897|GO:0051216|GO:0045766|GO:0034612|GO:0030324|GO:0010800|GO:0009612|GO:0007250|GO:0006954|GO:0006915|GO:0006032|GO:0005975		1q32.1		XP_011507407.1	23376485///21478032///16234240///21385870///16502470///8245017///20650887///12775711///18403759	XM_011509105.1	203178930	ASRT7|CGP-39|GP-39|GP39|HC-gp39|HCGP-3P|YKL-40|YKL40|YYL-40|hCGP-39	Hs.382202
36990_at	1.02119	0.0302462	1.02119	up	4	41268428	7345	UCHL1	UCHL1	7345	GO:0005515|GO:0030424|GO:0043130|GO:0016579|GO:0004843|GO:0005886|GO:0008283|GO:0016874|GO:0031694|GO:0005829|GO:0048747|GO:0050905|GO:0007412|GO:0005737|GO:0043407|GO:0043025|GO:0007628|GO:0008242|GO:0031625|GO:0070062|GO:0019233|GO:0004197|GO:0002931|GO:0005789|GO:0019896|GO:0042755|GO:0043161|GO:0005654	GO:0070062|GO:0043025|GO:0030424|GO:0005886|GO:0005829|GO:0005789|GO:0005737|GO:0005654	GO:0043130|GO:0031694|GO:0031625|GO:0016874|GO:0008242|GO:0005515|GO:0004843|GO:0004197	GO:0050905|GO:0048747|GO:0043407|GO:0043161|GO:0042755|GO:0019896|GO:0019233|GO:0016579|GO:0008283|GO:0007628|GO:0007412|GO:0002931		4p14	+	NP_004172.2	23376485///12082530///8639624///9521656///24252804///19725078///16130169///19477270	NM_004181.4	41256880	HEL-117|NDGOA|PARK5|PGP 9.5|PGP9.5|PGP95|Uch-L1
871_s_at	1.0084	0.0120714	1.0084	up	17	55325064	3131	HLF	HLF	3131	GO:0043565|GO:0006355|GO:0003690|GO:0003700|GO:0006366|GO:0005634|GO:0007275|GO:0048511|GO:0035914|GO:0003677	GO:0005634	GO:0043565|GO:0003700|GO:0003690|GO:0003677	GO:0048511|GO:0035914|GO:0007275|GO:0006366|GO:0006355		17q22	+	XP_005257326.1	1386162///8639829	XM_005257269.1	55264959		Hs.196952
38773_at	1.02395	0.0341514	1.02395	up	21	36073176	873	CBR1	CBR1	873	GO:0019371|GO:0019369|GO:0004090|GO:0017144|GO:0044281|GO:0005829|GO:0047021|GO:0016655|GO:0050221|GO:0030855|GO:1903561|GO:0042373|GO:0070062|GO:0055114	GO:1903561|GO:0070062|GO:0005829	GO:0050221|GO:0047021|GO:0016655|GO:0004090	GO:0055114|GO:0044281|GO:0042373|GO:0030855|GO:0019371|GO:0019369|GO:0017144		21q22.13	+	NP_001273718.1	21492153///19056867///19442656///24769233///18449627	NM_001286789.1	36069923	CBR|SDR21C1|hCBR1	Hs.88778
37714_at	1.02961	0.0421013	1.02961	up	3	115721486	2596	GAP43	GAP43	2596	GO:0005515|GO:0005516|GO:0030424|GO:0030054|GO:0005886|GO:0031527|GO:0009611|GO:0032584|GO:0014069|GO:0042246|GO:0007205|GO:0051489|GO:0005737|GO:0045165|GO:0016198|GO:0010001|GO:0040008	GO:0032584|GO:0031527|GO:0030424|GO:0030054|GO:0014069|GO:0005886|GO:0005737	GO:0005516|GO:0005515	GO:0051489|GO:0045165|GO:0042246|GO:0040008|GO:0016198|GO:0010001|GO:0009611|GO:0007205		3q13.31	+	NP_001123536.1	9139733///14978216///3272162	NM_001130064.1	115623303	B-50|PP46	Hs.134974
34422_r_at	1.00703	0.0101054	1.00703	up	11	74009236	7352	UCP3	UCP3	7352	GO:0005515|GO:0006629|GO:0001666|GO:0005215|GO:0032868|GO:0014823|GO:0007585|GO:0007584|GO:0007568|GO:0009409|GO:0005743|GO:0051384|GO:0044281|GO:0032870|GO:0005739|GO:0022904|GO:0017077|GO:0006631|GO:0000303|GO:0016021|GO:0006839|GO:0044237|GO:0015992	GO:0016021|GO:0005743|GO:0005739	GO:0017077|GO:0005515|GO:0005215	GO:0051384|GO:0044281|GO:0044237|GO:0032870|GO:0032868|GO:0022904|GO:0015992|GO:0014823|GO:0009409|GO:0007585|GO:0007584|GO:0007568|GO:0006839|GO:0006631|GO:0006629|GO:0001666|GO:0000303		11q13.4		NP_003347.1	9180264///9196039///10935638///24008843	NM_003356.3	74000280	SLC25A9	Hs.101337
35245_at	1.09376	0.129296	1.09376	up	1	169586530	2153	F5	F5	2153	GO:0005515|GO:0005794|GO:0004252|GO:0005886|GO:0005507|GO:0005783|GO:0008015|GO:0030168|GO:0005576|GO:0005615|GO:0016020|GO:0007596|GO:0002576|GO:0006508|GO:0031093|GO:1903561	GO:1903561|GO:0031093|GO:0016020|GO:0005886|GO:0005794|GO:0005783|GO:0005615|GO:0005576	GO:0005515|GO:0005507|GO:0004252	GO:0030168|GO:0008015|GO:0007596|GO:0006508|GO:0002576		1q23		NP_000121.2	2844223///14718574///19946888///24769233	NM_000130.4	169511953	FVL|PCCF|RPRGL1|THPH2	Hs.30054
40395_at	1.04598	0.06486	1.04598	up	1	208244383	5362	PLXNA2	PLXNA2	5362	GO:0030334|GO:0005515|GO:0021935|GO:0005886|GO:0001756|GO:0060037|GO:0002116|GO:0051642|GO:0017154|GO:0007411|GO:0005887|GO:0071526|GO:0021915|GO:0060174	GO:0005887|GO:0005886|GO:0002116	GO:0017154|GO:0005515	GO:0071526|GO:0060174|GO:0060037|GO:0051642|GO:0030334|GO:0021935|GO:0021915|GO:0007411|GO:0001756		1q32.2		XP_005273221.1	12372285///19909241	XM_005273164.2	208022241	OCT|PLXN2
31944_at	1.00233	0.00335368	1.00233	up	12	2941139	7289	TULP3	TULP3	7289	GO:0005515|GO:0005886|GO:0005634|GO:0045879|GO:0060831|GO:0048702|GO:0009952|GO:0097500|GO:0032403|GO:1901621|GO:0031076|GO:0097546|GO:0060434|GO:0006355|GO:0061548|GO:0005930|GO:0005730|GO:1903546|GO:0001843|GO:0005546|GO:0021953|GO:0005576|GO:0072372|GO:0005929|GO:0060348|GO:0008277|GO:0007186|GO:0007420|GO:0030991|GO:0035091|GO:0019899|GO:0042733|GO:0021914	GO:0097546|GO:0072372|GO:0030991|GO:0005930|GO:0005929|GO:0005886|GO:0005730|GO:0005634|GO:0005576	GO:0035091|GO:0032403|GO:0019899|GO:0005546|GO:0005515	GO:1903546|GO:1901621|GO:0097500|GO:0061548|GO:0060831|GO:0060434|GO:0060348|GO:0048702|GO:0045879|GO:0042733|GO:0031076|GO:0021953|GO:0021914|GO:0009952|GO:0008277|GO:0007420|GO:0007186|GO:0006355|GO:0001843		12p13.3	+	NP_001153880.1	20889716///22190034///23382074///11375483	NM_001160408.1	2890866	TUBL3
35604_at	1.01791	0.0256097	1.01791	up	3	38526304	9941	EXOG	EXOG	9941	GO:0008150|GO:0043234|GO:0004518|GO:0004519|GO:0005743|GO:0005575|GO:0003676|GO:0000737|GO:0046872	GO:0043234|GO:0005743|GO:0005575	GO:0046872|GO:0004519|GO:0004518|GO:0003676	GO:0008150|GO:0000737		3p21.3	+	XP_005265690.1	10231028///25378300	XM_005265633.2	38496126	ENDOGL1|ENDOGL2|ENGL|ENGL-a|ENGL-b|ENGLA|ENGLB
35713_at	1.02379	0.033926	1.02379	up	9	95317708	2176	FANCC	FANCC	2176	GO:0005515|GO:0005634|GO:0098779|GO:0007281|GO:0043240|GO:0005829|GO:0005737|GO:0006461|GO:0006281|GO:0019430|GO:0005654|GO:0006289|GO:0002262	GO:0043240|GO:0005829|GO:0005737|GO:0005654|GO:0005634	GO:0005515	GO:0098779|GO:0019430|GO:0007281|GO:0006461|GO:0006289|GO:0006281|GO:0002262		9q22.3		XP_005251859.1	22020285///20347428///9398857///9596688	XM_005251802.2	95099053	FA3|FAC|FACC
31550_at	1.03423	0.048559	1.03423	up	10	114046907	153	ADRB1	ADRB1	153	GO:0005515|GO:0001659|GO:0009409|GO:0002024|GO:0002025|GO:2001259|GO:0031694|GO:0061051|GO:0042596|GO:0003084|GO:0051924|GO:0007613|GO:0086004|GO:0005088|GO:0046982|GO:0007568|GO:0035240|GO:0030165|GO:0004939|GO:0043547|GO:0001996|GO:0060080|GO:0046878|GO:0050873|GO:0005887|GO:0042060|GO:0035811|GO:0004940|GO:0005980|GO:0005886|GO:0030819|GO:0007267|GO:0051379|GO:0005634|GO:0007266|GO:0031649|GO:…	GO:0005887|GO:0005886|GO:0005769|GO:0005634	GO:0051380|GO:0051379|GO:0046982|GO:0035240|GO:0031694|GO:0030165|GO:0008144|GO:0005515|GO:0005088|GO:0005057|GO:0004940|GO:0004939	GO:2001259|GO:1900135|GO:0086004|GO:0071880|GO:0061051|GO:0060080|GO:0055088|GO:0051924|GO:0050873|GO:0046878|GO:0045986|GO:0043950|GO:0043547|GO:0043065|GO:0042596|GO:0042060|GO:0040015|GO:0035811|GO:0033365|GO:0031649|GO:0030819|GO:0019233|GO:0009409|GO:0007613|GO:0007568|GO:0007267|GO:0007266|GO:0007190|GO:0006915|GO:0005980|GO:0003084|GO:0003061|GO:0002025|GO:0002024|GO:0001996|GO:0001659		10q25.3	+	NP_000675.1	11526121///8892658///21540189///12529373///12391161///10212248	NM_000684.2	114044046	ADRB1R|B1AR|BETA1AR|RHR	Hs.99913
41806_at	1.11003	0.150599	1.11003	up	4	122898234	2247	FGF2	FGF2	2247	GO:0005515|GO:0060045|GO:0001658|GO:1903672|GO:0048598|GO:0005615|GO:0043552|GO:0032958|GO:0010764|GO:0007173|GO:0006935|GO:0061045|GO:0030198|GO:0060548|GO:0009887|GO:0051781|GO:0070374|GO:0051209|GO:0005125|GO:0042056|GO:0043536|GO:0008543|GO:0045087|GO:0042060|GO:0014843|GO:0045893|GO:0008083|GO:0043537|GO:0038095|GO:0008286|GO:0008284|GO:0060591|GO:0002042|GO:0042660|GO:0007265|GO:0005634|GO:…	GO:0005634|GO:0005615|GO:0005576	GO:0042056|GO:0030374|GO:0008201|GO:0008083|GO:0005515|GO:0005125|GO:0005104	GO:2000546|GO:2000544|GO:1903672|GO:0070374|GO:0061045|GO:0060591|GO:0060548|GO:0060045|GO:0051781|GO:0051209|GO:0050918|GO:0048598|GO:0048015|GO:0048011|GO:0045944|GO:0045893|GO:0045766|GO:0045765|GO:0045087|GO:0043552|GO:0043537|GO:0043536|GO:0043406|GO:0042660|GO:0042060|GO:0038095|GO:0035019|GO:0032958|GO:0030214|GO:0030198|GO:0014843|GO:0010863|GO:0010764|GO:0009887|GO:0008543|GO:0008286|GO:…		4q26	+	NP_001997.5	16756958///20011604///2435575///18635606///18602469///18059339///18555217///10848592///10830168///17500071///9553078///19351956///12631064///9712850///10903182///10490103///17167778///8663044///9576942///19577615	NM_002006.4	122826707	BFGF|FGF-2|FGFB|HBGF-2	Hs.284244
34109_at	1.02101	0.0299925	1.02101	up	22	18936552	5625	PRODH	PRODH	5625	GO:0034641|GO:0071949|GO:0019470|GO:0005759|GO:0006560|GO:0008631|GO:0010133|GO:0005743|GO:0006562|GO:0004657|GO:0044281|GO:0055114	GO:0005759|GO:0005743	GO:0071949|GO:0004657	GO:0055114|GO:0044281|GO:0034641|GO:0019470|GO:0010133|GO:0008631|GO:0006562|GO:0006560		22q11.21		XP_011528580.1	15662599///21998747///9385373///9305847	XM_011530278.1	18912694	HSPOX2|PIG6|POX|PRODH1|PRODH2|TP53I6
1156_at	1.06907	0.096354	1.06907	up	12	53416445	6667	SP1	SP1	6667	GO:0005515|GO:0010467|GO:0000790|GO:0006367|GO:0003700|GO:0044212|GO:0000981|GO:0048706|GO:0043353|GO:0042803|GO:0048596|GO:0003690|GO:0032993|GO:0007179|GO:0035035|GO:0001103|GO:0000977|GO:0060136|GO:0001892|GO:0000978|GO:0000979|GO:0035326|GO:0043923|GO:0001889|GO:0001503|GO:0071837|GO:0005654|GO:0048511|GO:0045893|GO:0008134|GO:0042826|GO:0030324|GO:0005634|GO:0044281|GO:0046872|GO:0005737|GO:…	GO:0032993|GO:0005737|GO:0005654|GO:0005634|GO:0000790	GO:0071837|GO:0046872|GO:0044212|GO:0043565|GO:0043425|GO:0042826|GO:0042803|GO:0035326|GO:0035035|GO:0008134|GO:0008022|GO:0005515|GO:0003700|GO:0003690|GO:0003677|GO:0001103|GO:0001077|GO:0001046|GO:0000981|GO:0000979|GO:0000978|GO:0000977	GO:0060216|GO:0060136|GO:0048706|GO:0048596|GO:0048511|GO:0045944|GO:0045893|GO:0044281|GO:0043923|GO:0043353|GO:0030324|GO:0030219|GO:0016032|GO:0010467|GO:0007179|GO:0006367|GO:0006355|GO:0006351|GO:0001892|GO:0001889|GO:0001829|GO:0001503		12q13.1	+	XP_011536998.1	12771217///15831516///14979875///17827154///10393239///10816420///2833704///12560508///16582099///18293083///20371611///14988427///12169688	XM_011538696.1	53380194
40144_at	1.0193	0.0275811	1.0193	up	20	1939895	140885	SIRPA	SIRPA	140885	GO:0017124|GO:0005886|GO:0016020|GO:0007596|GO:0016021|GO:0007155|GO:0050900|GO:0070062	GO:0070062|GO:0016021|GO:0016020|GO:0005886	GO:0017124	GO:0050900|GO:0007596|GO:0007155		20p13	+	XP_005260726.1	19056867///9070220///9062191	XM_005260669.2	1894116	BIT|CD172A|MFR|MYD-1|P84|PTPNS1|SHPS1|SIRP
40334_at	1.0233	0.0332344	1.0233	up	X	100841519	1478	CSTF2	CSTF2	1478	GO:0008380|GO:0006379|GO:0005515|GO:0010467|GO:0006378|GO:0006369|GO:0006366|GO:0003723|GO:0031124|GO:0005634|GO:0071920|GO:0044822|GO:0000166|GO:0000398|GO:0005847|GO:0005654	GO:0071920|GO:0005847|GO:0005654|GO:0005634	GO:0044822|GO:0005515|GO:0003723|GO:0000166	GO:0031124|GO:0010467|GO:0008380|GO:0006379|GO:0006378|GO:0006369|GO:0006366|GO:0000398		Xq22.1	+	XP_011529175.1	10477523///11598190///18305108///22658674///1741396	XM_011530873.1	100820358	CstF-64	Hs.132370
32297_s_at	1.0277	0.0394205	1.0277	up	12	10454684///10435992	3821 /// 3822	KLRC2///KLRC1	KLRC2///KLRC1	3821///3822	GO:0005515|GO:0005886|GO:0002228|GO:1990405|GO:0043235|GO:0007165|GO:0006968|GO:0005887|GO:0045087|GO:0050776|GO:0030246|GO:0023024|GO:0007166|GO:0004888	GO:0043235|GO:0005887|GO:0005886	GO:1990405|GO:0030246|GO:0023024|GO:0005515|GO:0004888	GO:0045087|GO:0007165|GO:0006968|GO:0002228///GO:0050776|GO:0007166		12p13		NP_001291377.1///NP_002251.2	9683661///18448674///8436421///2007850	NM_002260.3///NM_001304448.1	10442263///10430598	CD159c|NKG2-C|NKG2C///CD159A|NKG2|NKG2A
39805_at	1.04685	0.0660609	1.04685	up	2	219218989	10058	ABCB6	ABCB6	10058	GO:0015886|GO:0015439|GO:0005794|GO:0005886|GO:0015562|GO:0015232|GO:0005783|GO:0005741|GO:0005740|GO:0005524|GO:0055085|GO:0005739|GO:0006879|GO:0006779|GO:0007420|GO:0006810|GO:0043588|GO:0031307|GO:0043190|GO:0005768|GO:0070062|GO:0020037	GO:0070062|GO:0043190|GO:0031307|GO:0005886|GO:0005794|GO:0005783|GO:0005768|GO:0005741|GO:0005740|GO:0005739	GO:0020037|GO:0015562|GO:0015439|GO:0015232|GO:0005524	GO:0055085|GO:0043588|GO:0015886|GO:0007420|GO:0006879|GO:0006810|GO:0006779		2q36		NP_005680.1	22100072///11977179///19056867///11955620///22226084///10837493///17661442///17006453///18279659	NM_005689.2	219209765	ABC|ABC14|DUH3|LAN|MCOPCB7|MTABC3|PRP|umat	Hs.107911
34921_at	1.01188	0.0170419	1.01188	up	16	5019154	9717	SEC14L5	SEC14L5	9717	GO:0005622|GO:0005215|GO:0006810|GO:0016021	GO:0016021|GO:0005622	GO:0005215	GO:0006810		16p13.3	+	NP_055507.1		NM_014692.1	4958316	PRELID4B
533_g_at	1.00725	0.0104229	1.00725	up	3	46903798	5745	PTH1R	PTH1R	5745	GO:0005515|GO:0008284|GO:0008285|GO:0005886|GO:0045453|GO:0060732|GO:0007200|GO:0005634|GO:0030282|GO:0031526|GO:0043621|GO:0007204|GO:0005829|GO:0016323|GO:0016324|GO:0005737|GO:0004991|GO:0002062|GO:0048469|GO:0070062|GO:0007568|GO:0043235|GO:0001501|GO:0002076|GO:0007186|GO:0007187|GO:0005887|GO:0007188|GO:0007189|GO:0017046	GO:0070062|GO:0043235|GO:0031526|GO:0016324|GO:0016323|GO:0005887|GO:0005886|GO:0005829|GO:0005737|GO:0005634	GO:0043621|GO:0017046|GO:0005515|GO:0004991	GO:0060732|GO:0048469|GO:0045453|GO:0030282|GO:0008285|GO:0008284|GO:0007568|GO:0007204|GO:0007200|GO:0007189|GO:0007188|GO:0007187|GO:0007186|GO:0002076|GO:0002062|GO:0001501		3p22-p21.1	+	XP_005265401.1	19674967///23376485///23124878///10709993///19608645///9745456///9927325	XM_005265344.2	46877716	PFE|PTHR|PTHR1	Hs.1019
39433_at	1.02485	0.0354153	1.02485	up	22	45240768	23313	KIAA0930	KIAA0930	23313						22q13.31		XP_011528319.1		XM_011530017.1	45192241	C22orf9|LSC3
38158_at	1.03833	0.0542652	1.03833	up	12	53293642	9700	ESPL1	ESPL1	9700	GO:0005515|GO:0072686|GO:0005813|GO:0045842|GO:0006915|GO:0005634|GO:0003824|GO:0000212|GO:0045875|GO:0005829|GO:0004197|GO:0000910|GO:0000070|GO:0005737|GO:0051307|GO:0045143|GO:0040001|GO:0006508|GO:1901970|GO:0008234|GO:0000278	GO:0072686|GO:0005829|GO:0005813|GO:0005737|GO:0005634	GO:0008234|GO:0005515|GO:0004197|GO:0003824	GO:1901970|GO:0051307|GO:0045875|GO:0045842|GO:0045143|GO:0040001|GO:0006915|GO:0006508|GO:0000910|GO:0000278|GO:0000212|GO:0000070		12q	+	XP_006719768.1	12672959///11875078///12194817///11509732	XM_006719705.2	53268265	ESP1|SEPA	Hs.153479
35481_at	1.04679	0.0659765	1.04679	up	13	109208006	23026	MYO16	MYO16	23026	GO:0003774|GO:0005737|GO:0048471|GO:0008285|GO:0051015|GO:0005886|GO:0008152|GO:0005654|GO:0021549|GO:2000134|GO:0016459|GO:0005524	GO:0048471|GO:0016459|GO:0005886|GO:0005737|GO:0005654	GO:0051015|GO:0005524|GO:0003774	GO:2000134|GO:0021549|GO:0008285|GO:0008152		13q33.3	+	XP_011519364.1	11588169///17029291	XM_011521062.1	108495728	MYAP3|MYR8|Myo16b|NYAP3|PPP1R107
38784_g_at	1.01149	0.0164825	1.01149	up	1	155192914	4582	MUC1	MUC1	4582	GO:0003712|GO:0005515|GO:0090240|GO:0033629|GO:0000790|GO:1902166|GO:0005796|GO:0016266|GO:0043618|GO:0000978|GO:0005615|GO:0031982|GO:0002039|GO:0016324|GO:0010944|GO:0006493|GO:0005887|GO:0006978|GO:0044267|GO:0006977|GO:0070062|GO:0043687|GO:0036003	GO:0070062|GO:0031982|GO:0016324|GO:0005887|GO:0005796|GO:0005615|GO:0000790	GO:0005515|GO:0003712|GO:0002039|GO:0000978	GO:1902166|GO:0090240|GO:0044267|GO:0043687|GO:0043618|GO:0036003|GO:0033629|GO:0016266|GO:0010944|GO:0006978|GO:0006977|GO:0006493		1q21		NP_001018016.1	19190083///15710329///15326289///16502470///1697589///16888623///7698991	NM_001018016.2	155185823	ADMCKD|ADMCKD1|CA 15-3|CD227|EMA|H23AG|KL-6|MAM6|MCD|MCKD|MCKD1|MUC-1|MUC-1/SEC|MUC-1/X|MUC1/ZD|PEM|PEMT|PUM	Hs.89603
1258_s_at	1.02853	0.0405771	1.02853	up	16	13952347	2072	ERCC4	ERCC4	2072	GO:0005515|GO:0009650|GO:0000110|GO:0005634|GO:0000109|GO:0034644|GO:0000723|GO:0006295|GO:0003697|GO:0000724|GO:0006296|GO:0009411|GO:0000784|GO:0000781|GO:0005669|GO:0004520|GO:0001094|GO:0008022|GO:1901255|GO:0003684|GO:0047485|GO:0006281|GO:0070522|GO:0006283|GO:0000712|GO:0043566|GO:0000014|GO:0032205|GO:0005654|GO:0006289|GO:0000718|GO:0033683	GO:0070522|GO:0005669|GO:0005654|GO:0005634|GO:0000784|GO:0000781|GO:0000110|GO:0000109	GO:0047485|GO:0043566|GO:0008022|GO:0005515|GO:0004520|GO:0003697|GO:0003684|GO:0001094|GO:0000014	GO:1901255|GO:0034644|GO:0033683|GO:0032205|GO:0009650|GO:0009411|GO:0006296|GO:0006295|GO:0006289|GO:0006283|GO:0006281|GO:0000724|GO:0000723|GO:0000718|GO:0000712		16p13.12	+	XP_011520726.1	14690602///14728600///8797827///10413517///12571280///14734547///9722633///11790111///17055345///16678501///10644440///19596235	XM_011522424.1	13920144	ERCC11|FANCQ|RAD1|XPF
36918_at	1.08611	0.119172	1.08611	up	4	155737061	2982	GUCY1A3	GUCY1A3	2982	GO:0007263|GO:0052565|GO:0008015|GO:0004383|GO:0005525|GO:0060087|GO:0008074|GO:0007596|GO:0006182|GO:0008217|GO:0030828|GO:0004872|GO:0020037	GO:0008074	GO:0020037|GO:0005525|GO:0004872|GO:0004383	GO:0060087|GO:0052565|GO:0030828|GO:0008217|GO:0008015|GO:0007596|GO:0007263|GO:0006182		4q31.1-q31.2	+	XP_005263012.1	9742212///1352257	XM_005262955.1	155666567	GC-SA3|GUC1A3|GUCA3|GUCSA3|GUCY1A1|MYMY6	Hs.24258
1393_at	1.00437	0.00628856	1.00437	up	7	5886362///97990103	4951 /// 654231	OCM///OCM2	OCM///OCM2	4951///654231	GO:0005509		GO:0005509			7p22.1///7q21.2	+	XP_011513787.1///NP_006179.2	8354278	NM_006188.3///XM_011515485.1	97984699///5859803	OCM///OCM1|OM|ONCM
41126_at	1.0217	0.0309777	1.0217	up	2	65023864	6509	SLC1A4	SLC1A4	6509	GO:0005882|GO:0006821|GO:0005886|GO:0006865|GO:0005254|GO:0030425|GO:0034590|GO:0015193|GO:0015195|GO:0015194|GO:0034589|GO:0015811|GO:0043025|GO:0006835|GO:0017153|GO:0006811|GO:0070062|GO:0042470|GO:0005813|GO:1902476|GO:0005815|GO:0009986|GO:0035249|GO:0098779|GO:0055085|GO:0015180|GO:0050890|GO:0016020|GO:0015184|GO:0005887|GO:0015826|GO:0006868|GO:0015825|GO:0035524|GO:0015824|GO:0015186|GO:…	GO:0070062|GO:0043025|GO:0042470|GO:0030425|GO:0016021|GO:0016020|GO:0009986|GO:0005887|GO:0005886|GO:0005882|GO:0005815|GO:0005813	GO:0034590|GO:0017153|GO:0015195|GO:0015194|GO:0015193|GO:0015186|GO:0015184|GO:0015180|GO:0005254	GO:1902476|GO:0098779|GO:0055085|GO:0050890|GO:0035524|GO:0035249|GO:0034589|GO:0015826|GO:0015825|GO:0015824|GO:0015811|GO:0015808|GO:0006868|GO:0006865|GO:0006835|GO:0006821|GO:0006811		2p15-p13	+	XP_006712142.1	22020285///20458337///14502423///19581412///8910405///19946888///8101838///21757002///8340364///16897601	XM_006712079.1	64988444	ASCT1|SATT
37868_s_at	1.05626	0.0789584	1.05626	up	6	29672371	4340	MOG	MOG	4340	GO:0005886|GO:0034126|GO:0016021|GO:0007155|GO:0007417	GO:0016021|GO:0005886		GO:0034126|GO:0007417|GO:0007155		6p22.1	+	XP_005249188.1	1373175	XM_005249131.2	29656980	BTN6|BTNL11|MOGIG2|NRCLP7	Hs.141308
33749_at	1.00985	0.0141424	1.00985	up	7	87345491	11257	TP53TG1	TP53TG1	11257	GO:0003674|GO:0006950|GO:0006974		GO:0003674	GO:0006974|GO:0006950		7q21.1			9713990	NR_015381.1	87325346	LINC00096|NCRNA00096|P53TG1|P53TG1-D|TP53AP1	Hs.274329
445_at	1.04496	0.063454	1.04496	up	8	23682936	4824	NKX3-1	NKX3-1	4824	GO:0001656|GO:0005515|GO:0004882|GO:0003700|GO:0000983|GO:0006366|GO:0044212|GO:0001756|GO:2001022|GO:0050680|GO:0043621|GO:0005622|GO:0007507|GO:0045860|GO:0071356|GO:0051781|GO:0010942|GO:0000976|GO:0030331|GO:0001047|GO:0007275|GO:2001244|GO:0014068|GO:0008656|GO:0060037|GO:0060442|GO:0043280|GO:0045931|GO:0045930|GO:0071383|GO:0071347|GO:0043491|GO:0045893|GO:0045892|GO:0008134|GO:0060770|GO:…	GO:0005634|GO:0005622	GO:0097162|GO:0044212|GO:0043621|GO:0043565|GO:0042826|GO:0030331|GO:0030295|GO:0030284|GO:0008656|GO:0008134|GO:0005515|GO:0004882|GO:0003700|GO:0001047|GO:0000983|GO:0000976	GO:2001244|GO:2001235|GO:2001022|GO:2000836|GO:0071899|GO:0071850|GO:0071456|GO:0071383|GO:0071356|GO:0071347|GO:0060770|GO:0060664|GO:0060442|GO:0060037|GO:0051781|GO:0050680|GO:0048754|GO:0045944|GO:0045931|GO:0045930|GO:0045893|GO:0045892|GO:0045860|GO:0043569|GO:0043491|GO:0043401|GO:0043280|GO:0035907|GO:0035690|GO:0033574|GO:0030521|GO:0014068|GO:0010942|GO:0010629|GO:0010628|GO:0008584|GO:…		8p21.2		NP_001243268.1	18360715///18757402///17234752///9537602///20716579///19597465///19263243///18794125///19266349///17486276///11137288///21056661///18974119///20395202///20599703///20855495///19780584///19886863///19797053	NM_001256339.1	23678692	BAPX2|NKX3|NKX3.1|NKX3A	Hs.55999
34704_r_at	1.02606	0.0371199	1.02606	up	8	132105264	10086	HHLA1	HHLA1	10086	GO:0005576	GO:0005576				8q24		NP_001138567.1		NM_001145095.1	132061485	PLA2L	Hs.285026
1012_at	1.00221	0.00318505	1.00221	up	3	20154403	8850	KAT2B	KAT2B	8850	GO:0005515|GO:0010467|GO:0006367|GO:0008285|GO:0042641|GO:0042826|GO:0010835|GO:0045736|GO:0006325|GO:0035948|GO:0006361|GO:0005634|GO:0006360|GO:0018076|GO:0032403|GO:0004468|GO:0007219|GO:0000125|GO:0045944|GO:0016032|GO:0006338|GO:0007050|GO:0004402|GO:0006473|GO:0043970|GO:0003712|GO:0032869|GO:0019901|GO:0003713|GO:0018394|GO:0018393|GO:0043966|GO:0004861|GO:0000776|GO:0005671|GO:0005654|GO:…	GO:0042641|GO:0031674|GO:0031672|GO:0005671|GO:0005654|GO:0005634|GO:0000776|GO:0000125	GO:0042826|GO:0032403|GO:0019901|GO:0016407|GO:0008134|GO:0005515|GO:0004861|GO:0004468|GO:0004402|GO:0003713|GO:0003712	GO:0048511|GO:0045944|GO:0045736|GO:0043970|GO:0043966|GO:0035948|GO:0032869|GO:0018394|GO:0018393|GO:0018076|GO:0016032|GO:0010835|GO:0010467|GO:0008285|GO:0007219|GO:0007050|GO:0006473|GO:0006367|GO:0006361|GO:0006360|GO:0006338|GO:0006325		3p24	+	XP_005265585.1	17301242///12435739///19470756///8684459///18838386///15509593///11568182///16829519///10365964///12887892///17707232///19303849///23932781///14645221	XM_005265528.3	20040031	CAF|P/CAF|PCAF
36967_g_at	1.00782	0.0112452	1.00782	up	10	60733525	288	ANK3	ANK3	288	GO:0005515|GO:0008092|GO:0030018|GO:0031594|GO:2000651|GO:0043266|GO:0007409|GO:1900827|GO:0005764|GO:0019228|GO:0009925|GO:0010765|GO:0007411|GO:0045211|GO:0030674|GO:0005794|GO:0045296|GO:0009986|GO:0000281|GO:0071286|GO:0030507|GO:0090314|GO:0044325|GO:0045838|GO:0043034|GO:0005923|GO:0010650|GO:0007009|GO:0072660|GO:0005886|GO:0005783|GO:0043001|GO:0072661|GO:0030425|GO:0045184|GO:0043194|GO:…	GO:0045211|GO:0043194|GO:0043034|GO:0042383|GO:0033270|GO:0033268|GO:0031594|GO:0030425|GO:0030315|GO:0030018|GO:0016529|GO:0016328|GO:0016323|GO:0014731|GO:0014704|GO:0009986|GO:0009925|GO:0005923|GO:0005886|GO:0005794|GO:0005783|GO:0005764	GO:0045296|GO:0044325|GO:0030674|GO:0030507|GO:0008092|GO:0005515|GO:0005200	GO:2000651|GO:1902260|GO:1900827|GO:0090314|GO:0072661|GO:0072660|GO:0072659|GO:0071709|GO:0071286|GO:0045838|GO:0045184|GO:0043266|GO:0043001|GO:0034112|GO:0019228|GO:0010960|GO:0010765|GO:0010650|GO:0010628|GO:0007528|GO:0007411|GO:0007409|GO:0007165|GO:0007016|GO:0007009|GO:0000281		10q21		XP_005269772.1	15611082///8666667///14757759///17620337///7836469///15231748///18180363///21223964	XM_005269715.2	60026297	ANKYRIN-G|MRT37
33057_g_at	1.02865	0.0407455	1.02865	up	3	38526304	9941	EXOG	EXOG	9941	GO:0008150|GO:0043234|GO:0004518|GO:0004519|GO:0005743|GO:0005575|GO:0003676|GO:0000737|GO:0046872	GO:0043234|GO:0005743|GO:0005575	GO:0046872|GO:0004519|GO:0004518|GO:0003676	GO:0008150|GO:0000737		3p21.3	+	XP_005265690.1	10231028///25378300	XM_005265633.2	38496126	ENDOGL1|ENDOGL2|ENGL|ENGL-a|ENGL-b|ENGLA|ENGLB
36256_at	1.05592	0.0785024	1.05592	up	3	116445541	4045	LSAMP	LSAMP	4045	GO:0005515|GO:0043005|GO:0016337|GO:0050767|GO:0005886|GO:0009986|GO:0005911|GO:0043025|GO:0031225|GO:0007399|GO:0035641	GO:0043025|GO:0043005|GO:0031225|GO:0009986|GO:0005911|GO:0005886	GO:0005515	GO:0050767|GO:0035641|GO:0016337|GO:0007399		3q13.2-q21		XP_005247511.1	21982860///8666243	XM_005247454.2	115802362	IGLON3|LAMP	Hs.26409
39085_at	1.02532	0.0360794	1.02532	up	3	52454040	7134	TNNC1	TNNC1	7134	GO:0005515|GO:0005861|GO:0030049|GO:0055010|GO:0005509|GO:0015629|GO:0060048|GO:0042803|GO:0005829|GO:0005739|GO:0032972|GO:0031014|GO:0006937|GO:0002086|GO:0051015|GO:0031013|GO:0010038|GO:0043462|GO:0005654|GO:0048306	GO:0015629|GO:0005861|GO:0005829|GO:0005739|GO:0005654	GO:0051015|GO:0048306|GO:0042803|GO:0031014|GO:0031013|GO:0005515|GO:0005509	GO:0060048|GO:0055010|GO:0043462|GO:0032972|GO:0030049|GO:0010038|GO:0006937|GO:0002086		3p21.1		NP_003271.1	15542288///12840750///2250022///11735257///7957210///10806205///10850966///18092822	NM_003280.2	52451090	CMD1Z|CMH13|TN-C|TNC|TNNC	Hs.118845
37976_at	1.00621	0.00893094	1.00621	up	X	66040124	11326	VSIG4	VSIG4	11326	GO:0005515|GO:0006957|GO:0032703|GO:0016021|GO:0042130|GO:0070062	GO:0070062|GO:0016021	GO:0005515	GO:0042130|GO:0032703|GO:0006957		Xq12-q13.3		NP_001093901.1	23376485///16530040	NM_001100431.1	66021737	CRIg|Z39IG	Hs.8904
36714_at	1.04668	0.0658187	1.04668	up	3	15049278	7182	NR2C2	NR2C2	7182	GO:0005515|GO:0010467|GO:0006355|GO:0051321|GO:0003700|GO:0006367|GO:0046982|GO:0003713|GO:0003707|GO:0021549|GO:0007283|GO:0098779|GO:0030154|GO:0007399|GO:0043565|GO:0048520|GO:0045944|GO:0043401|GO:0040019|GO:0004872|GO:0005654|GO:0008270	GO:0005654	GO:0046982|GO:0043565|GO:0008270|GO:0005515|GO:0004872|GO:0003713|GO:0003707|GO:0003700	GO:0098779|GO:0051321|GO:0048520|GO:0045944|GO:0043401|GO:0040019|GO:0030154|GO:0021549|GO:0010467|GO:0007399|GO:0007283|GO:0006367|GO:0006355		3p25	+	XP_011532360.1	22020285///9006963///17974920///10644740///16887930	XM_011534058.1	14947583	TAK1|TR4
36211_at	1.00222	0.00320247	1.00222	up	14	23311758	599	BCL2L2	BCL2L2	599	GO:0005515|GO:0051400|GO:0043066|GO:0046982|GO:0008630|GO:0005741|GO:2001243|GO:0007283|GO:0042803|GO:0097192|GO:0005829|GO:0060011|GO:0070062	GO:0070062|GO:0005829|GO:0005741	GO:0051400|GO:0046982|GO:0042803|GO:0005515	GO:2001243|GO:0097192|GO:0060011|GO:0043066|GO:0008630|GO:0007283		14q11.2-q12	+	NP_001186768.1	23376485///15694340///17289999///8761287	NM_001199839.1	23306761	BCL-W|BCL2-L-2|BCLW|PPP1R51	Hs.410026
31534_at	1.03665	0.0519243	1.03665	up	Y	2982507	100130829 /// 7544	ZFY	ZFY	7544	GO:0006355|GO:0005634|GO:0003677|GO:0006351|GO:0046872	GO:0005634	GO:0046872|GO:0003677	GO:0006355|GO:0006351		Yp11.3	+	XP_005262627.1		XM_005262570.2	2934415	ZNF911
38253_at	1.11032	0.150976	1.11032	up	1	99924022	178	AGL	AGL	178	GO:0005515|GO:0043033|GO:0016234|GO:0007584|GO:0005975|GO:0005978|GO:0005634|GO:0051384|GO:0044281|GO:0005829|GO:0005737|GO:0016529|GO:0004134|GO:0004135|GO:0006006|GO:0005654|GO:0030247|GO:0005980|GO:0004133|GO:0031593	GO:0043033|GO:0016529|GO:0016234|GO:0005829|GO:0005737|GO:0005654|GO:0005634	GO:0031593|GO:0030247|GO:0005515|GO:0004135|GO:0004134|GO:0004133	GO:0051384|GO:0044281|GO:0007584|GO:0006006|GO:0005980|GO:0005978|GO:0005975		1p21	+	XP_005270614.1	17908927///1374391	XM_005270557.1	99850076	GDE	Hs.904
39807_at	1.04285	0.0605359	1.04285	up	6	118909170	25842	ASF1A	ASF1A	25842	GO:0005515|GO:0000790|GO:0006334|GO:0006335|GO:0006336|GO:0005634|GO:0001649|GO:0006351|GO:0042692|GO:0043234|GO:0042393|GO:0006281|GO:0003682|GO:0005654|GO:0031936|GO:0016568	GO:0043234|GO:0005654|GO:0005634|GO:0000790	GO:0042393|GO:0005515|GO:0003682	GO:0042692|GO:0031936|GO:0016568|GO:0006351|GO:0006336|GO:0006335|GO:0006334|GO:0006281|GO:0001649		6q22.31	+	NP_054753.1	19862764///10759893///11897662///14718166	NM_014034.2	118894076	CGI-98|CIA|HSPC146	Hs.292316
1799_at	1.00749	0.0107596	1.00749	up	16	13952347	2072	ERCC4	ERCC4	2072	GO:0005515|GO:0009650|GO:0000110|GO:0005634|GO:0000109|GO:0034644|GO:0000723|GO:0006295|GO:0003697|GO:0000724|GO:0006296|GO:0009411|GO:0000784|GO:0000781|GO:0005669|GO:0004520|GO:0001094|GO:0008022|GO:1901255|GO:0003684|GO:0047485|GO:0006281|GO:0070522|GO:0006283|GO:0000712|GO:0043566|GO:0000014|GO:0032205|GO:0005654|GO:0006289|GO:0000718|GO:0033683	GO:0070522|GO:0005669|GO:0005654|GO:0005634|GO:0000784|GO:0000781|GO:0000110|GO:0000109	GO:0047485|GO:0043566|GO:0008022|GO:0005515|GO:0004520|GO:0003697|GO:0003684|GO:0001094|GO:0000014	GO:1901255|GO:0034644|GO:0033683|GO:0032205|GO:0009650|GO:0009411|GO:0006296|GO:0006295|GO:0006289|GO:0006283|GO:0006281|GO:0000724|GO:0000723|GO:0000718|GO:0000712		16p13.12	+	XP_011520726.1	14690602///14728600///8797827///10413517///12571280///14734547///9722633///11790111///17055345///16678501///10644440///19596235	XM_011522424.1	13920144	ERCC11|FANCQ|RAD1|XPF
39868_at	1.00293	0.00422747	1.00293	up	21	45942453	54039	PCBP3	PCBP3	54039	GO:0044822|GO:0016071|GO:0003723|GO:0030529|GO:0005634|GO:0003677|GO:0005829|GO:0070062	GO:0070062|GO:0030529|GO:0005829|GO:0005634	GO:0044822|GO:0003723|GO:0003677	GO:0016071		21q22.3	+	NP_001123613.1	7556077///16780588///23533145///10936052///22658674	NM_001130141.1	45849960	ALPHA-CP3
34632_r_at	1.01055	0.0151461	1.01055	up	3	194399265	2814	GP5	GP5	2814	GO:0010544|GO:0005886|GO:0007160|GO:0005887|GO:0007596|GO:0007597|GO:0005518|GO:0030168|GO:0007155|GO:0070062	GO:0070062|GO:0005887|GO:0005886	GO:0005518	GO:0030168|GO:0010544|GO:0007597|GO:0007596|GO:0007160|GO:0007155		3q29		NP_004479.1	23533145///7690959	NM_004488.2	194394820	CD42d|GPV	Hs.73734
33617_s_at	1.01246	0.0178628	1.01246	up	14	64505212	7597	ZBTB25	ZBTB25	7597	GO:0005515|GO:0010467|GO:0005737|GO:0000977|GO:0003700|GO:0006357|GO:0000981|GO:0005654|GO:0003677|GO:0006351|GO:0046872	GO:0005737|GO:0005654	GO:0046872|GO:0005515|GO:0003700|GO:0003677|GO:0000981|GO:0000977	GO:0010467|GO:0006357|GO:0006351		14q23-q24		XP_005268108.1	2027750///16189514	XM_005268051.3	64449105	C14orf51|KUP|ZNF46
37222_at	1.02006	0.0286475	1.02006	up	22		2952		GSTT1	2952	GO:0004602|GO:0006805|GO:0006749|GO:0044281|GO:1901687|GO:0004364|GO:0005829|GO:0055114|GO:0070062	GO:0070062|GO:0005829	GO:0004602|GO:0004364	GO:1901687|GO:0055114|GO:0044281|GO:0006805|GO:0006749		22q11.23			23376485///20097269///9307035///8799324				Hs.268573
38200_at	1.03267	0.0463736	1.03267	up	X	54496165	2245	FGD1	FGD1	2245	GO:0051056|GO:0048011|GO:0005794|GO:0043065|GO:0030036|GO:0031267|GO:0007264|GO:0008360|GO:0007275|GO:0001726|GO:0097190|GO:0046872|GO:0043087|GO:0030027|GO:0005829|GO:0005085|GO:0043547|GO:0007165|GO:0005737|GO:0007010|GO:0009887|GO:0046847|GO:0005089|GO:0005856	GO:0030027|GO:0005856|GO:0005829|GO:0005794|GO:0005737|GO:0001726	GO:0046872|GO:0031267|GO:0005089|GO:0005085	GO:0097190|GO:0051056|GO:0048011|GO:0046847|GO:0043547|GO:0043087|GO:0043065|GO:0030036|GO:0009887|GO:0008360|GO:0007275|GO:0007264|GO:0007165|GO:0007010		Xp11.21		NP_004454.2	8969170///7954831	NM_004463.2	54445453	AAS|FGDY|MRXS16|ZFYVE3
40038_at	1.04862	0.0684984	1.04862	up	7	117230022	7982	ST7	ST7	7982	GO:0016021	GO:0016021				7q31.2	+	NP_060882.2		NM_018412.3	116953326	ETS7q|FAM4A|FAM4A1|HELG|RAY1|SEN4|TSG7	Hs.368131
32092_at	1.0094	0.0134997	1.0094	up	1	30909734	9672	SDC3	SDC3	9672	GO:0005886|GO:0009986|GO:0007603|GO:0005796|GO:0005975|GO:0006027|GO:0044281|GO:0001523|GO:0006024|GO:0016477|GO:0016020|GO:0030198|GO:0016021|GO:0030204|GO:0030203|GO:0043202	GO:0043202|GO:0016021|GO:0016020|GO:0009986|GO:0005886|GO:0005796		GO:0044281|GO:0030204|GO:0030203|GO:0030198|GO:0016477|GO:0007603|GO:0006027|GO:0006024|GO:0005975|GO:0001523		1p35.2		XP_011540764.1		XM_011542462.1	30869465	SDCN|SYND3	Hs.158287
41507_at	1.01764	0.0252217	1.01764	up	12	111842901	51275	MAPKAPK5-AS1	MAPKAPK5-AS1	51275						12q24.12				NR_015404.1	111839768	C12orf47	Hs.333120
38295_at	1.02896	0.0411918	1.02896	up	6	32190185	5089	PBX2	PBX2	5089	GO:0005515|GO:0043565|GO:0005667|GO:0003700|GO:0003682|GO:0045944|GO:0005634|GO:0009954|GO:0030326|GO:0006351|GO:0008134	GO:0005667|GO:0005634	GO:0043565|GO:0008134|GO:0005515|GO:0003700|GO:0003682	GO:0045944|GO:0030326|GO:0009954|GO:0006351		6p21.3		XP_011512949.1	25416956///18973687	XM_011514647.1	32184732	G17|HOX12|PBX2MHC
700_s_at	1.06079	0.0851435	1.06079	up	1	155192914	4582	MUC1	MUC1	4582	GO:0003712|GO:0005515|GO:0090240|GO:0033629|GO:0000790|GO:1902166|GO:0005796|GO:0016266|GO:0043618|GO:0000978|GO:0005615|GO:0031982|GO:0002039|GO:0016324|GO:0010944|GO:0006493|GO:0005887|GO:0006978|GO:0044267|GO:0006977|GO:0070062|GO:0043687|GO:0036003	GO:0070062|GO:0031982|GO:0016324|GO:0005887|GO:0005796|GO:0005615|GO:0000790	GO:0005515|GO:0003712|GO:0002039|GO:0000978	GO:1902166|GO:0090240|GO:0044267|GO:0043687|GO:0043618|GO:0036003|GO:0033629|GO:0016266|GO:0010944|GO:0006978|GO:0006977|GO:0006493		1q21		NP_001018016.1	19190083///15710329///15326289///16502470///1697589///16888623///7698991	NM_001018016.2	155185823	ADMCKD|ADMCKD1|CA 15-3|CD227|EMA|H23AG|KL-6|MAM6|MCD|MCKD|MCKD1|MUC-1|MUC-1/SEC|MUC-1/X|MUC1/ZD|PEM|PEMT|PUM	Hs.89603
38164_at	1.00172	0.00248457	1.00172	up	X	38327563	6103	RPGR	RPGR	6103	GO:0005515|GO:0005813|GO:0005794|GO:0036126|GO:0006886|GO:0036064|GO:0005085|GO:0043547|GO:0044822|GO:0042384|GO:0042073|GO:0042462|GO:0007601|GO:0050896|GO:0001750	GO:0036126|GO:0036064|GO:0005813|GO:0005794|GO:0001750	GO:0044822|GO:0005515|GO:0005085	GO:0050896|GO:0043547|GO:0042462|GO:0042384|GO:0042073|GO:0007601|GO:0006886		Xp21.1		XP_005272690.1	12140192///9990021///21933838///9399904///19430481///22658674///15772089	XM_005272633.1	38269169	COD1|CORDX1|CRD|PCDX|RP15|RP3|XLRP3|orf15	Hs.61438
786_at	1.02159	0.0308139	1.02159	up	X	24996985	5422	POLA1	POLA1	5422	GO:0005515|GO:0008408|GO:0090305|GO:0008283|GO:0005658|GO:0003887|GO:0005634|GO:0005635|GO:0006303|GO:0016363|GO:0046872|GO:0006273|GO:0000082|GO:0006271|GO:0005737|GO:0000083|GO:0006272|GO:0000166|GO:0000723|GO:0001882|GO:0006270|GO:0000722|GO:0016032|GO:0000785|GO:0051539|GO:0019901|GO:0046982|GO:0003896|GO:0005730|GO:0003677|GO:0006260|GO:0006261|GO:0006281|GO:0071897|GO:0003682|GO:0000731|GO:…	GO:0016363|GO:0005737|GO:0005730|GO:0005658|GO:0005654|GO:0005635|GO:0005634|GO:0000785	GO:0051539|GO:0046982|GO:0046872|GO:0019901|GO:0008408|GO:0005515|GO:0003896|GO:0003887|GO:0003682|GO:0003677|GO:0001882|GO:0000166	GO:0090305|GO:0071897|GO:0032201|GO:0016032|GO:0008283|GO:0006303|GO:0006281|GO:0006273|GO:0006272|GO:0006271|GO:0006270|GO:0006269|GO:0006261|GO:0006260|GO:0000731|GO:0000723|GO:0000722|GO:0000278|GO:0000083|GO:0000082		Xp22.1-p21.3	+	XP_005274609.1	2175912///1903085///3359994///4084590///3139084///2243771///9815285///16762037///1508673///3335506///10518787///11470886///9518481///9506968	XM_005274552.2	24693873	NSX|POLA|p180
31929_at	1.01785	0.0255207	1.01785	up	9	3526000	5991	RFX3	RFX3	5991	GO:0005515|GO:0005667|GO:0000790|GO:0006355|GO:0003700|GO:0044212|GO:0006357|GO:0003705|GO:0005634|GO:0000978|GO:0072560|GO:0003677|GO:0006351|GO:0060287|GO:0042384|GO:0050796|GO:0060285|GO:0045944|GO:0031018|GO:2000078|GO:0048469|GO:0045893|GO:0045892	GO:0005667|GO:0005634|GO:0000790	GO:0044212|GO:0005515|GO:0003705|GO:0003700|GO:0003677|GO:0000978	GO:2000078|GO:0072560|GO:0060287|GO:0060285|GO:0050796|GO:0048469|GO:0045944|GO:0045893|GO:0045892|GO:0042384|GO:0031018|GO:0006357|GO:0006355|GO:0006351		9p24.2		XP_006716903.1	8289803///8600444///12411430///20148032///20413507	XM_006716840.1	3218296		Hs.438858///Hs.136829
613_at	1.08743	0.120921	1.08743	up	12	52520458	3852	KRT5	KRT5	3852	GO:0005515|GO:0005882|GO:0005886|GO:0034329|GO:0005634|GO:0005829|GO:0005739|GO:0005737|GO:0016020|GO:0008544|GO:0097110|GO:0005200|GO:0031581|GO:0045095|GO:0070062	GO:0070062|GO:0045095|GO:0016020|GO:0005886|GO:0005882|GO:0005829|GO:0005739|GO:0005737|GO:0005634	GO:0097110|GO:0005515|GO:0005200	GO:0034329|GO:0031581|GO:0008544		12q13.13		NP_000415.2	7520042///21630459///7679677///22170488///19946888///19199708///10727209///10852826	NM_000424.3	52514574	CK5|DDD|DDD1|EBS2|K5|KRT5A	Hs.433845
31639_f_at	1.05344	0.0751039	1.05344	up	13	112071705	6656	SOX1	SOX1	6656	GO:0005515|GO:0006355|GO:0003700|GO:0002089|GO:0021521|GO:0006325|GO:0005634|GO:0001046|GO:0001764|GO:0021884|GO:0003677|GO:0006351	GO:0005634	GO:0005515|GO:0003700|GO:0003677|GO:0001046	GO:0021884|GO:0021521|GO:0006355|GO:0006351|GO:0006325|GO:0002089|GO:0001764		13q34	+	NP_005977.2	20049565///9337405///20929579	NM_005986.2	112067598		Hs.202526
1083_s_at	1.04165	0.0588659	1.04165	up	1	155192914	4582	MUC1	MUC1	4582	GO:0003712|GO:0005515|GO:0090240|GO:0033629|GO:0000790|GO:1902166|GO:0005796|GO:0016266|GO:0043618|GO:0000978|GO:0005615|GO:0031982|GO:0002039|GO:0016324|GO:0010944|GO:0006493|GO:0005887|GO:0006978|GO:0044267|GO:0006977|GO:0070062|GO:0043687|GO:0036003	GO:0070062|GO:0031982|GO:0016324|GO:0005887|GO:0005796|GO:0005615|GO:0000790	GO:0005515|GO:0003712|GO:0002039|GO:0000978	GO:1902166|GO:0090240|GO:0044267|GO:0043687|GO:0043618|GO:0036003|GO:0033629|GO:0016266|GO:0010944|GO:0006978|GO:0006977|GO:0006493		1q21		NP_001018016.1	19190083///15710329///15326289///16502470///1697589///16888623///7698991	NM_001018016.2	155185823	ADMCKD|ADMCKD1|CA 15-3|CD227|EMA|H23AG|KL-6|MAM6|MCD|MCKD|MCKD1|MUC-1|MUC-1/SEC|MUC-1/X|MUC1/ZD|PEM|PEMT|PUM	Hs.89603
32072_at	1.02869	0.0408044	1.02869	up	16	768864	10232	MSLN	MSLN	10232	GO:0005515|GO:0005794|GO:0005886|GO:0009986|GO:0016020|GO:0031016|GO:0031225|GO:0007155|GO:0005615	GO:0031225|GO:0016020|GO:0009986|GO:0005886|GO:0005794|GO:0005615	GO:0005515	GO:0031016|GO:0007155		16p13.3	+	XP_005255091.1	14676194///8552591	XM_005255034.3	760731	MPF|SMRP	Hs.408488
40042_r_at	1.01251	0.0179318	1.01251	up	22	18936552	5625	PRODH	PRODH	5625	GO:0034641|GO:0071949|GO:0019470|GO:0005759|GO:0006560|GO:0008631|GO:0010133|GO:0005743|GO:0006562|GO:0004657|GO:0044281|GO:0055114	GO:0005759|GO:0005743	GO:0071949|GO:0004657	GO:0055114|GO:0044281|GO:0034641|GO:0019470|GO:0010133|GO:0008631|GO:0006562|GO:0006560		22q11.21		XP_011528580.1	15662599///21998747///9385373///9305847	XM_011530278.1	18912694	HSPOX2|PIG6|POX|PRODH1|PRODH2|TP53I6
39154_at	1.02198	0.0313723	1.02198	up	9	89606554	10912	GADD45G	GADD45G	10912	GO:0005515|GO:0043065|GO:0046330|GO:0006950|GO:0006915|GO:0007275|GO:0005634|GO:0030154|GO:0005737|GO:0000186|GO:0000185|GO:1900745|GO:0051726|GO:0006469	GO:0005737|GO:0005634	GO:0005515	GO:1900745|GO:0051726|GO:0046330|GO:0043065|GO:0030154|GO:0007275|GO:0006950|GO:0006915|GO:0006469|GO:0000186|GO:0000185		9q22.1-q22.2	+	XP_011516465.1	12716909///9827804	XM_011518163.1	89605011	CR6|DDIT2|GADD45gamma|GRP17	Hs.9701
35668_at	-1.04106	-0.0580485	1.04106	down	2	237912113	10267	RAMP1	RAMP1	10267	GO:0004948|GO:0005515|GO:0005886|GO:0009986|GO:0030819|GO:0031716|GO:0001525|GO:0015031|GO:0015026|GO:0005615|GO:0072659|GO:0006886|GO:0005622|GO:0043235|GO:0031623|GO:0008277|GO:0007186|GO:0005887|GO:0008565|GO:0004872|GO:0006816|GO:0060050	GO:0043235|GO:0009986|GO:0005887|GO:0005886|GO:0005622|GO:0005615	GO:0031716|GO:0015026|GO:0008565|GO:0005515|GO:0004948|GO:0004872	GO:0072659|GO:0060050|GO:0031623|GO:0030819|GO:0015031|GO:0008277|GO:0007186|GO:0006886|GO:0006816|GO:0001525		2q36-q37.1	+	XP_011508779.1	20596610///18039931///15613468///10882736///9620797///14722252	XM_011510477.1	237859543
40008_at	-1.02213	-0.031585	1.02213	down	17	34288179	6356	CCL11	CCL11	6356	GO:0005515|GO:0008360|GO:0005615|GO:0005622|GO:0006955|GO:0006954|GO:0030838|GO:0006935|GO:0007010|GO:0070670|GO:0007015|GO:0070371|GO:0007155|GO:0009314|GO:0008009|GO:0030335|GO:0006874|GO:0005623|GO:0005576|GO:0060763|GO:0002544|GO:0009615|GO:0045766|GO:0043547|GO:0007165|GO:0001938|GO:0002551|GO:0048245|GO:0006468|GO:0060444	GO:0005623|GO:0005622|GO:0005615|GO:0005576	GO:0008009|GO:0005515	GO:0070670|GO:0070371|GO:0060763|GO:0060444|GO:0048245|GO:0045766|GO:0043547|GO:0030838|GO:0030335|GO:0009615|GO:0009314|GO:0008360|GO:0007165|GO:0007155|GO:0007015|GO:0007010|GO:0006955|GO:0006954|GO:0006935|GO:0006874|GO:0006468|GO:0002551|GO:0002544|GO:0001938		17q12	+	NP_002977.1	10708591///18275857///10415069///19525930///20041150///10072545///10201960///9558100///10706854	NM_002986.2	34285667	SCYA11	Hs.54460
34640_at	-1.00931	-0.013376	1.00931	down	12	121002511	6927	HNF1A	HNF1A	6927	GO:0005515|GO:0035623|GO:0003700|GO:0006357|GO:0006366|GO:0046982|GO:0044212|GO:0005634|GO:0060261|GO:0042593|GO:0003677|GO:0042803|GO:0043234|GO:0001077|GO:0005737|GO:0046323|GO:0045944|GO:0046983|GO:0005654|GO:0045893|GO:0035565|GO:0030073	GO:0043234|GO:0005737|GO:0005654|GO:0005634	GO:0046983|GO:0046982|GO:0044212|GO:0042803|GO:0005515|GO:0003700|GO:0003677|GO:0001077	GO:0060261|GO:0046323|GO:0045944|GO:0045893|GO:0042593|GO:0035623|GO:0035565|GO:0030073|GO:0006366|GO:0006357		12q24.2	+	XP_005253988.1	10330009///10333057///12453420///12530534///1677179///15355349///11269503///11980910	XM_005253931.2	120977786	HNF-1A|HNF1|IDDM20|LFB1|MODY3|TCF-1|TCF1
32262_at	-1.07148	-0.0995991	1.07148	down	1	171797715	51603	METTL13	METTL13	51603	GO:0005515|GO:0008168|GO:0032259		GO:0008168|GO:0005515	GO:0032259		1q24-q25.3	+	XP_011507917.1	25416956	XM_011509615.1	171781620	5630401D24Rik|CGI-01|KIAA0859|feat
32074_at	-1.00464	-0.00667956	1.00464	down	10	113854403	9937	DCLRE1A	DCLRE1A	9937	GO:0007067|GO:0035312|GO:0090305|GO:0005730|GO:0005634|GO:0006289|GO:0051301	GO:0005730|GO:0005634	GO:0035312	GO:0090305|GO:0051301|GO:0007067|GO:0006289		10q25.1		XP_006718153.1	22692201	XM_006718090.1	113834723	PSO2|SNM1|SNM1A	Hs.1560
39300_at	-1.02753	-0.03918	1.02753	down	10	5526267	810	CALML3	CALML3	810	GO:0005515|GO:0005509|GO:0070062	GO:0070062	GO:0005515|GO:0005509			10p15.1	+	NP_005176.1	16189514///19056867	NM_005185.3	5524888	CLP	Hs.239600
36642_at	-1.01627	-0.0232818	1.01627	down	11	61212877///61251456///60882214	5222 /// 643834 /// 643847	PGA3///PGA4///PGA5	PGA3///PGA4///PGA5	5222///643847///643834	GO:0030163|GO:0007586|GO:0006508|GO:0004190|GO:0070062	GO:0070062	GO:0004190	GO:0030163|GO:0007586|GO:0006508		11q12.2///11q13	+	XP_011506623.1///NP_055039.1///NP_001073275.1	23533145	NM_014224.3///XM_011508321.1///NM_001079807.2	61203494///61241156///60872863		Hs.432854
31640_r_at	-1.04669	-0.0658382	1.04669	down	13	112071705	6656	SOX1	SOX1	6656	GO:0005515|GO:0006355|GO:0003700|GO:0002089|GO:0021521|GO:0006325|GO:0005634|GO:0001046|GO:0001764|GO:0021884|GO:0003677|GO:0006351	GO:0005634	GO:0005515|GO:0003700|GO:0003677|GO:0001046	GO:0021884|GO:0021521|GO:0006355|GO:0006351|GO:0006325|GO:0002089|GO:0001764		13q34	+	NP_005977.2	20049565///9337405///20929579	NM_005986.2	112067598		Hs.202526
32376_at	-1.09646	-0.132859	1.09646	down	3	48898992	788	SLC25A20	SLC25A20	788	GO:0005739|GO:0005737|GO:0006853|GO:0005743|GO:0016021|GO:0044281|GO:0044255	GO:0016021|GO:0005743|GO:0005739|GO:0005737		GO:0044281|GO:0044255|GO:0006853		3p21.31		XP_006713390.1		XM_006713327.1	48856922	CAC|CACT	Hs.13845
34421_g_at	-1.03039	-0.0431838	1.03039	down	11	74009236	7352	UCP3	UCP3	7352	GO:0005515|GO:0006629|GO:0001666|GO:0005215|GO:0032868|GO:0014823|GO:0007585|GO:0007584|GO:0007568|GO:0009409|GO:0005743|GO:0051384|GO:0044281|GO:0032870|GO:0005739|GO:0022904|GO:0017077|GO:0006631|GO:0000303|GO:0016021|GO:0006839|GO:0044237|GO:0015992	GO:0016021|GO:0005743|GO:0005739	GO:0017077|GO:0005515|GO:0005215	GO:0051384|GO:0044281|GO:0044237|GO:0032870|GO:0032868|GO:0022904|GO:0015992|GO:0014823|GO:0009409|GO:0007585|GO:0007584|GO:0007568|GO:0006839|GO:0006631|GO:0006629|GO:0001666|GO:0000303		11q13.4		NP_003347.1	9180264///9196039///10935638///24008843	NM_003356.3	74000280	SLC25A9	Hs.101337
375_at	-1.04028	-0.0569736	1.04028	down	22		2952		GSTT1	2952	GO:0004602|GO:0006805|GO:0006749|GO:0044281|GO:1901687|GO:0004364|GO:0005829|GO:0055114|GO:0070062	GO:0070062|GO:0005829	GO:0004602|GO:0004364	GO:1901687|GO:0055114|GO:0044281|GO:0006805|GO:0006749		22q11.23			23376485///20097269///9307035///8799324				Hs.268573
401_s_at	-1.02454	-0.0349825	1.02454	down	17	55325064	3131	HLF	HLF	3131	GO:0043565|GO:0006355|GO:0003690|GO:0003700|GO:0006366|GO:0005634|GO:0007275|GO:0048511|GO:0035914|GO:0003677	GO:0005634	GO:0043565|GO:0003700|GO:0003690|GO:0003677	GO:0048511|GO:0035914|GO:0007275|GO:0006366|GO:0006355		17q22	+	XP_005257326.1	1386162///8639829	XM_005257269.1	55264959		Hs.196952
33242_at	-1.00862	-0.0123829	1.00862	down	X	54445296	90121	TSR2	TSR2	90121	GO:0000462|GO:0005515|GO:0005634	GO:0005634	GO:0005515	GO:0000462		Xp11.22	+	NP_477511.1	16189514	NM_058163.1	54440419	DBA14|DT1P1A10|WGG1
37750_at	-1.04921	-0.069303	1.04921	down	8	48064707	7336	UBE2V2	UBE2V2	7336	GO:0000209|GO:0005515|GO:0051965|GO:0031372|GO:0016567|GO:0008283|GO:0032436|GO:0005634|GO:0061630|GO:0045739|GO:0006301|GO:0005737|GO:0070534|GO:0043524|GO:0006282|GO:0010976|GO:0000729|GO:0031625|GO:0070062	GO:0070062|GO:0031372|GO:0005737|GO:0005634	GO:0061630|GO:0031625|GO:0005515	GO:0070534|GO:0051965|GO:0045739|GO:0043524|GO:0032436|GO:0016567|GO:0010976|GO:0008283|GO:0006301|GO:0006282|GO:0000729|GO:0000209		8q11.21	+	XP_005251357.1	23376485///11473255///9418904///17349954///10089880///16129784	XM_005251300.1	47998287	DDVIT1|DDVit-1|EDAF-1|EDPF-1|EDPF1|MMS2|UEV-2|UEV2
31659_at	-1.00823	-0.0118195	1.00823	down	10	84246492	26103	LRIT1	LRIT1	26103	GO:0003674|GO:0008150|GO:0030176	GO:0030176	GO:0003674	GO:0008150		10q23		XP_011537925.1		XM_011539623.1	84231519	FIGLER9|LRRC21|PAL	Hs.226000
33965_at	-1.03013	-0.0428238	1.03013	down	17	34363232	6346	CCL1	CCL1	6346	GO:0007165|GO:0008009|GO:0006955|GO:0006935|GO:0060326|GO:0005623|GO:0006874|GO:0016032|GO:0005615	GO:0005623|GO:0005615	GO:0008009	GO:0060326|GO:0016032|GO:0007165|GO:0006955|GO:0006935|GO:0006874		17q12		NP_002972.1	9417093	NM_002981.2	34360327	I-309|P500|SCYA1|SISe|TCA3	Hs.72918
40709_at	-1.02351	-0.0335317	1.02351	down	18	35310765	10778	ZNF271P	ZNF271P	10778						18q12	+			NR_024565.1	35290271	HZF7|ZNF271|ZNFEB	Hs.314246
38655_at	-1.00275	-0.00396364	1.00275	down	12	47968877	79022	TMEM106C	TMEM106C	79022	GO:0005515|GO:0003674|GO:0008150|GO:0005789|GO:0005575|GO:0016021	GO:0016021|GO:0005789|GO:0005575	GO:0005515|GO:0003674	GO:0008150		12q13.1	+	NP_001137313.1	25416956	NM_001143841.1	47963546
39585_at	-1.03388	-0.0480751	1.03388	down	9	87974779	23552	CDK20	CDK20	23552	GO:0005515|GO:0005929|GO:0005737|GO:0007049|GO:0051726|GO:0005634|GO:0006468|GO:0007275|GO:0005524|GO:0004693|GO:0051301	GO:0005929|GO:0005737|GO:0005634	GO:0005524|GO:0005515|GO:0004693	GO:0051726|GO:0051301|GO:0007275|GO:0007049|GO:0006468		9q22.1		XP_011516727.1	21986944	XM_011518425.1	87966440	CCRK|CDCH|P42|PNQALRE
41046_s_at	-1.00593	-0.00853477	1.00593	down	X	71255260	9203	ZMYM3	ZMYM3	9203	GO:0007010|GO:0022604|GO:0005634|GO:0007275|GO:0008270|GO:0003677	GO:0005634	GO:0008270|GO:0003677	GO:0022604|GO:0007275|GO:0007010		Xq13.1		XP_005262366.1	21834987///10486218	XM_005262309.2	71239623	DXS6673E|MYM|XFIM|ZNF198L2|ZNF261
41270_at	-1.02197	-0.0313585	1.02197	down	17	41812615	10609	P3H4	P3H4	10609	GO:0000794|GO:0000795|GO:0005730|GO:0007130	GO:0005730|GO:0000795|GO:0000794		GO:0007130		17q21.2		XP_005257010.1	8862517	XM_005256953.2	41801951	LEPREL4|NO55|NOL55|SC65	Hs.446459
41810_at	-1.03056	-0.0434327	1.03056	down	2	216220191	150967	PKI55		150967						2q35	+			NR_037701.1	216216888		Hs.56876
32287_s_at	-1.08219	-0.113956	1.08219	down	12	10454684///10420594///10435992	3821 /// 3822 /// 3823	KLRC2///KLRC3///KLRC1	KLRC2///KLRC3///KLRC1	3823///3821///3822	GO:0005515|GO:0005886|GO:0002228|GO:1990405|GO:0043235|GO:0007165|GO:0006968|GO:0005887|GO:0045087|GO:0050776|GO:0030246|GO:0016021|GO:0023024|GO:0007166|GO:0004888	GO:0016021///GO:0043235|GO:0005887|GO:0005886	GO:1990405|GO:0030246|GO:0023024|GO:0005515|GO:0004888///GO:0030246|GO:0004888	GO:0045087|GO:0007165|GO:0006968|GO:0002228///GO:0050776|GO:0007166///GO:0007165|GO:0006968		12p13		NP_002252.2///NP_001291377.1///NP_002251.2	9683661///18448674///8436421///2007850	NM_002261.2///NM_002260.3///NM_001304448.1	10442263///10430598///10412314	CD159c|NKG2-C|NKG2C///NKG2-E|NKG2E///CD159A|NKG2|NKG2A
31795_at	-1.03013	-0.0428243	1.03013	down	22	25729293	157	ADRBK2	ADRBK2	157	GO:0031623|GO:0007165|GO:0004672|GO:0004703|GO:0047696|GO:0038032|GO:0006468|GO:0005524		GO:0047696|GO:0005524|GO:0004703|GO:0004672	GO:0038032|GO:0031623|GO:0007165|GO:0006468		22q12.1	+	XP_006724221.1	8427589///20074556	XM_006724158.1	25517855	BARK2|GRK3
38785_at	-1.02031	-0.0290011	1.02031	down	1	155192914	4582	MUC1	MUC1	4582	GO:0003712|GO:0005515|GO:0090240|GO:0033629|GO:0000790|GO:1902166|GO:0005796|GO:0016266|GO:0043618|GO:0000978|GO:0005615|GO:0031982|GO:0002039|GO:0016324|GO:0010944|GO:0006493|GO:0005887|GO:0006978|GO:0044267|GO:0006977|GO:0070062|GO:0043687|GO:0036003	GO:0070062|GO:0031982|GO:0016324|GO:0005887|GO:0005796|GO:0005615|GO:0000790	GO:0005515|GO:0003712|GO:0002039|GO:0000978	GO:1902166|GO:0090240|GO:0044267|GO:0043687|GO:0043618|GO:0036003|GO:0033629|GO:0016266|GO:0010944|GO:0006978|GO:0006977|GO:0006493		1q21		NP_001018016.1	19190083///15710329///15326289///16502470///1697589///16888623///7698991	NM_001018016.2	155185823	ADMCKD|ADMCKD1|CA 15-3|CD227|EMA|H23AG|KL-6|MAM6|MCD|MCKD|MCKD1|MUC-1|MUC-1/SEC|MUC-1/X|MUC1/ZD|PEM|PEMT|PUM	Hs.89603
39526_at	-1.02866	-0.0407718	1.02866	down	2	71227113	400961	PAIP2B	PAIP2B	400961	GO:0005515|GO:0005737|GO:0045947|GO:0000900	GO:0005737	GO:0005515|GO:0000900	GO:0045947		2p13.3		XP_005264367.1	16804161	XM_005264310.2	71182737		Hs.416735
31496_g_at	-1.03309	-0.0469721	1.03309	down	1	168582076///168543996	6375 /// 6846	XCL1///XCL2	XCL1///XCL2	6375///6846	GO:0005515|GO:2000553|GO:2000538|GO:0032733|GO:2000556|GO:0008015|GO:2000518|GO:0007267|GO:0071560|GO:2000412|GO:2000558|GO:0005615|GO:2000513|GO:0043433|GO:0042803|GO:0071636|GO:0005622|GO:0006955|GO:0002826|GO:0071353|GO:0032689|GO:0051281|GO:0032703|GO:2000562|GO:0008009|GO:2000563|GO:0051209|GO:2000566|GO:0010820|GO:0030593|GO:0050727|GO:0002725|GO:0005576|GO:0042379|GO:0002726|GO:0009615|GO:…	GO:0005622|GO:0005615|GO:0005576///GO:0005615|GO:0005576	GO:0008009|GO:0005515///GO:0042803|GO:0042379|GO:0008009	GO:2000566|GO:2000563|GO:2000562|GO:2000558|GO:2000556|GO:2000553|GO:2000538|GO:2000518|GO:2000513|GO:2000503|GO:2000412|GO:0090023|GO:0071663|GO:0071636|GO:0071560|GO:0071353|GO:0051281|GO:0051209|GO:0050727|GO:0045892|GO:0043433|GO:0035782|GO:0032733|GO:0032703|GO:0032689|GO:0030593|GO:0010820|GO:0009615|GO:0007267|GO:0007165|GO:0006955|GO:0002826|GO:0002726|GO:0002725|GO:0002690|GO:0001916///G…		1q24.2///1q23	+	NP_003166.1///XP_011508167.1	11889129///25416956///9029087///10887101///9632725///7875320///7602097///14734774///18832695	NM_003175.3///XM_011509865.1	168576060///168540764	ATAC|LPTN|LTN|SCM-1|SCM-1a|SCM1|SCM1A|SCYC1///SCM-1b|SCM1B|SCYC2
34110_g_at	-1.00463	-0.00666259	1.00463	down	22	18936552	5625	PRODH	PRODH	5625	GO:0034641|GO:0071949|GO:0019470|GO:0005759|GO:0006560|GO:0008631|GO:0010133|GO:0005743|GO:0006562|GO:0004657|GO:0044281|GO:0055114	GO:0005759|GO:0005743	GO:0071949|GO:0004657	GO:0055114|GO:0044281|GO:0034641|GO:0019470|GO:0010133|GO:0008631|GO:0006562|GO:0006560		22q11.21		XP_011528580.1	15662599///21998747///9385373///9305847	XM_011530278.1	18912694	HSPOX2|PIG6|POX|PRODH1|PRODH2|TP53I6
40702_at	-1.02264	-0.0322973	1.02264	down	12	68159740	3458	IFNG	IFNG	3458	GO:0051712|GO:0019221|GO:0098908|GO:0005615|GO:0030968|GO:0005622|GO:0060334|GO:0045348|GO:0051607|GO:0072308|GO:0071351|GO:0044130|GO:0042742|GO:0000060|GO:0060333|GO:0045410|GO:0032760|GO:0030593|GO:0042832|GO:0000122|GO:0005125|GO:0032224|GO:0045084|GO:0002026|GO:0048304|GO:0009897|GO:0045080|GO:0001781|GO:0060559|GO:0008284|GO:0051044|GO:0005133|GO:0060557|GO:0060550|GO:0006928|GO:0060552|GO:…	GO:0009897|GO:0005622|GO:0005615|GO:0005576	GO:0005133|GO:0005125	GO:2000345|GO:2000309|GO:0098908|GO:0097191|GO:0072308|GO:0071351|GO:0071222|GO:0060559|GO:0060557|GO:0060552|GO:0060550|GO:0060334|GO:0060333|GO:0051712|GO:0051607|GO:0051044|GO:0050954|GO:0050796|GO:0050718|GO:0048662|GO:0048304|GO:0045944|GO:0045672|GO:0045666|GO:0045429|GO:0045410|GO:0045348|GO:0045084|GO:0045080|GO:0044130|GO:0042832|GO:0042742|GO:0042511|GO:0042493|GO:0042102|GO:0034393|GO:…		12q14		NP_000610.2	9282826///18501882///10477596///8383325///21268089///7828849///7544003///16280321///15604419///16220542///7605994///20041150///16942485///18373975///20027291///11698262	NM_000619.2	68154769	IFG|IFI	Hs.856
31942_at	-1.02225	-0.0317491	1.02225	down	12	2941139	7289	TULP3	TULP3	7289	GO:0005515|GO:0005886|GO:0005634|GO:0045879|GO:0060831|GO:0048702|GO:0009952|GO:0097500|GO:0032403|GO:1901621|GO:0031076|GO:0097546|GO:0060434|GO:0006355|GO:0061548|GO:0005930|GO:0005730|GO:1903546|GO:0001843|GO:0005546|GO:0021953|GO:0005576|GO:0072372|GO:0005929|GO:0060348|GO:0008277|GO:0007186|GO:0007420|GO:0030991|GO:0035091|GO:0019899|GO:0042733|GO:0021914	GO:0097546|GO:0072372|GO:0030991|GO:0005930|GO:0005929|GO:0005886|GO:0005730|GO:0005634|GO:0005576	GO:0035091|GO:0032403|GO:0019899|GO:0005546|GO:0005515	GO:1903546|GO:1901621|GO:0097500|GO:0061548|GO:0060831|GO:0060434|GO:0060348|GO:0048702|GO:0045879|GO:0042733|GO:0031076|GO:0021953|GO:0021914|GO:0009952|GO:0008277|GO:0007420|GO:0007186|GO:0006355|GO:0001843		12p13.3	+	NP_001153880.1	20889716///22190034///23382074///11375483	NM_001160408.1	2890866	TUBL3
32853_at	-1.0139	-0.0199106	1.0139	down	3	100401397	9868	TOMM70A	TOMM70A	9868	GO:0005515|GO:0005739|GO:0016020|GO:0006626|GO:0005742|GO:0008320|GO:0016021|GO:0044267|GO:0071806|GO:0070062	GO:0070062|GO:0016021|GO:0016020|GO:0005742|GO:0005739	GO:0008320|GO:0005515	GO:0071806|GO:0044267|GO:0006626		3q12.2		NP_055635.3	12526792///15644312///19946888///18570454	NM_014820.4	100363458		Hs.227253
34703_f_at	-1.00278	-0.0039996	1.00278	down	8	132105264	10086	HHLA1	HHLA1	10086	GO:0005576	GO:0005576				8q24		NP_001138567.1		NM_001145095.1	132061485	PLA2L	Hs.285026
32881_at	-1.01206	-0.0173012	1.01206	down	12	120094494	92558	CCDC64	CCDC64	92558	GO:0005737|GO:0005813|GO:0017137|GO:0034452|GO:0055107|GO:0031175	GO:0005813|GO:0005737	GO:0034452|GO:0017137	GO:0055107|GO:0031175		12q24.23	+	XP_005254048.1		XM_005253991.3	119989798	BICDR-1|H_267D11.1	Hs.369763
1021_at	-1.01572	-0.0225063	1.01572	down	12	68159740	3458	IFNG	IFNG	3458	GO:0051712|GO:0019221|GO:0098908|GO:0005615|GO:0030968|GO:0005622|GO:0060334|GO:0045348|GO:0051607|GO:0072308|GO:0071351|GO:0044130|GO:0042742|GO:0000060|GO:0060333|GO:0045410|GO:0032760|GO:0030593|GO:0042832|GO:0000122|GO:0005125|GO:0032224|GO:0045084|GO:0002026|GO:0048304|GO:0009897|GO:0045080|GO:0001781|GO:0060559|GO:0008284|GO:0051044|GO:0005133|GO:0060557|GO:0060550|GO:0006928|GO:0060552|GO:…	GO:0009897|GO:0005622|GO:0005615|GO:0005576	GO:0005133|GO:0005125	GO:2000345|GO:2000309|GO:0098908|GO:0097191|GO:0072308|GO:0071351|GO:0071222|GO:0060559|GO:0060557|GO:0060552|GO:0060550|GO:0060334|GO:0060333|GO:0051712|GO:0051607|GO:0051044|GO:0050954|GO:0050796|GO:0050718|GO:0048662|GO:0048304|GO:0045944|GO:0045672|GO:0045666|GO:0045429|GO:0045410|GO:0045348|GO:0045084|GO:0045080|GO:0044130|GO:0042832|GO:0042742|GO:0042511|GO:0042493|GO:0042102|GO:0034393|GO:…		12q14		NP_000610.2	9282826///18501882///10477596///8383325///21268089///7828849///7544003///16280321///15604419///16220542///7605994///20041150///16942485///18373975///20027291///11698262	NM_000619.2	68154769	IFG|IFI	Hs.856
32278_at	-1.02299	-0.0327935	1.02299	down	1	241635929	1122	CHML	CHML	1122	GO:0043547|GO:0005737|GO:0017137|GO:0005968|GO:0018344|GO:0005654|GO:0006886|GO:0005096|GO:0005829	GO:0005968|GO:0005829|GO:0005737|GO:0005654	GO:0017137|GO:0005096	GO:0043547|GO:0018344|GO:0006886		1q43		NP_001812.2	15186776///12356470	NM_001821.3	241628863	REP2
31601_s_at	-1.04656	-0.0656545	1.04656	down	Y	9615152///21918043///21900744///21525785///22183007///21561013///21502336///22424889	159163 /// 378948 /// 378949 /// 378950 /// 378951 /// 5940 /// 5944 /// 64593	RBMY1A1///RBMY1F///RBMY1E///RBMY1J///RBMY1HP///RBMY1D///RBMY3AP///RBMY1B	RBMY1A1///RBMY1F///RBMY1E///RBMY1J///RBMY1HP///RBMY1D///RBMY3AP///RBMY1B	378951///378950///64593///5944///378949///378948///159163///5940	GO:0005515|GO:0006397|GO:0008380|GO:0000166|GO:0000381|GO:0003723|GO:0005634|GO:0005575|GO:0007283|GO:0003729|GO:0008584	GO:0005634///GO:0005634|GO:0005575	GO:0003723|GO:0000166///GO:0005515|GO:0003729|GO:0000166///GO:0005515|GO:0003723|GO:0000166	GO:0008380|GO:0006397|GO:0000381///GO:0008584|GO:0008380|GO:0007283|GO:0006397///GO:0008380|GO:0006397///GO:0008380|GO:0007283|GO:0006397		Yp11.2///Yq11.223	+	XP_011529800.1///XP_005262642.1///XP_011529781.1///XP_011529794.1///XP_005262570.1///XP_005262573.1	25416956///9598316///12165565///10749975///8269511	XM_005262585.1///XM_011531479.1///XM_005262516.1///XM_005262513.2///XM_011531492.1///NR_001573.1///XM_011531498.1	22403475///21902180///21868387///21511337///22168180///9610720///21534901///21493418	RBMY3P|RBMY4P|SPATA14///RBM|RBM1|RBM2|RBMY|RBMY1C|YRRM1|YRRM2///RBMY1H|YRRM///YRRM2	Hs.380450///Hs.404172
39527_at	-1.07339	-0.102178	1.07339	down	2	71227113	400961	PAIP2B	PAIP2B	400961	GO:0005515|GO:0005737|GO:0045947|GO:0000900	GO:0005737	GO:0005515|GO:0000900	GO:0045947		2p13.3		XP_005264367.1	16804161	XM_005264310.2	71182737		Hs.416735
34315_at	-1.05507	-0.077342	1.05507	down	18	12377308	10939	AFG3L2	AFG3L2	10939	GO:0005515|GO:0034982|GO:0042552|GO:0005743|GO:0016265|GO:0021675|GO:0007409|GO:0005524|GO:0005739|GO:0048747|GO:0008053|GO:0007528|GO:0040014|GO:0008270|GO:0051082|GO:0016021|GO:0004222|GO:0042407|GO:0060013	GO:0016021|GO:0005743|GO:0005739	GO:0051082|GO:0008270|GO:0005524|GO:0005515|GO:0004222	GO:0060013|GO:0048747|GO:0042552|GO:0042407|GO:0040014|GO:0034982|GO:0021675|GO:0016265|GO:0008053|GO:0007528|GO:0007409		18p11		XP_011523903.1	14623864///10395799	XM_011525601.1	12328943	SCA28|SPAX5
32567_at	-1.03536	-0.0501266	1.03536	down	11	68121390	1119	CHKA	CHKA	1119	GO:0004305|GO:0006629|GO:0033265|GO:0006646|GO:0004104|GO:0004103|GO:0044281|GO:0005524|GO:0019695|GO:0042803|GO:0005829|GO:0016310|GO:0007165|GO:0008144|GO:0006869|GO:0004871|GO:0006657|GO:0006644|GO:0046474|GO:0006656	GO:0005829	GO:0042803|GO:0033265|GO:0008144|GO:0005524|GO:0004871|GO:0004305|GO:0004104|GO:0004103	GO:0046474|GO:0044281|GO:0019695|GO:0016310|GO:0007165|GO:0006869|GO:0006657|GO:0006656|GO:0006646|GO:0006644|GO:0006629		11q13.2			10363580///19915674	XR_428904.2	68052858	CHK|CK|CKI|EK	Hs.77221
33056_at	-1.00485	-0.00698429	1.00485	down	3	38526304	9941	EXOG	EXOG	9941	GO:0008150|GO:0043234|GO:0004518|GO:0004519|GO:0005743|GO:0005575|GO:0003676|GO:0000737|GO:0046872	GO:0043234|GO:0005743|GO:0005575	GO:0046872|GO:0004519|GO:0004518|GO:0003676	GO:0008150|GO:0000737		3p21.3	+	XP_005265690.1	10231028///25378300	XM_005265633.2	38496126	ENDOGL1|ENDOGL2|ENGL|ENGL-a|ENGL-b|ENGLA|ENGLB
38783_at	-1.03406	-0.0483226	1.03406	down	1	155192914	4582	MUC1	MUC1	4582	GO:0003712|GO:0005515|GO:0090240|GO:0033629|GO:0000790|GO:1902166|GO:0005796|GO:0016266|GO:0043618|GO:0000978|GO:0005615|GO:0031982|GO:0002039|GO:0016324|GO:0010944|GO:0006493|GO:0005887|GO:0006978|GO:0044267|GO:0006977|GO:0070062|GO:0043687|GO:0036003	GO:0070062|GO:0031982|GO:0016324|GO:0005887|GO:0005796|GO:0005615|GO:0000790	GO:0005515|GO:0003712|GO:0002039|GO:0000978	GO:1902166|GO:0090240|GO:0044267|GO:0043687|GO:0043618|GO:0036003|GO:0033629|GO:0016266|GO:0010944|GO:0006978|GO:0006977|GO:0006493		1q21		NP_001018016.1	19190083///15710329///15326289///16502470///1697589///16888623///7698991	NM_001018016.2	155185823	ADMCKD|ADMCKD1|CA 15-3|CD227|EMA|H23AG|KL-6|MAM6|MCD|MCKD|MCKD1|MUC-1|MUC-1/SEC|MUC-1/X|MUC1/ZD|PEM|PEMT|PUM	Hs.89603
2003_s_at	-1.00773	-0.0111076	1.00773	down	2	47806952	2956	MSH6	MSH6	2956	GO:0005515|GO:0000790|GO:0030983|GO:0032405|GO:0005886|GO:0035064|GO:0016446|GO:0008340|GO:0042803|GO:0043231|GO:0005737|GO:0003690|GO:0051096|GO:0016032|GO:0006298|GO:0032357|GO:0016887|GO:0009411|GO:0008094|GO:0007131|GO:0000400|GO:0000287|GO:0005794|GO:0008630|GO:0045190|GO:0000228|GO:0005524|GO:0097193|GO:0032142|GO:0032143|GO:0043570|GO:0006281|GO:0032301|GO:0000710|GO:0043531|GO:0032137|GO:…	GO:0043231|GO:0032301|GO:0005886|GO:0005794|GO:0005737|GO:0005654|GO:0000790|GO:0000228	GO:0043531|GO:0042803|GO:0035064|GO:0032405|GO:0032357|GO:0032143|GO:0032142|GO:0032137|GO:0030983|GO:0016887|GO:0008094|GO:0005524|GO:0005515|GO:0003690|GO:0003682|GO:0000400|GO:0000287	GO:0097193|GO:0051096|GO:0045910|GO:0045190|GO:0043570|GO:0016447|GO:0016446|GO:0016032|GO:0009411|GO:0008630|GO:0008340|GO:0007131|GO:0006298|GO:0006281|GO:0000710		2p16	+	XP_005264328.1	17715146///8942985///8782829///16388310///12034830///23622243///10871409///23603115///15105434///16403449///11756455///11809883///10856833	XM_005264271.1	47783081	GTBP|GTMBP|HNPCC5|HSAP|p160	Hs.445052
31928_at	-1.04817	-0.0678706	1.04817	down	12	4445613	2251	FGF6	FGF6	2251	GO:0008286|GO:0048011|GO:0008284|GO:0008283|GO:0048015|GO:0007267|GO:0005104|GO:0005576|GO:0001525|GO:0005615|GO:0005622|GO:0042383|GO:0007165|GO:0007173|GO:0001502|GO:0008543|GO:0045087|GO:0051781|GO:0045445|GO:0008083|GO:0038095	GO:0042383|GO:0005622|GO:0005615|GO:0005576	GO:0008083|GO:0005104	GO:0051781|GO:0048015|GO:0048011|GO:0045445|GO:0045087|GO:0038095|GO:0008543|GO:0008286|GO:0008284|GO:0008283|GO:0007267|GO:0007173|GO:0007165|GO:0001525|GO:0001502		12p13		NP_066276.2	2649847///8663044	NM_020996.2	4434141	HBGF-6|HST2	Hs.166015
37022_at	-1.00065	-0.000933	1.00065	down	1	203491351	5549	PRELP	PRELP	5549	GO:0005975|GO:0005796|GO:0007569|GO:0005578|GO:0005576|GO:0044281|GO:0042339|GO:0031012|GO:0001501|GO:0018146|GO:0042340|GO:0030203|GO:0008201|GO:1903561|GO:0005201|GO:0070062|GO:0043202	GO:1903561|GO:0070062|GO:0043202|GO:0031012|GO:0005796|GO:0005578|GO:0005576	GO:0008201|GO:0005201	GO:0044281|GO:0042340|GO:0042339|GO:0030203|GO:0018146|GO:0007569|GO:0005975|GO:0001501		1q32	+	NP_002716.1	22261194///7592739///19199708///24769233///20551380	NM_002725.3	203475754	MST161|MSTP161|SLRR2A
38656_s_at	-1.02672	-0.0380414	1.02672	down	12	47968877	79022	TMEM106C	TMEM106C	79022	GO:0005515|GO:0003674|GO:0008150|GO:0005789|GO:0005575|GO:0016021	GO:0016021|GO:0005789|GO:0005575	GO:0005515|GO:0003674	GO:0008150		12q13.1	+	NP_001137313.1	25416956	NM_001143841.1	47963546
40487_at	-1.06346	-0.0887658	1.06346	down	11	35811052	54765	TRIM44	TRIM44	54765	GO:0005515|GO:0005622|GO:0008270	GO:0005622	GO:0008270|GO:0005515			11p13	+	XP_006718317.1	17577209	XM_006718254.1	35662691	DIPB|HSA249128|MC7	Hs.192103
32706_at	-1.0235	-0.0335138	1.0235	down	22	19431695	7290	HIRA	HIRA	7290	GO:0005515|GO:0000790|GO:0003700|GO:0007369|GO:1903507|GO:0006357|GO:0003714|GO:0006336|GO:0005634|GO:0009653|GO:0001649|GO:0006351|GO:0042692|GO:0043234|GO:0003682|GO:0016605|GO:0005654|GO:0070062|GO:0016568	GO:0070062|GO:0043234|GO:0016605|GO:0005654|GO:0005634|GO:0000790	GO:0005515|GO:0003714|GO:0003700|GO:0003682	GO:1903507|GO:0042692|GO:0016568|GO:0009653|GO:0007369|GO:0006357|GO:0006351|GO:0006336|GO:0001649		22q11.21		NP_003316.3	11342215///9731536///7633437///14718166///18570454	NM_003325.3	19330700	DGCR1|TUP1|TUPLE1
34262_at	-1.0703	-0.0980105	1.0703	down	X	97600597	1730	DIAPH2	DIAPH2	1730	GO:0005794|GO:0048477|GO:0007264|GO:0005730|GO:0005102|GO:0003779|GO:0007275|GO:0007292|GO:0043231|GO:0005829|GO:0005739|GO:0000910|GO:0030041|GO:0017048|GO:0005769	GO:0043231|GO:0005829|GO:0005794|GO:0005769|GO:0005739|GO:0005730	GO:0017048|GO:0005102|GO:0003779	GO:0048477|GO:0030041|GO:0007292|GO:0007275|GO:0007264|GO:0000910		Xq21.33	+	NP_006720.1	9497258	NM_006729.4	96684662	DIA|DIA2|DRF2|POF|POF2	Hs.226483
34639_at	-1.02745	-0.0390663	1.02745	down	12	121002511	6927	HNF1A	HNF1A	6927	GO:0005515|GO:0035623|GO:0003700|GO:0006357|GO:0006366|GO:0046982|GO:0044212|GO:0005634|GO:0060261|GO:0042593|GO:0003677|GO:0042803|GO:0043234|GO:0001077|GO:0005737|GO:0046323|GO:0045944|GO:0046983|GO:0005654|GO:0045893|GO:0035565|GO:0030073	GO:0043234|GO:0005737|GO:0005654|GO:0005634	GO:0046983|GO:0046982|GO:0044212|GO:0042803|GO:0005515|GO:0003700|GO:0003677|GO:0001077	GO:0060261|GO:0046323|GO:0045944|GO:0045893|GO:0042593|GO:0035623|GO:0035565|GO:0030073|GO:0006366|GO:0006357		12q24.2	+	XP_005253988.1	10330009///10333057///12453420///12530534///1677179///15355349///11269503///11980910	XM_005253931.2	120977786	HNF-1A|HNF1|IDDM20|LFB1|MODY3|TCF-1|TCF1
40612_at	-1.00767	-0.0110188	1.00767	down	6	83168470	23033	DOPEY1	DOPEY1	23033	GO:0015031			GO:0015031		6q15	+	XP_011533921.1		XM_011535619.1	83067659	KIAA1117|dJ202D23.2
33111_at	-1.04592	-0.0647777	1.04592	down	1	145739287	11126	CD160	CD160	11126	GO:0005515|GO:0050829|GO:0006968|GO:0005886|GO:0008283|GO:0050776|GO:0005102|GO:0004872|GO:0046658|GO:0007166|GO:0032393	GO:0046658|GO:0005886	GO:0032393|GO:0005515|GO:0005102|GO:0004872	GO:0050829|GO:0050776|GO:0008283|GO:0007166|GO:0006968		1q21.1	+	XP_005272986.1	25416956///9973372///9743336///15494480	XM_005272929.2	145719432	BY55|NK1|NK28
40071_at	-1.01262	-0.018086	1.01262	down	2	38076180	1545	CYP1B1	CYP1B1	1545	GO:0033629|GO:0019369|GO:0006725|GO:0006805|GO:0008285|GO:0070301|GO:0048514|GO:0044281|GO:0006809|GO:0005739|GO:0004497|GO:0042574|GO:0030199|GO:0042572|GO:0016712|GO:0007155|GO:0008202|GO:0030336|GO:0046466|GO:0043065|GO:0005506|GO:0070330|GO:0019373|GO:0008631|GO:0009636|GO:0071603|GO:0032088|GO:0001525|GO:0010575|GO:0045766|GO:0046427|GO:0008210|GO:0071407|GO:0061304|GO:0019825|GO:0043542|GO:…	GO:0005789|GO:0005739	GO:0070330|GO:0020037|GO:0019825|GO:0016712|GO:0005506|GO:0004497	GO:2000377|GO:0097267|GO:0071603|GO:0071407|GO:0070301|GO:0061304|GO:0055114|GO:0048514|GO:0046466|GO:0046427|GO:0045766|GO:0044281|GO:0043542|GO:0043065|GO:0042574|GO:0042572|GO:0033629|GO:0032088|GO:0030336|GO:0030199|GO:0019373|GO:0019369|GO:0016125|GO:0010575|GO:0009636|GO:0009404|GO:0008631|GO:0008285|GO:0008210|GO:0008202|GO:0007601|GO:0007155|GO:0006809|GO:0006805|GO:0006725|GO:0002930|GO:…		2p22.2		NP_000095.2	15258110///22888116///21147782///23275542///23821647///10871058///9097971	NM_000104.3	38067602	CP1B|CYPIB1|GLC3A|P4501B1	Hs.154654
41452_at	-1.03658	-0.0518245	1.03658	down	7	99534106	23660	ZKSCAN5	ZKSCAN5	23660	GO:0005515|GO:0006355|GO:0003700|GO:0005634|GO:0008270|GO:0003677|GO:0006351	GO:0005634	GO:0008270|GO:0005515|GO:0003700|GO:0003677	GO:0006355|GO:0006351		7q22	+	XP_005250299.1	23455924///10585779	XM_005250242.2	99501296	ZFP95|ZNF914|ZSCAN37	Hs.110839
36332_at	-1.00786	-0.0112915	1.00786	down	17	76470789	15	AANAT	AANAT	15	GO:0005515|GO:0051412|GO:0032868|GO:0048471|GO:0030187|GO:0044281|GO:0010043|GO:0005829|GO:0071889|GO:0051592|GO:0034641|GO:0046219|GO:0034695|GO:0004060|GO:0007623|GO:0009416|GO:0004059|GO:0071320|GO:0046688|GO:0034097|GO:0006474	GO:0048471|GO:0005829	GO:0071889|GO:0005515|GO:0004060|GO:0004059	GO:0071320|GO:0051592|GO:0051412|GO:0046688|GO:0046219|GO:0044281|GO:0034695|GO:0034641|GO:0034097|GO:0032868|GO:0030187|GO:0010043|GO:0009416|GO:0007623|GO:0006474		17q25.1	+	XP_011522717.1	25416956///8661026///12736803///11313340	XM_011524415.1	76452852	DSPS|SNAT	Hs.431417
38337_at	-1.00565	-0.00812575	1.00565	down	6	28233486	7746	ZSCAN9	ZSCAN9	7746	GO:0005515|GO:0006355|GO:0003700|GO:0005634|GO:0003677|GO:0006351|GO:0046872	GO:0005634	GO:0046872|GO:0005515|GO:0003700|GO:0003677	GO:0006355|GO:0006351		6p21.3	+	XP_011513177.1	16189514	XM_011514875.1	28212664	PRD51|ZNF193	Hs.100921
32676_at	-1.0103	-0.0147839	1.0103	down	14	74084492	4329	ALDH6A1	ALDH6A1	4329	GO:0006210|GO:0004029|GO:0019859|GO:0009083|GO:0044281|GO:0005739|GO:0044822|GO:0034641|GO:0050873|GO:0005759|GO:0018478|GO:0006574|GO:0005654|GO:0006573|GO:0004491|GO:0000062|GO:0070062|GO:0055114	GO:0070062|GO:0005759|GO:0005739|GO:0005654	GO:0044822|GO:0018478|GO:0004491|GO:0004029|GO:0000062	GO:0055114|GO:0050873|GO:0044281|GO:0034641|GO:0019859|GO:0009083|GO:0006574|GO:0006573|GO:0006210		14q24.3		NP_001265522.1	23376485///23835272///1527093///22658674	NM_001278593.1	74057661	MMSADHA|MMSDH	Hs.293970
