# Supplementary material for: Prediction of Possible Biomarkers and Novel Pathways Conferring Risk to Post-Traumatic Stress Disorder
Source: PLoS One. 2016 Dec 20;11(12):e0168404. doi: 10.1371/journal.pone.0168404 (PMC5172609; doi:10.1371/journal.pone.0168404)
Supplement: S7 Table — (XLS) [file pone.0168404.s011.xls]

## Sheet: oth_up_down_regulated
Table S7. Gene ontology analysis and Functional enrichment analysis using DAVID program
a) PTSDGSE860 vs Post-deploy PTSDGSE63878 condition														b) PTSDGSE860 vs Pre-deploy PTSDGSE63878 vs Post-deploy PTSDGSE63878 condition
Annotation Cluster 1	Enrichment Score: 1.8422339684308597													Annotation Cluster 1	Enrichment Score: 3.2463388602156793
Category	Term	Count	%	PValue	Genes	List Total	Pop Hits	Pop Total	Fold Enrichment	Bonferroni	Benjamini	FDR		Category	Term	Count	%	PValue	Genes	List Total	Pop Hits	Pop Total	Fold Enrichment	Bonferroni	Benjamini	FDR
GOTERM_CC_ALL	GO:0031012~extracellular matrix	4	16	0.0129823	LPL, COL14A1, COL5A2, DST	24	345	15908	7.68502	0.786034	0.401889	13.8902		GOTERM_BP_3	GO:0042592~homeostatic process	14	14.5833	0.000507115	CCL1, DHH, HNF1A, ELANE, PTH1R, AFG3L2, NTSR2, ABCB6, CCL11, ADRB1, SP1, IFNG, ERCC4, FANCC	82	751	13463	3.06067	0.184466	0.184466	0.705519
GOTERM_CC_2	GO:0031012~extracellular matrix	4	16	0.0144225	LPL, COL14A1, COL5A2, DST	24	345	15294	7.38841	0.362597	0.139393	11.733		GOTERM_BP_FAT	GO:0042592~homeostatic process	14	14.5833	0.000547241	CCL1, DHH, HNF1A, ELANE, PTH1R, AFG3L2, NTSR2, ABCB6, CCL11, ADRB1, SP1, IFNG, ERCC4, FANCC	83	751	13528	3.03839	0.500472	0.500472	0.88706
GOTERM_CC_3	GO:0031012~extracellular matrix	4	16	0.0144502	LPL, COL14A1, COL5A2, DST	24	345	15283	7.38309	0.530878	0.315075	13.1873		GOTERM_BP_ALL	GO:0042592~homeostatic process	14	14.5833	0.000657202	CCL1, DHH, HNF1A, ELANE, PTH1R, AFG3L2, NTSR2, ABCB6, CCL11, ADRB1, SP1, IFNG, ERCC4, FANCC	88	751	14116	2.99032	0.600585	0.141835	1.07699
GOTERM_CC_FAT	GO:0031012~extracellular matrix	4	16	0.0158052	LPL, COL14A1, COL5A2, DST	21	345	12782	7.057	0.796714	0.412011	16.2076
														Annotation Cluster 2	Enrichment Score: 2.431729112788215
Annotation Cluster 2	Enrichment Score: 1.5877196105101283													Category	Term	Count	%	PValue	Genes	List Total	Pop Hits	Pop Total	Fold Enrichment	Bonferroni	Benjamini	FDR
Category	Term	Count	%	PValue	Genes	List Total	Pop Hits	Pop Total	Fold Enrichment	Bonferroni	Benjamini	FDR		GOTERM_BP_FAT	GO:0006281~DNA repair	8	8.33333	0.00165658	MSH6, DCLRE1A, GADD45G, POLA1, UBE2V2, ERCC4, ASF1A, FANCC	83	284	13528	4.59121	0.877824	0.650463	2.66266
GOTERM_BP_FAT	GO:0008283~cell proliferation	4	16	0.025217	PLK1, DTYMK, IL15, CITED1	21	436	13528	5.91	1	1	31.573		GOTERM_BP_ALL	GO:0006281~DNA repair	8	8.33333	0.00183618	MSH6, DCLRE1A, GADD45G, POLA1, UBE2V2, ERCC4, ASF1A, FANCC	88	284	14116	4.51857	0.923132	0.30686	2.98178
GOTERM_BP_ALL	GO:0008283~cell proliferation	4	16	0.0257473	PLK1, DTYMK, IL15, CITED1	22	436	14116	5.88657	1	0.979161	32.7288		GOTERM_BP_5	GO:0006281~DNA repair	8	8.33333	0.00197421	MSH6, DCLRE1A, GADD45G, POLA1, UBE2V2, ERCC4, ASF1A, FANCC	78	284	12292	4.43915	0.756095	0.756095	2.94387
GOTERM_BP_2	GO:0008283~cell proliferation	4	16	0.0265715	PLK1, DTYMK, IL15, CITED1	22	436	13945	5.81526	0.940854	0.7568	26.041		GOTERM_BP_3	GO:0006974~response to DNA damage stimulus	8	8.33333	0.00710629	MSH6, DCLRE1A, GADD45G, POLA1, UBE2V2, ERCC4, ASF1A, FANCC	82	373	13463	3.52135	0.943127	0.436386	9.47508
														GOTERM_BP_FAT	GO:0006974~response to DNA damage stimulus	8	8.33333	0.00740117	MSH6, DCLRE1A, GADD45G, POLA1, UBE2V2, ERCC4, ASF1A, FANCC	83	373	13528	3.49572	0.999919	0.848006	11.3896
Annotation Cluster 3	Enrichment Score: 1.476095745815564													GOTERM_BP_ALL	GO:0006974~response to DNA damage stimulus	8	8.33333	0.00813133	MSH6, DCLRE1A, GADD45G, POLA1, UBE2V2, ERCC4, ASF1A, FANCC	88	373	14116	3.44041	0.999989	0.509514	12.5828
Category	Term	Count	%	PValue	Genes	List Total	Pop Hits	Pop Total	Fold Enrichment	Bonferroni	Benjamini	FDR
GOTERM_BP_FAT	GO:0040012~regulation of locomotion	3	12	0.0321972	PTPRK, SERPINE2, DRD3	21	192	13528	10.0655	1	0.999964	38.5015		Annotation Cluster 3	Enrichment Score: 2.2773524125864903
GOTERM_BP_ALL	GO:0040012~regulation of locomotion	3	12	0.0326217	PTPRK, SERPINE2, DRD3	22	192	14116	10.0256	1	0.983452	39.5926		Category	Term	Count	%	PValue	Genes	List Total	Pop Hits	Pop Total	Fold Enrichment	Bonferroni	Benjamini	FDR
GOTERM_BP_2	GO:0040012~regulation of locomotion	3	12	0.0333577	PTPRK, SERPINE2, DRD3	22	192	13945	9.90412	0.971627	0.694998	31.6153		GOTERM_BP_FAT	GO:0051052~regulation of DNA metabolic process	5	5.20833	0.0050507	MSH6, IFNG, UBE2V2, ERCC4, CDT1	83	114	13528	7.14859	0.998372	0.882365	7.91162
GOTERM_BP_3	GO:0040012~regulation of locomotion	3	12	0.035571	PTPRK, SERPINE2, DRD3	22	192	13463	9.56179	0.999791	0.985558	37.2256		GOTERM_BP_4	GO:0051052~regulation of DNA metabolic process	5	5.20833	0.00507655	MSH6, IFNG, UBE2V2, ERCC4, CDT1	81	114	13174	7.13342	0.962282	0.962282	7.30869
														GOTERM_BP_ALL	GO:0051052~regulation of DNA metabolic process	5	5.20833	0.00536871	MSH6, IFNG, UBE2V2, ERCC4, CDT1	88	114	14116	7.03549	0.999455	0.494988	8.48487
Annotation Cluster 4	Enrichment Score: 1.45732627561567													GOTERM_BP_5	GO:0051052~regulation of DNA metabolic process	5	5.20833	0.00564677	MSH6, IFNG, UBE2V2, ERCC4, CDT1	78	114	12292	6.91183	0.982459	0.867558	8.20611
Category	Term	Count	%	PValue	Genes	List Total	Pop Hits	Pop Total	Fold Enrichment	Bonferroni	Benjamini	FDR
GOTERM_BP_ALL	GO:0048731~system development	9	36	0.0146443	SERPINE2, MOBP, DRD3, OVOL1, IL15, PCYT1B, COL5A2, DST, CITED1	22	2330	14116	2.47842	0.999982	0.973978	20.0856		Annotation Cluster 4	Enrichment Score: 2.2502801804484465
GOTERM_BP_3	GO:0048731~system development	9	36	0.0192656	SERPINE2, MOBP, DRD3, OVOL1, IL15, PCYT1B, COL5A2, DST, CITED1	22	2330	13463	2.36377	0.989455	0.989455	22.1269		Category	Term	Count	%	PValue	Genes	List Total	Pop Hits	Pop Total	Fold Enrichment	Bonferroni	Benjamini	FDR
GOTERM_BP_ALL	GO:0048856~anatomical structure development	9	36	0.0233568	SERPINE2, MOBP, DRD3, OVOL1, IL15, PCYT1B, COL5A2, DST, CITED1	22	2527	14116	2.28521	1	0.987526	30.1761		GOTERM_BP_3	GO:0048519~negative regulation of biological process	21	21.875	0.00454533	MSH6, KAT2B, HNF1A, ELANE, PTH1R, BCL2L2, ESPL1, CDT1, PAIP2B, ADRB1, TULP3, KRT5, IFNG, MYO16, NKX3-1, GUCY1A3, RFX3, VSIG4, ASF1A, FGF2, ERCC4	82	1812	13463	1.90278	0.839809	0.456901	6.16096
GOTERM_BP_2	GO:0048856~anatomical structure development	9	36	0.0250148	SERPINE2, MOBP, DRD3, OVOL1, IL15, PCYT1B, COL5A2, DST, CITED1	22	2527	13945	2.25753	0.930049	0.930049	24.7053		GOTERM_BP_2	GO:0048519~negative regulation of biological process	21	21.875	0.00624791	MSH6, KAT2B, HNF1A, ELANE, PTH1R, BCL2L2, ESPL1, CDT1, PAIP2B, ADRB1, TULP3, KRT5, IFNG, MYO16, NKX3-1, GUCY1A3, RFX3, VSIG4, ASF1A, FGF2, ERCC4	87	1812	13945	1.85763	0.599506	0.141449	7.17873
GOTERM_BP_ALL	GO:0007275~multicellular organismal development	9	36	0.0464137	SERPINE2, MOBP, DRD3, OVOL1, IL15, PCYT1B, COL5A2, DST, CITED1	22	2865	14116	2.01561	1	0.98782	51.4366		GOTERM_BP_ALL	GO:0048519~negative regulation of biological process	21	21.875	0.0062497	MSH6, KAT2B, HNF1A, ELANE, PTH1R, BCL2L2, ESPL1, CDT1, PAIP2B, ADRB1, TULP3, KRT5, IFNG, MYO16, NKX3-1, GUCY1A3, RFX3, VSIG4, ASF1A, FGF2, ERCC4	88	1812	14116	1.85905	0.999842	0.48994	9.81088
GOTERM_BP_2	GO:0007275~multicellular organismal development	9	36	0.0494884	SERPINE2, MOBP, DRD3, OVOL1, IL15, PCYT1B, COL5A2, DST, CITED1	22	2865	13945	1.99119	0.995152	0.655566	43.3636
GOTERM_BP_ALL	GO:0032502~developmental process	9	36	0.0752686	SERPINE2, MOBP, DRD3, OVOL1, IL15, PCYT1B, COL5A2, DST, CITED1	22	3148	14116	1.83441	1	0.992082	69.5563		Annotation Cluster 5	Enrichment Score: 2.186270608812309
GOTERM_BP_1	GO:0032502~developmental process	9	36	0.0770131	SERPINE2, MOBP, DRD3, OVOL1, IL15, PCYT1B, COL5A2, DST, CITED1	22	3148	14051	1.82596	0.76367	0.381737	44.6078		Category	Term	Count	%	PValue	Genes	List Total	Pop Hits	Pop Total	Fold Enrichment	Bonferroni	Benjamini	FDR
														GOTERM_BP_3	GO:0008285~negative regulation of cell proliferation	8	8.33333	0.0059744	KAT2B, KRT5, IFNG, PTH1R, MYO16, NKX3-1, VSIG4, FGF2	82	361	13463	3.6384	0.910087	0.45241	8.02394
Annotation Cluster 5	Enrichment Score: 1.4298210349331735													GOTERM_BP_FAT	GO:0008285~negative regulation of cell proliferation	8	8.33333	0.00622523	KAT2B, KRT5, IFNG, PTH1R, MYO16, NKX3-1, VSIG4, FGF2	83	361	13528	3.61192	0.999636	0.861871	9.66528
Category	Term	Count	%	PValue	Genes	List Total	Pop Hits	Pop Total	Fold Enrichment	Bonferroni	Benjamini	FDR		GOTERM_BP_4	GO:0008285~negative regulation of cell proliferation	8	8.33333	0.00626495	KAT2B, KRT5, IFNG, PTH1R, MYO16, NKX3-1, VSIG4, FGF2	81	361	13174	3.60425	0.982531	0.867829	8.94608
GOTERM_CC_ALL	GO:0044421~extracellular region part	6	24	0.0107165	LPL, COL14A1, SERPINE2, IL15, COL5A2, DST	24	960	15908	4.14271	0.719553	0.719553	11.6006		GOTERM_BP_ALL	GO:0008285~negative regulation of cell proliferation	8	8.33333	0.00684744	KAT2B, KRT5, IFNG, PTH1R, MYO16, NKX3-1, VSIG4, FGF2	88	361	14116	3.55477	0.999932	0.472423	10.7003
GOTERM_CC_1	GO:0044421~extracellular region part	6	24	0.0107165	LPL, COL14A1, SERPINE2, IL15, COL5A2, DST	24	960	15908	4.14271	0.111764	0.111764	6.49155		GOTERM_BP_5	GO:0008285~negative regulation of cell proliferation	8	8.33333	0.00734092	KAT2B, KRT5, IFNG, PTH1R, MYO16, NKX3-1, VSIG4, FGF2	78	361	12292	3.49229	0.994809	0.826848	10.5427
GOTERM_CC_2	GO:0044421~extracellular region part	6	24	0.0125736	LPL, COL14A1, SERPINE2, IL15, COL5A2, DST	24	960	15294	3.98281	0.324467	0.324467	10.3003
GOTERM_CC_FAT	GO:0044421~extracellular region part	6	24	0.0141761	LPL, COL14A1, SERPINE2, IL15, COL5A2, DST	21	960	12782	3.80417	0.760153	0.510258	14.6552		Annotation Cluster 6	Enrichment Score: 2.0550809630525673
GOTERM_CC_1	GO:0005576~extracellular region	6	24	0.156429	LPL, COL14A1, SERPINE2, IL15, COL5A2, DST	24	2010	15908	1.97861	0.846064	0.607654	65.3441		Category	Term	Count	%	PValue	Genes	List Total	Pop Hits	Pop Total	Fold Enrichment	Bonferroni	Benjamini	FDR
GOTERM_CC_ALL	GO:0005576~extracellular region	6	24	0.156429	LPL, COL14A1, SERPINE2, IL15, COL5A2, DST	24	2010	15908	1.97861	1	0.838755	85.7272		GOTERM_MF_4	GO:0043566~structure-specific DNA binding	5	5.20833	0.00791992	HLF, MSH6, HNF1A, SP1, ERCC4	65	145	11773	6.24562	0.431386	0.431386	7.92157
GOTERM_CC_FAT	GO:0005576~extracellular region	6	24	0.195658	LPL, COL14A1, SERPINE2, IL15, COL5A2, DST	21	2010	12782	1.81692	1	0.861844	91.0782		GOTERM_MF_FAT	GO:0043566~structure-specific DNA binding	5	5.20833	0.00853821	HLF, MSH6, HNF1A, SP1, ERCC4	73	145	12983	6.13274	0.901255	0.901255	10.662
														GOTERM_MF_ALL	GO:0043566~structure-specific DNA binding	5	5.20833	0.0101081	HLF, MSH6, HNF1A, SP1, ERCC4	89	145	15143	5.86711	0.961267	0.961267	12.8115
Annotation Cluster 6	Enrichment Score: 1.4222219215744267
Category	Term	Count	%	PValue	Genes	List Total	Pop Hits	Pop Total	Fold Enrichment	Bonferroni	Benjamini	FDR		Annotation Cluster 7	Enrichment Score: 1.988138674176078
GOTERM_CC_ALL	GO:0044459~plasma membrane part	8	32	0.0314613	PTPRK, KCNN1, DRD3, LRRC32, CACNA1G, IL15, DST, AMPH	24	2203	15908	2.40702	0.976996	0.61055	30.6386		Category	Term	Count	%	PValue	Genes	List Total	Pop Hits	Pop Total	Fold Enrichment	Bonferroni	Benjamini	FDR
GOTERM_CC_4	GO:0044459~plasma membrane part	8	32	0.0369516	PTPRK, KCNN1, DRD3, LRRC32, CACNA1G, IL15, DST, AMPH	23	2203	14668	2.31589	0.925575	0.72719	32.1936		GOTERM_BP_3	GO:0048523~negative regulation of cellular process	19	19.7917	0.00876839	MSH6, KAT2B, HNF1A, ELANE, PTH1R, BCL2L2, ESPL1, CDT1, PAIP2B, TULP3, KRT5, IFNG, MYO16, NKX3-1, RFX3, VSIG4, ASF1A, FGF2, ERCC4	82	1660	13463	1.8792	0.970999	0.396963	11.5675
GOTERM_CC_3	GO:0044459~plasma membrane part	8	32	0.0382111	PTPRK, KCNN1, DRD3, LRRC32, CACNA1G, IL15, DST, AMPH	24	2203	15283	2.31245	0.868129	0.491002	31.5129		GOTERM_BP_4	GO:0048523~negative regulation of cellular process	19	19.7917	0.00955751	MSH6, KAT2B, HNF1A, ELANE, PTH1R, BCL2L2, ESPL1, CDT1, PAIP2B, TULP3, KRT5, IFNG, MYO16, NKX3-1, RFX3, VSIG4, ASF1A, FGF2, ERCC4	81	1660	13174	1.86156	0.997939	0.786935	13.3427
GOTERM_CC_5	GO:0044459~plasma membrane part	8	32	0.0400226	PTPRK, KCNN1, DRD3, LRRC32, CACNA1G, IL15, DST, AMPH	23	2203	14427	2.27784	0.947181	0.947181	34.6329		GOTERM_BP_ALL	GO:0048523~negative regulation of cellular process	19	19.7917	0.0115327	MSH6, KAT2B, HNF1A, ELANE, PTH1R, BCL2L2, ESPL1, CDT1, PAIP2B, TULP3, KRT5, IFNG, MYO16, NKX3-1, RFX3, VSIG4, ASF1A, FGF2, ERCC4	88	1660	14116	1.83601	1	0.573555	17.3915
GOTERM_CC_FAT	GO:0044459~plasma membrane part	8	32	0.0435498	PTPRK, KCNN1, DRD3, LRRC32, CACNA1G, IL15, DST, AMPH	21	2203	12782	2.21032	0.988352	0.671482	38.9951		GOTERM_BP_2	GO:0048523~negative regulation of cellular process	19	19.7917	0.0115412	MSH6, KAT2B, HNF1A, ELANE, PTH1R, BCL2L2, ESPL1, CDT1, PAIP2B, TULP3, KRT5, IFNG, MYO16, NKX3-1, RFX3, VSIG4, ASF1A, FGF2, ERCC4	87	1660	13945	1.83461	0.816366	0.215035	12.8879
Annotation Cluster 7	Enrichment Score: 1.407051108148389													Annotation Cluster 8	Enrichment Score: 1.964857362709485
Category	Term	Count	%	PValue	Genes	List Total	Pop Hits	Pop Total	Fold Enrichment	Bonferroni	Benjamini	FDR		Category	Term	Count	%	PValue	Genes	List Total	Pop Hits	Pop Total	Fold Enrichment	Bonferroni	Benjamini	FDR
GOTERM_CC_ALL	GO:0044420~extracellular matrix part	3	12	0.0122672	COL14A1, COL5A2, DST	24	117	15908	16.9957	0.766944	0.517241	13.1735		GOTERM_MF_FAT	GO:0003682~chromatin binding	5	5.20833	0.00959209	MSH6, HIRA, POLA1, ASF1A, PBX2	73	150	12983	5.92831	0.925902	0.72779	11.9026
GOTERM_CC_4	GO:0044420~extracellular matrix part	3	12	0.0131306	COL14A1, COL5A2, DST	23	117	14668	16.3523	0.598284	0.598284	12.7495		GOTERM_MF_ALL	GO:0003682~chromatin binding	5	5.20833	0.0113427	MSH6, HIRA, POLA1, ASF1A, PBX2	89	150	15143	5.67154	0.974019	0.838814	14.2675
GOTERM_CC_2	GO:0044420~extracellular matrix part	3	12	0.0132185	COL14A1, COL5A2, DST	24	117	15294	16.3397	0.33801	0.186372	10.8023		GOTERM_MF_2	GO:0003682~chromatin binding	5	5.20833	0.0117165	MSH6, HIRA, POLA1, ASF1A, PBX2	88	150	14825	5.61553	0.383203	0.383203	10.2786
GOTERM_CC_3	GO:0044420~extracellular matrix part	3	12	0.0132365	COL14A1, COL5A2, DST	24	117	15283	16.328	0.499873	0.499873	12.143
GOTERM_CC_FAT	GO:0044420~extracellular matrix part	3	12	0.0141735	COL14A1, COL5A2, DST	21	117	12782	15.6068	0.760091	0.760091	14.6528		Annotation Cluster 9	Enrichment Score: 1.9106227814344223
SP_PIR_KEYWORDS	extracellular matrix	3	12	0.0360036	COL14A1, COL5A2, DST	25	241	19235	9.57759	0.984703	0.87632	34.0985		Category	Term	Count	%	PValue	Genes	List Total	Pop Hits	Pop Total	Fold Enrichment	Bonferroni	Benjamini	FDR
GOTERM_CC_ALL	GO:0005578~proteinaceous extracellular matrix	3	12	0.0773647	COL14A1, COL5A2, DST	24	320	15908	6.21406	0.999925	0.74266	60.2085		GOTERM_BP_FAT	GO:0006259~DNA metabolic process	9	9.375	0.011453	MSH6, DCLRE1A, GADD45G, POLA1, UBE2V2, ERCC4, ASF1A, CDT1, FANCC	83	506	13528	2.899	1	0.838907	17.0973
GOTERM_CC_4	GO:0005578~proteinaceous extracellular matrix	3	12	0.0823314	COL14A1, COL5A2, DST	23	320	14668	5.9788	0.997337	0.77284	58.7933		GOTERM_BP_4	GO:0006259~DNA metabolic process	9	9.375	0.0115283	MSH6, DCLRE1A, GADD45G, POLA1, UBE2V2, ERCC4, ASF1A, CDT1, FANCC	81	506	13174	2.89284	0.999429	0.775407	15.8787
GOTERM_CC_3	GO:0005578~proteinaceous extracellular matrix	3	12	0.0828884	COL14A1, COL5A2, DST	24	320	15283	5.96992	0.988884	0.675295	56.8573		GOTERM_BP_ALL	GO:0006259~DNA metabolic process	9	9.375	0.0126666	MSH6, DCLRE1A, GADD45G, POLA1, UBE2V2, ERCC4, ASF1A, CDT1, FANCC	88	506	14116	2.85313	1	0.589252	18.9386
GOTERM_CC_FAT	GO:0005578~proteinaceous extracellular matrix	3	12	0.08833	COL14A1, COL5A2, DST	21	320	12782	5.70625	0.999904	0.842691	64.1718		GOTERM_BP_5	GO:0006259~DNA metabolic process	9	9.375	0.0136196	MSH6, DCLRE1A, GADD45G, POLA1, UBE2V2, ERCC4, ASF1A, CDT1, FANCC	78	506	12292	2.80298	0.999944	0.858895	18.7267
PANTHER_BP_ALL	BP00285:Cell structure and motility	3	12	0.496504	COL14A1, COL5A2, DST	21	1042	12713	1.74294	1	0.99992	99.8828
														Annotation Cluster 10	Enrichment Score: 1.9104979118373924
Annotation Cluster 8	Enrichment Score: 1.2018697704128585													Category	Term	Count	%	PValue	Genes	List Total	Pop Hits	Pop Total	Fold Enrichment	Bonferroni	Benjamini	FDR
Category	Term	Count	%	PValue	Genes	List Total	Pop Hits	Pop Total	Fold Enrichment	Bonferroni	Benjamini	FDR		GOTERM_BP_FAT	GO:0006873~cellular ion homeostasis	8	8.33333	0.00750612	CCL1, CCL11, DHH, PTH1R, ELANE, AFG3L2, ABCB6, NTSR2	83	374	13528	3.48637	0.999929	0.796538	11.542
GOTERM_BP_ALL	GO:0032879~regulation of localization	4	16	0.0598866	PTPRK, LPL, SERPINE2, DRD3	22	610	14116	4.20745	1	0.989768	60.881		GOTERM_BP_4	GO:0006873~cellular ion homeostasis	8	8.33333	0.00755395	CCL1, CCL11, DHH, PTH1R, ELANE, AFG3L2, ABCB6, NTSR2	81	374	13174	3.47897	0.992427	0.803626	10.6915
GOTERM_BP_2	GO:0032879~regulation of localization	4	16	0.0616799	PTPRK, LPL, SERPINE2, DRD3	22	610	13945	4.15648	0.99875	0.671797	50.9886		GOTERM_BP_3	GO:0055082~cellular chemical homeostasis	8	8.33333	0.00783632	CCL1, CCL11, DHH, PTH1R, ELANE, AFG3L2, ABCB6, NTSR2	82	380	13463	3.45648	0.957685	0.409686	10.3997
GOTERM_BP_3	GO:0032879~regulation of localization	4	16	0.06713	PTPRK, LPL, SERPINE2, DRD3	22	610	13463	4.01282	1	0.982839	59.0712		GOTERM_BP_FAT	GO:0055082~cellular chemical homeostasis	8	8.33333	0.00815926	CCL1, CCL11, DHH, PTH1R, ELANE, AFG3L2, ABCB6, NTSR2	83	380	13528	3.43133	0.999969	0.773283	12.4848
														GOTERM_BP_ALL	GO:0006873~cellular ion homeostasis	8	8.33333	0.00824583	CCL1, CCL11, DHH, PTH1R, ELANE, AFG3L2, ABCB6, NTSR2	88	374	14116	3.43121	0.99999	0.49335	12.7489
Annotation Cluster 9	Enrichment Score: 1.114592100802515													GOTERM_BP_ALL	GO:0055082~cellular chemical homeostasis	8	8.33333	0.00895808	CCL1, CCL11, DHH, PTH1R, ELANE, AFG3L2, ABCB6, NTSR2	88	380	14116	3.37703	0.999996	0.50236	13.7752
Category	Term	Count	%	PValue	Genes	List Total	Pop Hits	Pop Total	Fold Enrichment	Bonferroni	Benjamini	FDR		GOTERM_BP_5	GO:0055082~cellular chemical homeostasis	8	8.33333	0.00959651	CCL1, CCL11, DHH, PTH1R, ELANE, AFG3L2, ABCB6, NTSR2	78	380	12292	3.31768	0.998977	0.821157	13.5674
GOTERM_BP_FAT	GO:0007267~cell-cell signaling	4	16	0.0564547	KCNN1, DRD3, IL15, AMPH	21	600	13528	4.2946	1	0.999995	57.8205		GOTERM_BP_FAT	GO:0050801~ion homeostasis	8	8.33333	0.0119235	CCL1, CCL11, DHH, PTH1R, ELANE, AFG3L2, ABCB6, NTSR2	83	409	13528	3.18803	1	0.815477	17.7372
GOTERM_BP_ALL	GO:0007267~cell-cell signaling	4	16	0.0575276	KCNN1, DRD3, IL15, AMPH	22	600	14116	4.27758	1	0.992439	59.3623		GOTERM_BP_ALL	GO:0050801~ion homeostasis	8	8.33333	0.013054	CCL1, CCL11, DHH, PTH1R, ELANE, AFG3L2, ABCB6, NTSR2	88	409	14116	3.13759	1	0.58251	19.4609
GOTERM_BP_3	GO:0007267~cell-cell signaling	4	16	0.0645149	KCNN1, DRD3, IL15, AMPH	22	600	13463	4.0797	1	0.994494	57.5714		GOTERM_BP_5	GO:0050801~ion homeostasis	8	8.33333	0.0139681	CCL1, CCL11, DHH, PTH1R, ELANE, AFG3L2, ABCB6, NTSR2	78	409	12292	3.08244	0.999957	0.81249	19.1597
GOTERM_BP_ALL	GO:0007154~cell communication	4	16	0.111417	KCNN1, DRD3, IL15, AMPH	22	795	14116	3.22836	1	0.995823	83.3926		GOTERM_BP_FAT	GO:0019725~cellular homeostasis	8	8.33333	0.0227553	CCL1, CCL11, DHH, PTH1R, ELANE, AFG3L2, ABCB6, NTSR2	83	466	13528	2.79808	1	0.838652	31.2491
GOTERM_BP_2	GO:0007154~cell communication	4	16	0.114512	KCNN1, DRD3, IL15, AMPH	22	795	13945	3.18925	0.999997	0.797338	74.3917		GOTERM_BP_4	GO:0019725~cellular homeostasis	8	8.33333	0.022898	CCL1, CCL11, DHH, PTH1R, ELANE, AFG3L2, ABCB6, NTSR2	81	466	13174	2.79214	1	0.742353	29.2085
														GOTERM_BP_ALL	GO:0019725~cellular homeostasis	8	8.33333	0.0247776	CCL1, CCL11, DHH, PTH1R, ELANE, AFG3L2, ABCB6, NTSR2	88	466	14116	2.7538	1	0.643048	33.8504
Annotation Cluster 10	Enrichment Score: 1.075961373941958													GOTERM_BP_2	GO:0019725~cellular homeostasis	8	8.33333	0.0248251	CCL1, CCL11, DHH, PTH1R, ELANE, AFG3L2, ABCB6, NTSR2	87	466	13945	2.75171	0.974529	0.2837	25.8285
Category	Term	Count	%	PValue	Genes	List Total	Pop Hits	Pop Total	Fold Enrichment	Bonferroni	Benjamini	FDR
GOTERM_BP_FAT	GO:0007268~synaptic transmission	3	12	0.0708271	KCNN1, DRD3, AMPH	21	298	13528	6.48514	1	0.99999	66.4204		Annotation Cluster 11	Enrichment Score: 1.8970211775150938
GOTERM_BP_ALL	GO:0007268~synaptic transmission	3	12	0.07169	KCNN1, DRD3, AMPH	22	298	14116	6.45943	1	0.993382	67.7157		Category	Term	Count	%	PValue	Genes	List Total	Pop Hits	Pop Total	Fold Enrichment	Bonferroni	Benjamini	FDR
GOTERM_BP_5	GO:0007268~synaptic transmission	3	12	0.0764176	KCNN1, DRD3, AMPH	20	298	12292	6.18725	1	1	66.0294		GOTERM_BP_FAT	GO:0048878~chemical homeostasis	9	9.375	0.0122331	CCL1, CCL11, DHH, HNF1A, PTH1R, ELANE, AFG3L2, ABCB6, NTSR2	83	512	13528	2.86502	1	0.790016	18.1558
GOTERM_BP_4	GO:0007268~synaptic transmission	3	12	0.0807898	KCNN1, DRD3, AMPH	22	298	13174	6.02837	1	1	68.1004		GOTERM_BP_4	GO:0048878~chemical homeostasis	9	9.375	0.0123135	CCL1, CCL11, DHH, HNF1A, PTH1R, ELANE, AFG3L2, ABCB6, NTSR2	81	512	13174	2.85894	0.999657	0.735484	16.8698
GOTERM_BP_FAT	GO:0019226~transmission of nerve impulse	3	12	0.0934284	KCNN1, DRD3, AMPH	21	350	13528	5.52163	1	0.999964	76.7078		GOTERM_BP_ALL	GO:0048878~chemical homeostasis	9	9.375	0.0135213	CCL1, CCL11, DHH, HNF1A, PTH1R, ELANE, AFG3L2, ABCB6, NTSR2	88	512	14116	2.81969	1	0.57846	20.0867
GOTERM_BP_ALL	GO:0019226~transmission of nerve impulse	3	12	0.0945223	KCNN1, DRD3, AMPH	22	350	14116	5.49974	1	0.994818	77.8885
GOTERM_BP_4	GO:0019226~transmission of nerve impulse	3	12	0.106182	KCNN1, DRD3, AMPH	22	350	13174	5.13273	1	1	78.1837		Annotation Cluster 12	Enrichment Score: 1.8921359791249401
														Category	Term	Count	%	PValue	Genes	List Total	Pop Hits	Pop Total	Fold Enrichment	Bonferroni	Benjamini	FDR
Annotation Cluster 11	Enrichment Score: 1.0547272896977755													GOTERM_CC_5	GO:0031966~mitochondrial membrane	8	8.33333	0.00537254	SLC25A20, UCP3, TOMM70A, EXOG, BCL2L2, AFG3L2, ABCB6, PRODH	79	394	14427	3.70803	0.487262	0.487262	6.0311
Category	Term	Count	%	PValue	Genes	List Total	Pop Hits	Pop Total	Fold Enrichment	Bonferroni	Benjamini	FDR		GOTERM_CC_ALL	GO:0031966~mitochondrial membrane	8	8.33333	0.00544137	SLC25A20, UCP3, TOMM70A, EXOG, BCL2L2, AFG3L2, ABCB6, PRODH	87	394	15908	3.7127	0.608774	0.608774	6.45209
GOTERM_CC_ALL	GO:0005886~plasma membrane	10	40	0.0731228	OR2B6, PTPRK, LPL, KCNN1, DRD3, LRRC32, CACNA1G, IL15, DST, AMPH	24	3777	15908	1.75492	0.999872	0.775386	58.0638		GOTERM_CC_4	GO:0031966~mitochondrial membrane	8	8.33333	0.0056491	SLC25A20, UCP3, TOMM70A, EXOG, BCL2L2, AFG3L2, ABCB6, PRODH	81	394	14668	3.67688	0.472791	0.472791	6.22983
GOTERM_CC_4	GO:0005886~plasma membrane	10	40	0.0872754	OR2B6, PTPRK, LPL, KCNN1, DRD3, LRRC32, CACNA1G, IL15, DST, AMPH	23	3777	14668	1.68848	0.998166	0.716411	61.0274		GOTERM_CC_FAT	GO:0031966~mitochondrial membrane	8	8.33333	0.00611847	SLC25A20, UCP3, TOMM70A, EXOG, BCL2L2, AFG3L2, ABCB6, PRODH	72	394	12782	3.60462	0.611374	0.611374	7.09778
GOTERM_CC_3	GO:0005886~plasma membrane	10	40	0.0905467	OR2B6, PTPRK, LPL, KCNN1, DRD3, LRRC32, CACNA1G, IL15, DST, AMPH	24	3777	15283	1.68597	0.992812	0.560698	60.2328		GOTERM_CC_3	GO:0031966~mitochondrial membrane	8	8.33333	0.00672814	SLC25A20, UCP3, TOMM70A, EXOG, BCL2L2, AFG3L2, ABCB6, PRODH	87	394	15283	3.56684	0.413345	0.413345	6.90882
GOTERM_CC_FAT	GO:0005886~plasma membrane	10	40	0.104538	OR2B6, PTPRK, LPL, KCNN1, DRD3, LRRC32, CACNA1G, IL15, DST, AMPH	21	3777	12782	1.61151	0.999984	0.841223	70.64		GOTERM_CC_5	GO:0005740~mitochondrial envelope	8	8.33333	0.00744979	SLC25A20, UCP3, TOMM70A, EXOG, BCL2L2, AFG3L2, ABCB6, PRODH	79	419	14427	3.48678	0.604353	0.370995	8.2725
														GOTERM_CC_ALL	GO:0005740~mitochondrial envelope	8	8.33333	0.00754	SLC25A20, UCP3, TOMM70A, EXOG, BCL2L2, AFG3L2, ABCB6, PRODH	87	419	15908	3.49118	0.727957	0.478422	8.83669
Annotation Cluster 12	Enrichment Score: 0.9893449806286958													GOTERM_CC_4	GO:0005740~mitochondrial envelope	8	8.33333	0.00782453	SLC25A20, UCP3, TOMM70A, EXOG, BCL2L2, AFG3L2, ABCB6, PRODH	81	419	14668	3.4575	0.588378	0.358422	8.53295
Category	Term	Count	%	PValue	Genes	List Total	Pop Hits	Pop Total	Fold Enrichment	Bonferroni	Benjamini	FDR		GOTERM_CC_FAT	GO:0005740~mitochondrial envelope	8	8.33333	0.00846607	SLC25A20, UCP3, TOMM70A, EXOG, BCL2L2, AFG3L2, ABCB6, PRODH	72	419	12782	3.38955	0.729998	0.480383	9.69627
GOTERM_CC_ALL	GO:0005887~integral to plasma membrane	5	20	0.0879837	PTPRK, KCNN1, DRD3, LRRC32, IL15	24	1188	15908	2.7897	0.999981	0.742938	65.1458		GOTERM_CC_3	GO:0005740~mitochondrial envelope	8	8.33333	0.00928281	SLC25A20, UCP3, TOMM70A, EXOG, BCL2L2, AFG3L2, ABCB6, PRODH	87	419	15283	3.35402	0.521341	0.308148	9.41674
GOTERM_CC_ALL	GO:0031226~intrinsic to plasma membrane	5	20	0.0938079	PTPRK, KCNN1, DRD3, LRRC32, IL15	24	1215	15908	2.72771	0.999991	0.725141	67.6099		GOTERM_CC_5	GO:0044429~mitochondrial part	8	8.33333	0.0416166	SLC25A20, UCP3, TOMM70A, EXOG, BCL2L2, AFG3L2, ABCB6, PRODH	79	595	14427	2.4554	0.994861	0.529043	38.7895
GOTERM_CC_5	GO:0005887~integral to plasma membrane	5	20	0.101919	PTPRK, KCNN1, DRD3, LRRC32, IL15	23	1188	14427	2.63999	0.999565	0.924217	67.3359		GOTERM_CC_ALL	GO:0044429~mitochondrial part	8	8.33333	0.0419372	SLC25A20, UCP3, TOMM70A, EXOG, BCL2L2, AFG3L2, ABCB6, PRODH	87	595	15908	2.4585	0.999369	0.409239	40.7673
GOTERM_CC_4	GO:0031226~intrinsic to plasma membrane	5	20	0.103626	PTPRK, KCNN1, DRD3, LRRC32, IL15	23	1215	14668	2.62444	0.999473	0.715797	67.6589		GOTERM_CC_4	GO:0044429~mitochondrial part	8	8.33333	0.043378	SLC25A20, UCP3, TOMM70A, EXOG, BCL2L2, AFG3L2, ABCB6, PRODH	81	595	14668	2.43478	0.993337	0.465488	39.5606
GOTERM_CC_5	GO:0031226~intrinsic to plasma membrane	5	20	0.108531	PTPRK, KCNN1, DRD3, LRRC32, IL15	23	1215	14427	2.58132	0.999744	0.873553	69.7542		GOTERM_CC_FAT	GO:0044429~mitochondrial part	8	8.33333	0.0465779	SLC25A20, UCP3, TOMM70A, EXOG, BCL2L2, AFG3L2, ABCB6, PRODH	72	595	12782	2.38693	0.999354	0.520275	43.5706
GOTERM_CC_FAT	GO:0005887~integral to plasma membrane	5	20	0.108581	PTPRK, KCNN1, DRD3, LRRC32, IL15	21	1188	12782	2.56173	0.99999	0.806408	72.0782		GOTERM_CC_3	GO:0044429~mitochondrial part	8	8.33333	0.0501078	SLC25A20, UCP3, TOMM70A, EXOG, BCL2L2, AFG3L2, ABCB6, PRODH	87	595	15283	2.3619	0.98277	0.36316	42.0246
GOTERM_CC_FAT	GO:0031226~intrinsic to plasma membrane	5	20	0.115588	PTPRK, KCNN1, DRD3, LRRC32, IL15	21	1215	12782	2.5048	0.999995	0.784631	74.42
														Annotation Cluster 13	Enrichment Score: 1.8754176113909051
Annotation Cluster 13	Enrichment Score: 0.9752552641119346													Category	Term	Count	%	PValue	Genes	List Total	Pop Hits	Pop Total	Fold Enrichment	Bonferroni	Benjamini	FDR
Category	Term	Count	%	PValue	Genes	List Total	Pop Hits	Pop Total	Fold Enrichment	Bonferroni	Benjamini	FDR		GOTERM_BP_3	GO:0009653~anatomical structure morphogenesis	15	15.625	0.011507	FGF6, FGD1, HNF1A, SOX1, TNNC1, UCHL1, HIRA, AFG3L2, TULP3, SP1, ANK3, NKX3-1, PBX2, FGF2, GAP43	82	1197	13463	2.05743	0.990464	0.440985	14.9174
GOTERM_BP_FAT	GO:0007049~cell cycle	4	16	0.103724	PLK1, OVOL1, DTYMK, DST	21	776	13528	3.32057	1	0.999944	80.3427		GOTERM_BP_ALL	GO:0009653~anatomical structure morphogenesis	15	15.625	0.0143238	FGF6, FGD1, HNF1A, SOX1, TNNC1, UCHL1, HIRA, AFG3L2, TULP3, SP1, ANK3, NKX3-1, PBX2, FGF2, GAP43	88	1197	14116	2.01014	1	0.583421	21.1508
GOTERM_BP_ALL	GO:0007049~cell cycle	4	16	0.105483	PLK1, OVOL1, DTYMK, DST	22	776	14116	3.3074	1	0.99597	81.6246		GOTERM_BP_2	GO:0009653~anatomical structure morphogenesis	15	15.625	0.0143459	FGF6, FGD1, HNF1A, SOX1, TNNC1, UCHL1, HIRA, AFG3L2, TULP3, SP1, ANK3, NKX3-1, PBX2, FGF2, GAP43	87	1197	13945	2.00861	0.878721	0.231802	15.7808
GOTERM_BP_2	GO:0007049~cell cycle	4	16	0.108436	PLK1, OVOL1, DTYMK, DST	22	776	13945	3.26734	0.999994	0.821233	72.3532
														Annotation Cluster 14	Enrichment Score: 1.8707728802549632
Annotation Cluster 14	Enrichment Score: 0.8707244807799194													Category	Term	Count	%	PValue	Genes	List Total	Pop Hits	Pop Total	Fold Enrichment	Bonferroni	Benjamini	FDR
Category	Term	Count	%	PValue	Genes	List Total	Pop Hits	Pop Total	Fold Enrichment	Bonferroni	Benjamini	FDR		GOTERM_CC_ALL	GO:0005615~extracellular space	10	10.4167	0.0115767	CCL1, CCL11, FGF6, DHH, F5, IFNG, CHI3L1, IGFBP2, RAMP1, FGF2	87	685	15908	2.66935	0.865045	0.393896	13.2672
GOTERM_CC_ALL	GO:0005829~cytosol	5	20	0.120681	ME1, PLK1, DTYMK, ADH1A, HBE1	24	1330	15908	2.49185	1	0.780757	77.0497		GOTERM_CC_FAT	GO:0005615~extracellular space	10	10.4167	0.0131685	CCL1, CCL11, FGF6, DHH, F5, IFNG, CHI3L1, IGFBP2, RAMP1, FGF2	72	685	12782	2.59165	0.870156	0.493623	14.702
GOTERM_CC_4	GO:0005829~cytosol	5	20	0.132859	ME1, PLK1, DTYMK, ADH1A, HBE1	23	1330	14668	2.39752	0.999947	0.754674	77.0295		GOTERM_CC_2	GO:0005615~extracellular space	10	10.4167	0.0146544	CCL1, CCL11, FGF6, DHH, F5, IFNG, CHI3L1, IGFBP2, RAMP1, FGF2	87	685	15294	2.56632	0.348267	0.348267	11.7193
GOTERM_CC_5	GO:0005829~cytosol	5	20	0.138888	ME1, PLK1, DTYMK, ADH1A, HBE1	23	1330	14427	2.35812	0.999979	0.883892	78.9111		GOTERM_CC_3	GO:0005615~extracellular space	10	10.4167	0.014717	CCL1, CCL11, FGF6, DHH, F5, IFNG, CHI3L1, IGFBP2, RAMP1, FGF2	87	685	15283	2.56448	0.690031	0.323233	14.5491
GOTERM_CC_FAT	GO:0005829~cytosol	5	20	0.147709	ME1, PLK1, DTYMK, ADH1A, HBE1	21	1330	12782	2.28822	1	0.830663	83.0344
														Annotation Cluster 15	Enrichment Score: 1.8585496308764875
Annotation Cluster 15	Enrichment Score: 0.7378108272050341													Category	Term	Count	%	PValue	Genes	List Total	Pop Hits	Pop Total	Fold Enrichment	Bonferroni	Benjamini	FDR
Category	Term	Count	%	PValue	Genes	List Total	Pop Hits	Pop Total	Fold Enrichment	Bonferroni	Benjamini	FDR		GOTERM_CC_5	GO:0044446~intracellular organelle part	34	35.4167	0.00949786	LRIT1, HNF1A, CYP1B1, TNNC1, UCHL1, HIRA, POLA1, BCL2L2, NR2C2, CDT1, SLC1A4, SLC25A20, GP5, KRT5, EXOG, DOPEY1, ERCC4, ASF1A, FANCC, MSH6, CSTF2, KAT2B, ZMYM3, ESPL1, AFG3L2, ABCB6, TULP3, SP1, UCP3, F5, TOMM70A, MYO16, PBX2, PRODH	79	4225	14427	1.46961	0.693753	0.325952	10.4345
GOTERM_CC_ALL	GO:0030054~cell junction	3	12	0.171379	PTPRK, DST, AMPH	24	518	15908	3.8388	1	0.842541	88.3685		GOTERM_CC_ALL	GO:0044446~intracellular organelle part	34	35.4167	0.0108487	LRIT1, HNF1A, CYP1B1, TNNC1, UCHL1, HIRA, POLA1, BCL2L2, NR2C2, CDT1, SLC1A4, SLC25A20, GP5, KRT5, EXOG, DOPEY1, ERCC4, ASF1A, FANCC, MSH6, CSTF2, KAT2B, ZMYM3, ESPL1, AFG3L2, ABCB6, TULP3, SP1, UCP3, F5, TOMM70A, MYO16, PBX2, PRODH	87	4225	15908	1.47146	0.846826	0.464949	12.4831
GOTERM_CC_4	GO:0030054~cell junction	3	12	0.181374	PTPRK, DST, AMPH	23	518	14668	3.69347	0.999999	0.822023	87.3188		GOTERM_CC_4	GO:0044446~intracellular organelle part	34	35.4167	0.0113013	LRIT1, HNF1A, CYP1B1, TNNC1, UCHL1, HIRA, POLA1, BCL2L2, NR2C2, CDT1, SLC1A4, SLC25A20, GP5, KRT5, EXOG, DOPEY1, ERCC4, ASF1A, FANCC, MSH6, CSTF2, KAT2B, ZMYM3, ESPL1, AFG3L2, ABCB6, TULP3, SP1, UCP3, F5, TOMM70A, MYO16, PBX2, PRODH	81	4225	14668	1.45726	0.723161	0.348258	12.1069
GOTERM_CC_5	GO:0030054~cell junction	3	12	0.186076	PTPRK, DST, AMPH	23	518	14427	3.63278	1	0.91547	88.2702		GOTERM_CC_1	GO:0044422~organelle part	34	35.4167	0.0119159	LRIT1, HNF1A, CYP1B1, TNNC1, UCHL1, HIRA, POLA1, BCL2L2, NR2C2, CDT1, SLC1A4, SLC25A20, GP5, KRT5, EXOG, DOPEY1, ERCC4, ASF1A, FANCC, MSH6, CSTF2, KAT2B, ZMYM3, ESPL1, AFG3L2, ABCB6, TULP3, SP1, UCP3, F5, TOMM70A, MYO16, PBX2, PRODH	87	4251	15908	1.46246	0.112969	0.112969	6.94517
GOTERM_CC_FAT	GO:0030054~cell junction	3	12	0.193435	PTPRK, DST, AMPH	21	518	12782	3.5251	1	0.883482	90.8006		GOTERM_CC_ALL	GO:0044422~organelle part	34	35.4167	0.0119159	LRIT1, HNF1A, CYP1B1, TNNC1, UCHL1, HIRA, POLA1, BCL2L2, NR2C2, CDT1, SLC1A4, SLC25A20, GP5, KRT5, EXOG, DOPEY1, ERCC4, ASF1A, FANCC, MSH6, CSTF2, KAT2B, ZMYM3, ESPL1, AFG3L2, ABCB6, TULP3, SP1, UCP3, F5, TOMM70A, MYO16, PBX2, PRODH	87	4251	15908	1.46246	0.872781	0.337921	13.6304
														GOTERM_CC_2	GO:0044446~intracellular organelle part	34	35.4167	0.0195037	LRIT1, HNF1A, CYP1B1, TNNC1, UCHL1, HIRA, POLA1, BCL2L2, NR2C2, CDT1, SLC1A4, SLC25A20, GP5, KRT5, EXOG, DOPEY1, ERCC4, ASF1A, FANCC, MSH6, CSTF2, KAT2B, ZMYM3, ESPL1, AFG3L2, ABCB6, TULP3, SP1, UCP3, F5, TOMM70A, MYO16, PBX2, PRODH	87	4225	15294	1.41467	0.435151	0.248435	15.3213
Annotation Cluster 16	Enrichment Score: 0.7221083171542515													GOTERM_CC_3	GO:0044446~intracellular organelle part	34	35.4167	0.0197074	LRIT1, HNF1A, CYP1B1, TNNC1, UCHL1, HIRA, POLA1, BCL2L2, NR2C2, CDT1, SLC1A4, SLC25A20, GP5, KRT5, EXOG, DOPEY1, ERCC4, ASF1A, FANCC, MSH6, CSTF2, KAT2B, ZMYM3, ESPL1, AFG3L2, ABCB6, TULP3, SP1, UCP3, F5, TOMM70A, MYO16, PBX2, PRODH	87	4225	15283	1.41365	0.79246	0.325044	19.0289
Category	Term	Count	%	PValue	Genes	List Total	Pop Hits	Pop Total	Fold Enrichment	Bonferroni	Benjamini	FDR		GOTERM_CC_2	GO:0044422~organelle part	34	35.4167	0.0213042	LRIT1, HNF1A, CYP1B1, TNNC1, UCHL1, HIRA, POLA1, BCL2L2, NR2C2, CDT1, SLC1A4, SLC25A20, GP5, KRT5, EXOG, DOPEY1, ERCC4, ASF1A, FANCC, MSH6, CSTF2, KAT2B, ZMYM3, ESPL1, AFG3L2, ABCB6, TULP3, SP1, UCP3, F5, TOMM70A, MYO16, PBX2, PRODH	87	4251	15294	1.40601	0.464471	0.187928	16.6253
GOTERM_BP_FAT	GO:0009719~response to endogenous stimulus	3	12	0.119324	ME1, DRD3, CITED1	21	405	13528	4.77178	1	0.999952	84.8558
GOTERM_BP_ALL	GO:0009719~response to endogenous stimulus	3	12	0.120662	ME1, DRD3, CITED1	22	405	14116	4.75286	1	0.996348	85.8334		Annotation Cluster 16	Enrichment Score: 1.841314125287063
GOTERM_BP_2	GO:0009719~response to endogenous stimulus	3	12	0.123107	ME1, DRD3, CITED1	22	405	13945	4.69529	0.999999	0.784039	77.0422		Category	Term	Count	%	PValue	Genes	List Total	Pop Hits	Pop Total	Fold Enrichment	Bonferroni	Benjamini	FDR
GOTERM_BP_FAT	GO:0010033~response to organic substance	3	12	0.28907	ME1, DRD3, CITED1	21	721	13528	2.6804	1	0.999977	99.3707		GOTERM_BP_3	GO:0051649~establishment of localization in cell	12	12.5	0.0127687	SLC25A20, RPGR, HNF1A, UCP3, CHML, TOMM70A, IFNG, UCHL1, ESPL1, DOPEY1, RAMP1, FGF2	82	852	13463	2.31244	0.994293	0.403458	16.4208
GOTERM_BP_ALL	GO:0010033~response to organic substance	3	12	0.291566	ME1, DRD3, CITED1	22	721	14116	2.66978	1	0.997389	99.4693		GOTERM_BP_ALL	GO:0051649~establishment of localization in cell	12	12.5	0.0152952	SLC25A20, RPGR, HNF1A, UCP3, CHML, TOMM70A, IFNG, UCHL1, ESPL1, DOPEY1, RAMP1, FGF2	88	852	14116	2.25928	1	0.562894	22.421
GOTERM_BP_3	GO:0010033~response to organic substance	3	12	0.31119	ME1, DRD3, CITED1	22	721	13463	2.54627	1	0.994091	99.1708		GOTERM_BP_2	GO:0051649~establishment of localization in cell	12	12.5	0.0153234	SLC25A20, RPGR, HNF1A, UCP3, CHML, TOMM70A, IFNG, UCHL1, ESPL1, DOPEY1, RAMP1, FGF2	87	852	13945	2.25757	0.895078	0.221592	16.7683
Annotation Cluster 17	Enrichment Score: 0.6805587237828807													Annotation Cluster 17	Enrichment Score: 1.7929004761500895
Category	Term	Count	%	PValue	Genes	List Total	Pop Hits	Pop Total	Fold Enrichment	Bonferroni	Benjamini	FDR		Category	Term	Count	%	PValue	Genes	List Total	Pop Hits	Pop Total	Fold Enrichment	Bonferroni	Benjamini	FDR
GOTERM_BP_FAT	GO:0022402~cell cycle process	3	12	0.202541	PLK1, OVOL1, DST	21	565	13528	3.42048	1	0.999921	96.5336		GOTERM_MF_5	GO:0003690~double-stranded DNA binding	4	4.16667	0.013312	HLF, MSH6, HNF1A, SP1	52	97	9958	7.89691	0.613838	0.613838	12.9855
GOTERM_BP_ALL	GO:0022402~cell cycle process	3	12	0.204538	PLK1, OVOL1, DST	22	565	14116	3.40692	1	0.997675	96.9126		GOTERM_MF_FAT	GO:0003690~double-stranded DNA binding	4	4.16667	0.0166275	HLF, MSH6, HNF1A, SP1	73	97	12983	7.33399	0.989189	0.778882	19.7849
GOTERM_BP_2	GO:0022402~cell cycle process	3	12	0.208342	PLK1, OVOL1, DST	22	565	13945	3.36565	1	0.870519	92.6971		GOTERM_MF_ALL	GO:0003690~double-stranded DNA binding	4	4.16667	0.0188899	HLF, MSH6, HNF1A, SP1	89	97	15143	7.01633	0.997763	0.782519	22.69
GOTERM_BP_3	GO:0022402~cell cycle process	3	12	0.219635	PLK1, OVOL1, DST	22	565	13463	3.24932	1	0.999749	95.8751
														Annotation Cluster 18	Enrichment Score: 1.772536444620354
Annotation Cluster 18	Enrichment Score: 0.6752822707054532													Category	Term	Count	%	PValue	Genes	List Total	Pop Hits	Pop Total	Fold Enrichment	Bonferroni	Benjamini	FDR
Category	Term	Count	%	PValue	Genes	List Total	Pop Hits	Pop Total	Fold Enrichment	Bonferroni	Benjamini	FDR		GOTERM_BP_FAT	GO:0051336~regulation of hydrolase activity	7	7.29167	0.0164161	FGD1, MSH6, CHML, TNNC1, IFNG, PTH1R, NTSR2	83	337	13528	3.38551	1	0.826058	23.6187
GOTERM_CC_ALL	GO:0044444~cytoplasmic part	12	48	0.064425	ME1, MOBP, DRD3, PLK1, DTYMK, CACNA1G, ADH1A, IL15, PCYT1B, HBE1, DST, AMPH	24	4895	15908	1.62492	0.999613	0.792291	53.3327		GOTERM_BP_4	GO:0051336~regulation of hydrolase activity	7	7.29167	0.0165142	FGD1, MSH6, CHML, TNNC1, IFNG, PTH1R, NTSR2	81	337	13174	3.37832	0.999978	0.69625	21.989
GOTERM_CC_4	GO:0044444~cytoplasmic part	12	48	0.0791747	ME1, MOBP, DRD3, PLK1, DTYMK, CACNA1G, ADH1A, IL15, PCYT1B, HBE1, DST, AMPH	23	4895	14668	1.56341	0.996625	0.850005	57.307		GOTERM_BP_ALL	GO:0051336~regulation of hydrolase activity	7	7.29167	0.0177526	FGD1, MSH6, CHML, TNNC1, IFNG, PTH1R, NTSR2	88	337	14116	3.33194	1	0.590593	25.549
GOTERM_CC_3	GO:0044444~cytoplasmic part	12	48	0.0833553	ME1, MOBP, DRD3, PLK1, DTYMK, CACNA1G, ADH1A, IL15, PCYT1B, HBE1, DST, AMPH	24	4895	15283	1.56108	0.989174	0.595526	57.0703
GOTERM_CC_5	GO:0044444~cytoplasmic part	12	48	0.0880025	ME1, MOBP, DRD3, PLK1, DTYMK, CACNA1G, ADH1A, IL15, PCYT1B, HBE1, DST, AMPH	23	4895	14427	1.53772	0.998683	0.963711	61.6661		Annotation Cluster 19	Enrichment Score: 1.7451693771216286
GOTERM_CC_ALL	GO:0005737~cytoplasm	12	48	0.511371	ME1, MOBP, DRD3, PLK1, DTYMK, CACNA1G, ADH1A, IL15, PCYT1B, HBE1, DST, AMPH	24	7319	15908	1.08676	1	0.985379	99.9724		Category	Term	Count	%	PValue	Genes	List Total	Pop Hits	Pop Total	Fold Enrichment	Bonferroni	Benjamini	FDR
GOTERM_CC_4	GO:0005737~cytoplasm	12	48	0.580367	ME1, MOBP, DRD3, PLK1, DTYMK, CACNA1G, ADH1A, IL15, PCYT1B, HBE1, DST, AMPH	23	7319	14668	1.04562	1	0.993216	99.9872		GOTERM_BP_3	GO:0046907~intracellular transport	10	10.4167	0.0168966	SLC25A20, RPGR, UCP3, CHML, TOMM70A, IFNG, UCHL1, DOPEY1, RAMP1, FGF2	82	657	13463	2.49898	0.998941	0.434967	21.1688
GOTERM_CC_3	GO:0005737~cytoplasm	12	48	0.583688	ME1, MOBP, DRD3, PLK1, DTYMK, CACNA1G, ADH1A, IL15, PCYT1B, HBE1, DST, AMPH	24	7319	15283	1.04406	1	0.977571	99.9799		GOTERM_BP_FAT	GO:0046907~intracellular transport	10	10.4167	0.0176845	SLC25A20, RPGR, UCP3, CHML, TOMM70A, IFNG, UCHL1, DOPEY1, RAMP1, FGF2	83	657	13528	2.48079	1	0.824542	25.2063
GOTERM_CC_5	GO:0005737~cytoplasm	12	48	0.611018	ME1, MOBP, DRD3, PLK1, DTYMK, CACNA1G, ADH1A, IL15, PCYT1B, HBE1, DST, AMPH	23	7319	14427	1.02844	1	0.999476	99.9946		GOTERM_BP_4	GO:0046907~intracellular transport	10	10.4167	0.0178037	SLC25A20, RPGR, UCP3, CHML, TOMM70A, IFNG, UCHL1, DOPEY1, RAMP1, FGF2	81	657	13174	2.47552	0.999991	0.685537	23.5004
														GOTERM_BP_ALL	GO:0046907~intracellular transport	10	10.4167	0.0196526	SLC25A20, RPGR, UCP3, CHML, TOMM70A, IFNG, UCHL1, DOPEY1, RAMP1, FGF2	88	657	14116	2.44154	1	0.615364	27.8859
Annotation Cluster 19	Enrichment Score: 0.6600200271274335
Category	Term	Count	%	PValue	Genes	List Total	Pop Hits	Pop Total	Fold Enrichment	Bonferroni	Benjamini	FDR		Annotation Cluster 20	Enrichment Score: 1.7239832279845027
GOTERM_BP_ALL	GO:0045595~regulation of cell differentiation	3	12	0.165158	LPL, DRD3, IL15	22	492	14116	3.91242	1	0.998302	93.5654		Category	Term	Count	%	PValue	Genes	List Total	Pop Hits	Pop Total	Fold Enrichment	Bonferroni	Benjamini	FDR
GOTERM_BP_3	GO:0045595~regulation of cell differentiation	3	12	0.177867	LPL, DRD3, IL15	22	492	13463	3.73143	1	0.999895	91.9365		GOTERM_BP_FAT	GO:0043085~positive regulation of catalytic activity	9	9.375	0.0133336	MSH6, ADRB1, IFNG, GADD45G, PTH1R, ELANE, FGF2, NTSR2, GAP43	83	520	13528	2.82095	1	0.787187	19.6275
GOTERM_BP_4	GO:0045595~regulation of cell differentiation	3	12	0.183953	LPL, DRD3, IL15	22	492	13174	3.65133	1	1	93.653		GOTERM_BP_4	GO:0043085~positive regulation of catalytic activity	9	9.375	0.0134212	MSH6, ADRB1, IFNG, GADD45G, PTH1R, ELANE, FGF2, NTSR2, GAP43	81	520	13174	2.81496	0.999834	0.711515	18.2493
GOTERM_BP_ALL	GO:0050793~regulation of developmental process	3	12	0.26517	LPL, DRD3, IL15	22	674	14116	2.85595	1	0.998254	99.0747		GOTERM_BP_ALL	GO:0043085~positive regulation of catalytic activity	9	9.375	0.014726	MSH6, ADRB1, IFNG, GADD45G, PTH1R, ELANE, FGF2, NTSR2, GAP43	88	520	14116	2.77631	1	0.563258	21.679
GOTERM_BP_2	GO:0050793~regulation of developmental process	3	12	0.269809	LPL, DRD3, IL15	22	674	13945	2.82135	1	0.889324	97.0466		GOTERM_BP_3	GO:0044093~positive regulation of molecular function	9	9.375	0.0243578	MSH6, ADRB1, IFNG, GADD45G, PTH1R, ELANE, FGF2, NTSR2, GAP43	82	586	13463	2.52158	0.99995	0.483598	29.1212
GOTERM_BP_3	GO:0050793~regulation of developmental process	3	12	0.283529	LPL, DRD3, IL15	22	674	13463	2.72383	1	0.997525	98.6244		GOTERM_BP_FAT	GO:0044093~positive regulation of molecular function	9	9.375	0.0253606	MSH6, ADRB1, IFNG, GADD45G, PTH1R, ELANE, FGF2, NTSR2, GAP43	83	586	13528	2.50323	1	0.819913	34.1725
														GOTERM_BP_ALL	GO:0044093~positive regulation of molecular function	9	9.375	0.027828	MSH6, ADRB1, IFNG, GADD45G, PTH1R, ELANE, FGF2, NTSR2, GAP43	88	586	14116	2.46362	1	0.665262	37.1772
Annotation Cluster 20	Enrichment Score: 0.6573224593803291
Category	Term	Count	%	PValue	Genes	List Total	Pop Hits	Pop Total	Fold Enrichment	Bonferroni	Benjamini	FDR		Annotation Cluster 21	Enrichment Score: 1.690422712515242
GOTERM_CC_ALL	GO:0000267~cell fraction	4	16	0.203627	ME1, MOBP, DRD3, IL15	24	1083	15908	2.44814	1	0.83323	92.6152		Category	Term	Count	%	PValue	Genes	List Total	Pop Hits	Pop Total	Fold Enrichment	Bonferroni	Benjamini	FDR
GOTERM_CC_2	GO:0000267~cell fraction	4	16	0.220232	ME1, MOBP, DRD3, IL15	24	1083	15294	2.35365	0.999552	0.854544	88.1997		GOTERM_CC_5	GO:0031967~organelle envelope	9	9.375	0.018568	SLC25A20, UCP3, TOMM70A, POLA1, EXOG, BCL2L2, AFG3L2, ABCB6, PRODH	79	620	14427	2.65094	0.902126	0.371748	19.461
GOTERM_CC_3	GO:0000267~cell fraction	4	16	0.220544	ME1, MOBP, DRD3, IL15	24	1083	15283	2.35195	0.999998	0.80201	91.1145		GOTERM_CC_ALL	GO:0031967~organelle envelope	9	9.375	0.0187963	SLC25A20, UCP3, TOMM70A, POLA1, EXOG, BCL2L2, AFG3L2, ABCB6, PRODH	87	620	15908	2.65428	0.961754	0.419552	20.7015
GOTERM_CC_FAT	GO:0000267~cell fraction	4	16	0.23741	ME1, MOBP, DRD3, IL15	21	1083	12782	2.24808	1	0.855715	95.0625		GOTERM_CC_1	GO:0031975~envelope	9	9.375	0.0191236	SLC25A20, UCP3, TOMM70A, POLA1, EXOG, BCL2L2, AFG3L2, ABCB6, PRODH	87	622	15908	2.64575	0.17559	0.09203	10.9474
														GOTERM_CC_ALL	GO:0031975~envelope	9	9.375	0.0191236	SLC25A20, UCP3, TOMM70A, POLA1, EXOG, BCL2L2, AFG3L2, ABCB6, PRODH	87	622	15908	2.64575	0.963887	0.377769	21.0242
Annotation Cluster 21	Enrichment Score: 0.6501045723749251													GOTERM_CC_4	GO:0031967~organelle envelope	9	9.375	0.0195244	SLC25A20, UCP3, TOMM70A, POLA1, EXOG, BCL2L2, AFG3L2, ABCB6, PRODH	81	620	14668	2.62867	0.892265	0.427087	20.0588
Category	Term	Count	%	PValue	Genes	List Total	Pop Hits	Pop Total	Fold Enrichment	Bonferroni	Benjamini	FDR		GOTERM_CC_FAT	GO:0031967~organelle envelope	9	9.375	0.0211674	SLC25A20, UCP3, TOMM70A, POLA1, EXOG, BCL2L2, AFG3L2, ABCB6, PRODH	72	620	12782	2.57702	0.962924	0.561192	22.6361
GOTERM_BP_FAT	GO:0016481~negative regulation of transcription	3	12	0.14633	PTPRK, DRD3, OVOL1	21	459	13528	4.2104	1	0.999983	90.4652		GOTERM_CC_FAT	GO:0031975~envelope	9	9.375	0.0215335	SLC25A20, UCP3, TOMM70A, POLA1, EXOG, BCL2L2, AFG3L2, ABCB6, PRODH	72	622	12782	2.56873	0.964999	0.488536	22.9826
GOTERM_BP_ALL	GO:0016481~negative regulation of transcription	3	12	0.147903	PTPRK, DRD3, OVOL1	22	459	14116	4.1937	1	0.997363	91.2187		GOTERM_CC_2	GO:0031967~organelle envelope	9	9.375	0.0231532	SLC25A20, UCP3, TOMM70A, POLA1, EXOG, BCL2L2, AFG3L2, ABCB6, PRODH	87	620	15294	2.55184	0.493047	0.156195	17.9459
GOTERM_BP_5	GO:0016481~negative regulation of transcription	3	12	0.157012	PTPRK, DRD3, OVOL1	20	459	12292	4.01699	1	1	90.1704		GOTERM_CC_3	GO:0031967~organelle envelope	9	9.375	0.0232407	SLC25A20, UCP3, TOMM70A, POLA1, EXOG, BCL2L2, AFG3L2, ABCB6, PRODH	87	620	15283	2.55	0.843967	0.310327	22.0707
GOTERM_BP_FAT	GO:0010629~negative regulation of gene expression	3	12	0.169769	PTPRK, DRD3, OVOL1	21	504	13528	3.83447	1	0.999991	93.6947
GOTERM_BP_ALL	GO:0010629~negative regulation of gene expression	3	12	0.171528	PTPRK, DRD3, OVOL1	22	504	14116	3.81926	1	0.998247	94.2725		Annotation Cluster 22	Enrichment Score: 1.6675017838652213
GOTERM_BP_FAT	GO:0045934~negative regulation of nucleobase, nucleoside, nucleotide and nucleic acid metabolic process	3	12	0.174008	PTPRK, DRD3, OVOL1	21	512	13528	3.77455	1	0.999981	94.1565		Category	Term	Count	%	PValue	Genes	List Total	Pop Hits	Pop Total	Fold Enrichment	Bonferroni	Benjamini	FDR
GOTERM_BP_ALL	GO:0045934~negative regulation of nucleobase, nucleoside, nucleotide and nucleic acid metabolic process	3	12	0.1758	PTPRK, DRD3, OVOL1	22	512	14116	3.75959	1	0.998045	94.7053		GOTERM_BP_3	GO:0033554~cellular response to stress	9	9.375	0.0202707	MSH6, DCLRE1A, IFNG, GADD45G, POLA1, UBE2V2, ERCC4, ASF1A, FANCC	82	566	13463	2.61068	0.999734	0.469148	24.8624
GOTERM_BP_FAT	GO:0051172~negative regulation of nitrogen compound metabolic process	3	12	0.177734	PTPRK, DRD3, OVOL1	21	519	13528	3.72364	1	0.999963	94.536		GOTERM_BP_FAT	GO:0033554~cellular response to stress	9	9.375	0.0211217	MSH6, DCLRE1A, IFNG, GADD45G, POLA1, UBE2V2, ERCC4, ASF1A, FANCC	83	566	13528	2.59168	1	0.855361	29.3543
GOTERM_BP_ALL	GO:0051172~negative regulation of nitrogen compound metabolic process	3	12	0.179554	PTPRK, DRD3, OVOL1	22	519	14116	3.70888	1	0.997188	95.0601		GOTERM_BP_ALL	GO:0033554~cellular response to stress	9	9.375	0.0232219	MSH6, DCLRE1A, IFNG, GADD45G, POLA1, UBE2V2, ERCC4, ASF1A, FANCC	88	566	14116	2.55067	1	0.641204	32.0907
GOTERM_BP_5	GO:0010629~negative regulation of gene expression	3	12	0.181883	PTPRK, DRD3, OVOL1	20	504	12292	3.65833	1	1	93.4553
GOTERM_BP_5	GO:0045934~negative regulation of nucleobase, nucleoside, nucleotide and nucleic acid metabolic process	3	12	0.186375	PTPRK, DRD3, OVOL1	20	512	12292	3.60117	1	1	93.9268		Annotation Cluster 23	Enrichment Score: 1.6635154195397914
GOTERM_BP_5	GO:0051172~negative regulation of nitrogen compound metabolic process	3	12	0.19032	PTPRK, DRD3, OVOL1	20	519	12292	3.5526	1	0.999999	94.3148		Category	Term	Count	%	PValue	Genes	List Total	Pop Hits	Pop Total	Fold Enrichment	Bonferroni	Benjamini	FDR
GOTERM_BP_4	GO:0010629~negative regulation of gene expression	3	12	0.190912	PTPRK, DRD3, OVOL1	22	504	13174	3.56439	1	1	94.349		GOTERM_BP_3	GO:0050790~regulation of catalytic activity	12	12.5	0.0121577	FGD1, MSH6, ADRB1, CHML, TNNC1, IFNG, GADD45G, PTH1R, ELANE, FGF2, NTSR2, GAP43	82	846	13463	2.32884	0.992681	0.420953	15.6959
GOTERM_BP_FAT	GO:0010558~negative regulation of macromolecule biosynthetic process	3	12	0.192772	PTPRK, DRD3, OVOL1	21	547	13528	3.53304	1	0.999967	95.8464		GOTERM_BP_ALL	GO:0050790~regulation of catalytic activity	12	12.5	0.0145764	FGD1, MSH6, ADRB1, CHML, TNNC1, IFNG, GADD45G, PTH1R, ELANE, FGF2, NTSR2, GAP43	88	846	14116	2.27531	1	0.574334	21.4829
GOTERM_BP_3	GO:0051172~negative regulation of nitrogen compound metabolic process	3	12	0.19316	PTPRK, DRD3, OVOL1	22	519	13463	3.53731	1	0.999768	93.6659		GOTERM_BP_ALL	GO:0065009~regulation of molecular function	12	12.5	0.0353413	FGD1, MSH6, ADRB1, CHML, TNNC1, IFNG, GADD45G, PTH1R, ELANE, FGF2, NTSR2, GAP43	88	969	14116	1.98649	1	0.706273	44.7133
GOTERM_BP_ALL	GO:0010558~negative regulation of macromolecule biosynthetic process	3	12	0.194701	PTPRK, DRD3, OVOL1	22	547	14116	3.51903	1	0.997929	96.2785		GOTERM_BP_2	GO:0065009~regulation of molecular function	12	12.5	0.0354124	FGD1, MSH6, ADRB1, CHML, TNNC1, IFNG, GADD45G, PTH1R, ELANE, FGF2, NTSR2, GAP43	87	969	13945	1.98498	0.994825	0.280356	34.854
GOTERM_BP_4	GO:0045934~negative regulation of nucleobase, nucleoside, nucleotide and nucleic acid metabolic process	3	12	0.195574	PTPRK, DRD3, OVOL1	22	512	13174	3.5087	1	0.999999	94.775
GOTERM_BP_4	GO:0051172~negative regulation of nitrogen compound metabolic process	3	12	0.199667	PTPRK, DRD3, OVOL1	22	519	13174	3.46138	1	0.999995	95.1243		Annotation Cluster 24	Enrichment Score: 1.6584840790351807
GOTERM_BP_FAT	GO:0031327~negative regulation of cellular biosynthetic process	3	12	0.200364	PTPRK, DRD3, OVOL1	21	561	13528	3.44487	1	0.999955	96.3903		Category	Term	Count	%	PValue	Genes	List Total	Pop Hits	Pop Total	Fold Enrichment	Bonferroni	Benjamini	FDR
GOTERM_BP_ALL	GO:0031327~negative regulation of cellular biosynthetic process	3	12	0.202346	PTPRK, DRD3, OVOL1	22	561	14116	3.43121	1	0.997997	96.7807		GOTERM_BP_3	GO:0003006~reproductive developmental process	6	6.25	0.0207684	DHH, HNF1A, NKX3-1, BCL2L2, NR2C2, FANCC	82	262	13463	3.75991	0.999783	0.452629	25.3934
GOTERM_BP_5	GO:0010558~negative regulation of macromolecule biosynthetic process	3	12	0.206229	PTPRK, DRD3, OVOL1	20	547	12292	3.37075	1	0.999997	95.6579		GOTERM_BP_FAT	GO:0003006~reproductive developmental process	6	6.25	0.0213822	DHH, HNF1A, NKX3-1, BCL2L2, NR2C2, FANCC	83	262	13528	3.73255	1	0.839123	29.6597
GOTERM_BP_FAT	GO:0009890~negative regulation of biosynthetic process	3	12	0.206905	PTPRK, DRD3, OVOL1	21	573	13528	3.37273	1	0.999885	96.805		GOTERM_BP_ALL	GO:0003006~reproductive developmental process	6	6.25	0.0228521	DHH, HNF1A, NKX3-1, BCL2L2, NR2C2, FANCC	88	262	14116	3.67349	1	0.646907	31.666
GOTERM_BP_ALL	GO:0009890~negative regulation of biosynthetic process	3	12	0.208932	PTPRK, DRD3, OVOL1	22	573	14116	3.35935	1	0.997513	97.1619		GOTERM_BP_2	GO:0003006~reproductive developmental process	6	6.25	0.0228919	DHH, HNF1A, NKX3-1, BCL2L2, NR2C2, FANCC	87	262	13945	3.6707	0.965989	0.286881	24.0619
GOTERM_BP_5	GO:0031327~negative regulation of cellular biosynthetic process	3	12	0.21425	PTPRK, DRD3, OVOL1	20	561	12292	3.28663	1	0.99999	96.2174
GOTERM_BP_4	GO:0010558~negative regulation of macromolecule biosynthetic process	3	12	0.216156	PTPRK, DRD3, OVOL1	22	547	13174	3.28419	1	0.99999	96.3237		Annotation Cluster 25	Enrichment Score: 1.6282276237267876
GOTERM_BP_5	GO:0009890~negative regulation of biosynthetic process	3	12	0.221155	PTPRK, DRD3, OVOL1	20	573	12292	3.2178	1	0.999971	96.6447		Category	Term	Count	%	PValue	Genes	List Total	Pop Hits	Pop Total	Fold Enrichment	Bonferroni	Benjamini	FDR
GOTERM_BP_3	GO:0009890~negative regulation of biosynthetic process	3	12	0.224281	PTPRK, DRD3, OVOL1	22	573	13463	3.20395	1	0.999406	96.1799		GOTERM_BP_3	GO:0030154~cell differentiation	18	18.75	0.0163847	FGF6, ALDH6A1, DHH, SOX1, DIAPH2, UCHL1, PTH1R, AFG3L2, NR2C2, ADRB1, TULP3, KRT5, SP1, ANK3, GADD45G, FGF2, GAP43, FANCC	82	1637	13463	1.80531	0.998695	0.45324	20.5939
GOTERM_BP_4	GO:0031327~negative regulation of cellular biosynthetic process	3	12	0.224459	PTPRK, DRD3, OVOL1	22	561	13174	3.20224	1	0.999973	96.8181		GOTERM_BP_ALL	GO:0030154~cell differentiation	18	18.75	0.0209129	FGF6, ALDH6A1, DHH, SOX1, DIAPH2, UCHL1, PTH1R, AFG3L2, NR2C2, ADRB1, TULP3, KRT5, SP1, ANK3, GADD45G, FGF2, GAP43, FANCC	88	1637	14116	1.76381	1	0.625988	29.3978
GOTERM_BP_4	GO:0009890~negative regulation of biosynthetic process	3	12	0.231602	PTPRK, DRD3, OVOL1	22	573	13174	3.13517	1	0.999938	97.1934		GOTERM_BP_ALL	GO:0048869~cellular developmental process	18	18.75	0.0299076	FGF6, ALDH6A1, DHH, SOX1, DIAPH2, UCHL1, PTH1R, AFG3L2, NR2C2, ADRB1, TULP3, KRT5, SP1, ANK3, GADD45G, FGF2, GAP43, FANCC	88	1706	14116	1.69248	1	0.672241	39.3544
GOTERM_BP_ALL	GO:0031324~negative regulation of cellular metabolic process	3	12	0.291005	PTPRK, DRD3, OVOL1	22	720	14116	2.67348	1	0.997702	99.4629		GOTERM_BP_2	GO:0048869~cellular developmental process	18	18.75	0.029954	FGF6, ALDH6A1, DHH, SOX1, DIAPH2, UCHL1, PTH1R, AFG3L2, NR2C2, ADRB1, TULP3, KRT5, SP1, ANK3, GADD45G, FGF2, GAP43, FANCC	87	1706	13945	1.69119	0.988206	0.27178	30.3348
GOTERM_BP_FAT	GO:0010605~negative regulation of macromolecule metabolic process	3	12	0.296336	PTPRK, DRD3, OVOL1	21	734	13528	2.63293	1	0.999955	99.4597
GOTERM_BP_ALL	GO:0010605~negative regulation of macromolecule metabolic process	3	12	0.298866	PTPRK, DRD3, OVOL1	22	734	14116	2.62249	1	0.996744	99.5466		Annotation Cluster 26	Enrichment Score: 1.6229842684053053
GOTERM_BP_5	GO:0031324~negative regulation of cellular metabolic process	3	12	0.306879	PTPRK, DRD3, OVOL1	20	720	12292	2.56083	1	0.999995	99.3115		Category	Term	Count	%	PValue	Genes	List Total	Pop Hits	Pop Total	Fold Enrichment	Bonferroni	Benjamini	FDR
GOTERM_BP_3	GO:0031324~negative regulation of cellular metabolic process	3	12	0.310602	PTPRK, DRD3, OVOL1	22	720	13463	2.54981	1	0.995659	99.1617		GOTERM_BP_FAT	GO:0051053~negative regulation of DNA metabolic process	3	3.125	0.0232652	MSH6, ERCC4, CDT1	83	39	13528	12.5375	1	0.827234	31.8307
GOTERM_BP_5	GO:0010605~negative regulation of macromolecule metabolic process	3	12	0.315057	PTPRK, DRD3, OVOL1	20	734	12292	2.51199	1	0.99999	99.414		GOTERM_BP_4	GO:0051053~negative regulation of DNA metabolic process	3	3.125	0.0233389	MSH6, ERCC4, CDT1	81	39	13174	12.5109	1	0.718429	29.6833
GOTERM_BP_3	GO:0010605~negative regulation of macromolecule metabolic process	3	12	0.318822	PTPRK, DRD3, OVOL1	22	734	13463	2.50118	1	0.993202	99.2815		GOTERM_BP_ALL	GO:0051053~negative regulation of DNA metabolic process	3	3.125	0.0240066	MSH6, ERCC4, CDT1	88	39	14116	12.3392	1	0.642257	32.9837
GOTERM_BP_4	GO:0031324~negative regulation of cellular metabolic process	3	12	0.319876	PTPRK, DRD3, OVOL1	22	720	13174	2.49508	1	0.99989	99.4638		GOTERM_BP_5	GO:0051053~negative regulation of DNA metabolic process	3	3.125	0.0247141	MSH6, ERCC4, CDT1	78	39	12292	12.1223	1	0.922114	31.5034
GOTERM_BP_ALL	GO:0009892~negative regulation of metabolic process	3	12	0.324635	PTPRK, DRD3, OVOL1	22	780	14116	2.46783	1	0.997683	99.7434
GOTERM_BP_4	GO:0010605~negative regulation of macromolecule metabolic process	3	12	0.328258	PTPRK, DRD3, OVOL1	22	734	13174	2.44749	1	0.999846	99.5468		Annotation Cluster 27	Enrichment Score: 1.5953486151460963
GOTERM_BP_2	GO:0009892~negative regulation of metabolic process	3	12	0.329976	PTPRK, DRD3, OVOL1	22	780	13945	2.43794	1	0.890624	98.8728		Category	Term	Count	%	PValue	Genes	List Total	Pop Hits	Pop Total	Fold Enrichment	Bonferroni	Benjamini	FDR
GOTERM_BP_3	GO:0009892~negative regulation of metabolic process	3	12	0.345709	PTPRK, DRD3, OVOL1	22	780	13463	2.35367	1	0.991146	99.5718		GOTERM_BP_FAT	GO:0009628~response to abiotic stimulus	7	7.29167	0.0241294	CCL11, MSH6, ADRB1, HSPB6, ELANE, IGFBP2, ERCC4	83	368	13528	3.10031	1	0.821046	32.8058
GOTERM_BP_4	GO:0009892~negative regulation of metabolic process	3	12	0.355649	PTPRK, DRD3, OVOL1	22	780	13174	2.30315	1	0.999691	99.7423		GOTERM_BP_ALL	GO:0009628~response to abiotic stimulus	7	7.29167	0.0260198	CCL11, MSH6, ADRB1, HSPB6, ELANE, IGFBP2, ERCC4	88	368	14116	3.05126	1	0.650607	35.2246
														GOTERM_BP_2	GO:0009628~response to abiotic stimulus	7	7.29167	0.0260678	CCL11, MSH6, ADRB1, HSPB6, ELANE, IGFBP2, ERCC4	87	368	13945	3.04894	0.978856	0.274842	26.9442
Annotation Cluster 22	Enrichment Score: 0.6360015732756499
Category	Term	Count	%	PValue	Genes	List Total	Pop Hits	Pop Total	Fold Enrichment	Bonferroni	Benjamini	FDR		Annotation Cluster 28	Enrichment Score: 1.5717547558572302
GOTERM_CC_ALL	GO:0016023~cytoplasmic membrane-bounded vesicle	3	12	0.188067	DRD3, DST, AMPH	24	550	15908	3.61545	1	0.849089	90.7846		Category	Term	Count	%	PValue	Genes	List Total	Pop Hits	Pop Total	Fold Enrichment	Bonferroni	Benjamini	FDR
GOTERM_CC_ALL	GO:0031988~membrane-bounded vesicle	3	12	0.197565	DRD3, DST, AMPH	24	568	15908	3.50088	1	0.843573	91.9457		GOTERM_CC_5	GO:0043231~intracellular membrane-bounded organelle	54	56.25	0.0154862	HLF, HNF1A, LRIT1, UCHL1, HIRA, ZKSCAN5, CDT1, SLC1A4, SLC25A20, GP5, PCBP3, ANK3, EXOG, FGF2, FANCC, ALDH6A1, RPGR, ZFY, ESPL1, ZBTB25, TMEM106C, DCLRE1A, F5, PRODH, FGD1, CYP1B1, SOX1, DIAPH2, PTH1R, POLA1, BCL2L2, UBE2V2, NR2C2, MSLN, NKX3-1, DOPEY1, ERCC4, ASF1A, AGL, MUC1, MSH6, KAT2B, CSTF2, ZMYM3, AFG3L2, ABCB6, TULP3, SP1, UCP3, TOMM70A, MYO16, RFX3, PBX2, CDK20	79	7982	14427	1.23547	0.855622	0.383582	16.4918
GOTERM_CC_4	GO:0016023~cytoplasmic membrane-bounded vesicle	3	12	0.19886	DRD3, DST, AMPH	23	550	14668	3.47858	1	0.81729	89.8516		GOTERM_CC_4	GO:0043231~intracellular membrane-bounded organelle	54	56.25	0.0209123	HLF, HNF1A, LRIT1, UCHL1, HIRA, ZKSCAN5, CDT1, SLC1A4, SLC25A20, GP5, PCBP3, ANK3, EXOG, FGF2, FANCC, ALDH6A1, RPGR, ZFY, ESPL1, ZBTB25, TMEM106C, DCLRE1A, F5, PRODH, FGD1, CYP1B1, SOX1, DIAPH2, PTH1R, POLA1, BCL2L2, UBE2V2, NR2C2, MSLN, NKX3-1, DOPEY1, ERCC4, ASF1A, AGL, MUC1, MSH6, KAT2B, CSTF2, ZMYM3, AFG3L2, ABCB6, TULP3, SP1, UCP3, TOMM70A, MYO16, RFX3, PBX2, CDK20	81	7982	14668	1.22509	0.908201	0.379748	21.3343
GOTERM_CC_5	GO:0016023~cytoplasmic membrane-bounded vesicle	3	12	0.203925	DRD3, DST, AMPH	23	550	14427	3.42142	1	0.904227	90.6877		GOTERM_CC_ALL	GO:0043231~intracellular membrane-bounded organelle	54	56.25	0.0212738	HLF, HNF1A, LRIT1, UCHL1, HIRA, ZKSCAN5, CDT1, SLC1A4, SLC25A20, GP5, PCBP3, ANK3, EXOG, FGF2, FANCC, ALDH6A1, RPGR, ZFY, ESPL1, ZBTB25, TMEM106C, DCLRE1A, F5, PRODH, FGD1, CYP1B1, SOX1, DIAPH2, PTH1R, POLA1, BCL2L2, UBE2V2, NR2C2, MSLN, NKX3-1, DOPEY1, ERCC4, ASF1A, AGL, MUC1, MSH6, KAT2B, CSTF2, ZMYM3, AFG3L2, ABCB6, TULP3, SP1, UCP3, TOMM70A, MYO16, RFX3, PBX2, CDK20	87	7982	15908	1.23702	0.975241	0.37018	23.1147
GOTERM_CC_3	GO:0031988~membrane-bounded vesicle	3	12	0.209918	DRD3, DST, AMPH	24	568	15283	3.36334	0.999995	0.826279	89.8651		GOTERM_CC_ALL	GO:0043227~membrane-bounded organelle	54	56.25	0.0216942	HLF, HNF1A, LRIT1, UCHL1, HIRA, ZKSCAN5, CDT1, SLC1A4, SLC25A20, GP5, PCBP3, ANK3, EXOG, FGF2, FANCC, ALDH6A1, RPGR, ZFY, ESPL1, ZBTB25, TMEM106C, DCLRE1A, F5, PRODH, FGD1, CYP1B1, SOX1, DIAPH2, PTH1R, POLA1, BCL2L2, UBE2V2, NR2C2, MSLN, NKX3-1, DOPEY1, ERCC4, ASF1A, AGL, MUC1, MSH6, KAT2B, CSTF2, ZMYM3, AFG3L2, ABCB6, TULP3, SP1, UCP3, TOMM70A, MYO16, RFX3, PBX2, CDK20	87	7989	15908	1.23594	0.977005	0.342403	23.5174
GOTERM_CC_FAT	GO:0016023~cytoplasmic membrane-bounded vesicle	3	12	0.211881	DRD3, DST, AMPH	21	550	12782	3.32	1	0.862513	92.884		GOTERM_CC_3	GO:0043231~intracellular membrane-bounded organelle	54	56.25	0.0497488	HLF, HNF1A, LRIT1, UCHL1, HIRA, ZKSCAN5, CDT1, SLC1A4, SLC25A20, GP5, PCBP3, ANK3, EXOG, FGF2, FANCC, ALDH6A1, RPGR, ZFY, ESPL1, ZBTB25, TMEM106C, DCLRE1A, F5, PRODH, FGD1, CYP1B1, SOX1, DIAPH2, PTH1R, POLA1, BCL2L2, UBE2V2, NR2C2, MSLN, NKX3-1, DOPEY1, ERCC4, ASF1A, AGL, MUC1, MSH6, KAT2B, CSTF2, ZMYM3, AFG3L2, ABCB6, TULP3, SP1, UCP3, TOMM70A, MYO16, RFX3, PBX2, CDK20	87	7982	15283	1.18842	0.982249	0.395837	41.7918
GOTERM_CC_FAT	GO:0031988~membrane-bounded vesicle	3	12	0.222352	DRD3, DST, AMPH	21	568	12782	3.21479	1	0.8555	93.8658		GOTERM_CC_2	GO:0043227~membrane-bounded organelle	54	56.25	0.0499059	HLF, HNF1A, LRIT1, UCHL1, HIRA, ZKSCAN5, CDT1, SLC1A4, SLC25A20, GP5, PCBP3, ANK3, EXOG, FGF2, FANCC, ALDH6A1, RPGR, ZFY, ESPL1, ZBTB25, TMEM106C, DCLRE1A, F5, PRODH, FGD1, CYP1B1, SOX1, DIAPH2, PTH1R, POLA1, BCL2L2, UBE2V2, NR2C2, MSLN, NKX3-1, DOPEY1, ERCC4, ASF1A, AGL, MUC1, MSH6, KAT2B, CSTF2, ZMYM3, AFG3L2, ABCB6, TULP3, SP1, UCP3, TOMM70A, MYO16, RFX3, PBX2, CDK20	87	7989	15294	1.18824	0.773415	0.169377	35.0957
GOTERM_CC_ALL	GO:0031410~cytoplasmic vesicle	3	12	0.237221	DRD3, DST, AMPH	24	642	15908	3.09735	1	0.864265	95.4905
GOTERM_CC_4	GO:0031410~cytoplasmic vesicle	3	12	0.250205	DRD3, DST, AMPH	23	642	14668	2.98009	1	0.86288	94.8764		Annotation Cluster 29	Enrichment Score: 1.5533260587363973
GOTERM_CC_3	GO:0031410~cytoplasmic vesicle	3	12	0.251449	DRD3, DST, AMPH	24	642	15283	2.97566	1	0.81238	94.0024		Category	Term	Count	%	PValue	Genes	List Total	Pop Hits	Pop Total	Fold Enrichment	Bonferroni	Benjamini	FDR
GOTERM_CC_ALL	GO:0031982~vesicle	3	12	0.252398	DRD3, DST, AMPH	24	670	15908	2.96791	1	0.867222	96.4171		GOTERM_BP_3	GO:0051276~chromosome organization	8	8.33333	0.0265512	MSH6, HNF1A, KAT2B, SOX1, HIRA, ESPL1, ERCC4, ASF1A	82	485	13463	2.70817	0.99998	0.491411	31.3134
GOTERM_CC_5	GO:0031410~cytoplasmic vesicle	3	12	0.256254	DRD3, DST, AMPH	23	642	14427	2.93113	1	0.930366	95.4113		GOTERM_BP_FAT	GO:0051276~chromosome organization	8	8.33333	0.027534	MSH6, HNF1A, KAT2B, SOX1, HIRA, ESPL1, ERCC4, ASF1A	83	485	13528	2.68846	1	0.82969	36.5217
GOTERM_CC_FAT	GO:0031410~cytoplasmic vesicle	3	12	0.265859	DRD3, DST, AMPH	21	642	12782	2.84424	1	0.872592	96.7623		GOTERM_BP_ALL	GO:0051276~chromosome organization	8	8.33333	0.0299274	MSH6, HNF1A, KAT2B, SOX1, HIRA, ESPL1, ERCC4, ASF1A	88	485	14116	2.64592	1	0.662977	39.3747
GOTERM_CC_2	GO:0031982~vesicle	3	12	0.267023	DRD3, DST, AMPH	24	670	15294	2.85336	0.999934	0.854266	93.0656
GOTERM_CC_FAT	GO:0031982~vesicle	3	12	0.28242	DRD3, DST, AMPH	21	670	12782	2.72537	1	0.874342	97.4866		Annotation Cluster 30	Enrichment Score: 1.5226878687269483
														Category	Term	Count	%	PValue	Genes	List Total	Pop Hits	Pop Total	Fold Enrichment	Bonferroni	Benjamini	FDR
Annotation Cluster 23	Enrichment Score: 0.6195299909985007													GOTERM_BP_FAT	GO:0007568~aging	4	4.16667	0.0291431	MSH6, PTH1R, IGFBP2, PRELP	83	110	13528	5.92683	1	0.832343	38.2099
Category	Term	Count	%	PValue	Genes	List Total	Pop Hits	Pop Total	Fold Enrichment	Bonferroni	Benjamini	FDR		GOTERM_BP_ALL	GO:0007568~aging	4	4.16667	0.0304373	MSH6, PTH1R, IGFBP2, PRELP	88	110	14116	5.83306	1	0.659984	39.8975
GOTERM_BP_ALL	GO:0030154~cell differentiation	5	20	0.220695	SERPINE2, DRD3, IL15, DST, CITED1	22	1637	14116	1.95979	1	0.997442	97.7398		GOTERM_BP_2	GO:0007568~aging	4	4.16667	0.0304786	MSH6, PTH1R, IGFBP2, PRELP	87	110	13945	5.82863	0.989101	0.260125	30.7813
GOTERM_BP_ALL	GO:0048869~cellular developmental process	5	20	0.243505	SERPINE2, DRD3, IL15, DST, CITED1	22	1706	14116	1.88053	1	0.998116	98.561
GOTERM_BP_3	GO:0030154~cell differentiation	5	20	0.246995	SERPINE2, DRD3, IL15, DST, CITED1	22	1637	13463	1.86913	1	0.999374	97.393		Annotation Cluster 31	Enrichment Score: 1.4410779166117507
GOTERM_BP_2	GO:0048869~cellular developmental process	5	20	0.250548	SERPINE2, DRD3, IL15, DST, CITED1	22	1706	13945	1.85775	1	0.885031	96.0465		Category	Term	Count	%	PValue	Genes	List Total	Pop Hits	Pop Total	Fold Enrichment	Bonferroni	Benjamini	FDR
														GOTERM_BP_3	GO:0010035~response to inorganic substance	5	5.20833	0.0350249	UCP3, TNNC1, AANAT, IGFBP2, FANCC	82	205	13463	4.00446	0.999999	0.548983	39.2043
Annotation Cluster 24	Enrichment Score: 0.5791107513100345													GOTERM_BP_FAT	GO:0010035~response to inorganic substance	5	5.20833	0.0358593	UCP3, TNNC1, AANAT, IGFBP2, FANCC	83	205	13528	3.97532	1	0.878126	44.812
Category	Term	Count	%	PValue	Genes	List Total	Pop Hits	Pop Total	Fold Enrichment	Bonferroni	Benjamini	FDR		GOTERM_BP_ALL	GO:0010035~response to inorganic substance	5	5.20833	0.0378257	UCP3, TNNC1, AANAT, IGFBP2, FANCC	88	205	14116	3.91242	1	0.722421	47.0125
GOTERM_MF_ALL	GO:0005198~structural molecule activity	3	12	0.25024	COL14A1, MOBP, COL5A2	24	634	15143	2.98561	1	1	96.7911
GOTERM_MF_1	GO:0005198~structural molecule activity	3	12	0.250408	COL14A1, MOBP, COL5A2	24	634	15136	2.98423	0.900321	0.900321	79.3594		Annotation Cluster 32	Enrichment Score: 1.4303931243545676
GOTERM_MF_FAT	GO:0005198~structural molecule activity	3	12	0.292189	COL14A1, MOBP, COL5A2	23	634	12983	2.67103	1	1	98.0956		Category	Term	Count	%	PValue	Genes	List Total	Pop Hits	Pop Total	Fold Enrichment	Bonferroni	Benjamini	FDR
														GOTERM_CC_1	GO:0044421~extracellular region part	11	11.4583	0.0339708	CCL1, CCL11, FGF6, DHH, F5, IFNG, CHI3L1, IGFBP2, RAMP1, FGF2, PRELP	87	960	15908	2.09516	0.292213	0.108816	18.7411
Annotation Cluster 25	Enrichment Score: 0.5768498408594743													GOTERM_CC_ALL	GO:0044421~extracellular region part	11	11.4583	0.0339708	CCL1, CCL11, FGF6, DHH, F5, IFNG, CHI3L1, IGFBP2, RAMP1, FGF2, PRELP	87	960	15908	2.09516	0.99738	0.390659	34.4576
Category	Term	Count	%	PValue	Genes	List Total	Pop Hits	Pop Total	Fold Enrichment	Bonferroni	Benjamini	FDR		GOTERM_CC_FAT	GO:0044421~extracellular region part	11	11.4583	0.0386003	CCL1, CCL11, FGF6, DHH, F5, IFNG, CHI3L1, IGFBP2, RAMP1, FGF2, PRELP	72	960	12782	2.03417	0.997671	0.531293	37.6386
GOTERM_BP_ALL	GO:0048523~negative regulation of cellular process	5	20	0.228223	PTPRK, DRD3, OVOL1, IL15, CITED1	22	1660	14116	1.93264	1	0.997538	98.0498		GOTERM_CC_2	GO:0044421~extracellular region part	11	11.4583	0.0426211	CCL1, CCL11, FGF6, DHH, F5, IFNG, CHI3L1, IGFBP2, RAMP1, FGF2, PRELP	87	960	15294	2.0143	0.717231	0.189838	30.7719
GOTERM_BP_2	GO:0048523~negative regulation of cellular process	5	20	0.234948	PTPRK, DRD3, OVOL1, IL15, CITED1	22	1660	13945	1.90923	1	0.885031	95.0204
GOTERM_BP_3	GO:0048523~negative regulation of cellular process	5	20	0.255151	PTPRK, DRD3, OVOL1, IL15, CITED1	22	1660	13463	1.84324	1	0.998985	97.7335		Annotation Cluster 33	Enrichment Score: 1.415560864684488
GOTERM_BP_4	GO:0048523~negative regulation of cellular process	5	20	0.268202	PTPRK, DRD3, OVOL1, IL15, CITED1	22	1660	13174	1.80367	1	0.999917	98.5522		Category	Term	Count	%	PValue	Genes	List Total	Pop Hits	Pop Total	Fold Enrichment	Bonferroni	Benjamini	FDR
GOTERM_BP_ALL	GO:0048519~negative regulation of biological process	5	20	0.279719	PTPRK, DRD3, OVOL1, IL15, CITED1	22	1812	14116	1.77052	1	0.998055	99.3172		GOTERM_CC_ALL	GO:0031090~organelle membrane	12	12.5	0.0336327	SLC25A20, GP5, LRIT1, CYP1B1, UCP3, TOMM70A, EXOG, BCL2L2, DOPEY1, AFG3L2, ABCB6, PRODH	87	1096	15908	2.00201	0.997217	0.414296	34.1767
GOTERM_BP_2	GO:0048519~negative regulation of biological process	5	20	0.287459	PTPRK, DRD3, OVOL1, IL15, CITED1	22	1812	13945	1.74907	1	0.876722	97.7546		GOTERM_CC_4	GO:0031090~organelle membrane	12	12.5	0.0350961	SLC25A20, GP5, LRIT1, CYP1B1, UCP3, TOMM70A, EXOG, BCL2L2, DOPEY1, AFG3L2, ABCB6, PRODH	81	1096	14668	1.9827	0.982352	0.438269	33.3458
GOTERM_BP_3	GO:0048519~negative regulation of biological process	5	20	0.310572	PTPRK, DRD3, OVOL1, IL15, CITED1	22	1812	13463	1.68862	1	0.996977	99.1612		GOTERM_CC_FAT	GO:0031090~organelle membrane	12	12.5	0.038442	SLC25A20, GP5, LRIT1, CYP1B1, UCP3, TOMM70A, EXOG, BCL2L2, DOPEY1, AFG3L2, ABCB6, PRODH	72	1096	12782	1.94373	0.997611	0.577856	37.5153
														GOTERM_CC_2	GO:0031090~organelle membrane	12	12.5	0.0428292	SLC25A20, GP5, LRIT1, CYP1B1, UCP3, TOMM70A, EXOG, BCL2L2, DOPEY1, AFG3L2, ABCB6, PRODH	87	1096	15294	1.92474	0.719008	0.165854	30.8988
Annotation Cluster 26	Enrichment Score: 0.5630777170837726													GOTERM_CC_3	GO:0031090~organelle membrane	12	12.5	0.0430159	SLC25A20, GP5, LRIT1, CYP1B1, UCP3, TOMM70A, EXOG, BCL2L2, DOPEY1, AFG3L2, ABCB6, PRODH	87	1096	15283	1.92336	0.968992	0.39117	37.2662
Category	Term	Count	%	PValue	Genes	List Total	Pop Hits	Pop Total	Fold Enrichment	Bonferroni	Benjamini	FDR
GOTERM_BP_FAT	GO:0050877~neurological system process	4	16	0.263413	OR2B6, KCNN1, DRD3, AMPH	21	1210	13528	2.12956	1	0.999987	98.9343		Annotation Cluster 34	Enrichment Score: 1.4061504960319378
GOTERM_BP_ALL	GO:0050877~neurological system process	4	16	0.266688	OR2B6, KCNN1, DRD3, AMPH	22	1210	14116	2.12111	1	0.998012	99.1033		Category	Term	Count	%	PValue	Genes	List Total	Pop Hits	Pop Total	Fold Enrichment	Bonferroni	Benjamini	FDR
GOTERM_BP_3	GO:0050877~neurological system process	4	16	0.291156	OR2B6, KCNN1, DRD3, AMPH	22	1210	13463	2.02299	1	0.996823	98.8013		GOTERM_CC_ALL	GO:0042995~cell projection	9	9.375	0.0345624	FGD1, HNF1A, TULP3, ANK3, UCHL1, PTH1R, GAP43, SDC3, NCKAP1	87	697	15908	2.36105	0.997642	0.372102	34.9466
														GOTERM_CC_FAT	GO:0042995~cell projection	9	9.375	0.0387467	FGD1, HNF1A, TULP3, ANK3, UCHL1, PTH1R, GAP43, SDC3, NCKAP1	72	697	12782	2.29232	0.997725	0.491447	37.7524
Annotation Cluster 27	Enrichment Score: 0.56099085253333													GOTERM_CC_2	GO:0042995~cell projection	9	9.375	0.0420255	FGD1, HNF1A, TULP3, ANK3, UCHL1, PTH1R, GAP43, SDC3, NCKAP1	87	697	15294	2.26993	0.712085	0.220434	30.4074
Category	Term	Count	%	PValue	Genes	List Total	Pop Hits	Pop Total	Fold Enrichment	Bonferroni	Benjamini	FDR		GOTERM_CC_3	GO:0042995~cell projection	9	9.375	0.0421741	FGD1, HNF1A, TULP3, ANK3, UCHL1, PTH1R, GAP43, SDC3, NCKAP1	87	697	15283	2.26829	0.966762	0.43297	36.6786
GOTERM_BP_ALL	GO:0009888~tissue development	3	12	0.260121	OVOL1, COL5A2, CITED1	22	665	14116	2.8946	1	0.998317	98.9732
GOTERM_BP_5	GO:0009888~tissue development	3	12	0.274695	OVOL1, COL5A2, CITED1	20	665	12292	2.77263	1	0.999993	98.7246		Annotation Cluster 35	Enrichment Score: 1.3844031953379943
GOTERM_BP_3	GO:0009888~tissue development	3	12	0.278227	OVOL1, COL5A2, CITED1	22	665	13463	2.7607	1	0.999028	98.4877		Category	Term	Count	%	PValue	Genes	List Total	Pop Hits	Pop Total	Fold Enrichment	Bonferroni	Benjamini	FDR
GOTERM_BP_4	GO:0009888~tissue development	3	12	0.28682	OVOL1, COL5A2, CITED1	22	665	13174	2.70144	1	0.999911	98.9793		GOTERM_CC_5	GO:0044454~nuclear chromosome part	4	4.16667	0.0283656	MSH6, HIRA, POLA1, ERCC4	79	122	14427	5.98755	0.971793	0.44827	28.2717
														GOTERM_CC_ALL	GO:0044454~nuclear chromosome part	4	4.16667	0.0284191	MSH6, HIRA, POLA1, ERCC4	87	122	15908	5.9951	0.992979	0.390971	29.7019
Annotation Cluster 28	Enrichment Score: 0.5597586845784532													GOTERM_CC_4	GO:0044454~nuclear chromosome part	4	4.16667	0.0290206	MSH6, HIRA, POLA1, ERCC4	81	122	14668	5.93726	0.96413	0.425722	28.4221
Category	Term	Count	%	PValue	Genes	List Total	Pop Hits	Pop Total	Fold Enrichment	Bonferroni	Benjamini	FDR		GOTERM_CC_FAT	GO:0044454~nuclear chromosome part	4	4.16667	0.0303158	MSH6, HIRA, POLA1, ERCC4	72	122	12782	5.82058	0.991269	0.546221	30.8779
GOTERM_CC_ALL	GO:0005615~extracellular space	3	12	0.26055	LPL, SERPINE2, IL15	24	685	15908	2.90292	1	0.861763	96.8396		GOTERM_CC_5	GO:0000228~nuclear chromosome	4	4.16667	0.0574353	MSH6, HIRA, POLA1, ERCC4	79	162	14427	4.50914	0.999347	0.51976	49.492
GOTERM_CC_2	GO:0005615~extracellular space	3	12	0.275519	LPL, SERPINE2, IL15	24	685	15294	2.79088	0.999954	0.810849	93.7264		GOTERM_CC_ALL	GO:0000228~nuclear chromosome	4	4.16667	0.0575194	MSH6, HIRA, POLA1, ERCC4	87	162	15908	4.51483	0.999962	0.450842	51.5261
GOTERM_CC_3	GO:0005615~extracellular space	3	12	0.275798	LPL, SERPINE2, IL15	24	685	15283	2.78887	1	0.813245	95.6504		GOTERM_CC_4	GO:0000228~nuclear chromosome	4	4.16667	0.0586791	MSH6, HIRA, POLA1, ERCC4	81	162	14668	4.47127	0.998923	0.495064	49.672
GOTERM_CC_FAT	GO:0005615~extracellular space	3	12	0.291295	LPL, SERPINE2, IL15	21	685	12782	2.66569	1	0.868057	97.8109		GOTERM_CC_FAT	GO:0000228~nuclear chromosome	4	4.16667	0.0611675	MSH6, HIRA, POLA1, ERCC4	72	162	12782	4.3834	0.99994	0.55515	53.1007
Annotation Cluster 29	Enrichment Score: 0.5564094683708691													Annotation Cluster 36	Enrichment Score: 1.3836278758096885
Category	Term	Count	%	PValue	Genes	List Total	Pop Hits	Pop Total	Fold Enrichment	Bonferroni	Benjamini	FDR		Category	Term	Count	%	PValue	Genes	List Total	Pop Hits	Pop Total	Fold Enrichment	Bonferroni	Benjamini	FDR
GOTERM_BP_ALL	GO:0048513~organ development	5	20	0.254301	OVOL1, IL15, PCYT1B, COL5A2, CITED1	22	1738	14116	1.8459	1	0.998345	98.8434		GOTERM_BP_3	GO:0048608~reproductive structure development	4	4.16667	0.0402955	DHH, HNF1A, NKX3-1, BCL2L2	82	126	13463	5.21216	1	0.562514	43.6787
GOTERM_BP_3	GO:0048513~organ development	5	20	0.283298	OVOL1, IL15, PCYT1B, COL5A2, CITED1	22	1738	13463	1.76051	1	0.99849	98.6187		GOTERM_BP_FAT	GO:0048608~reproductive structure development	4	4.16667	0.0410564	DHH, HNF1A, NKX3-1, BCL2L2	83	126	13528	5.17422	1	0.890839	49.46
GOTERM_BP_4	GO:0048513~organ development	5	20	0.29729	OVOL1, IL15, PCYT1B, COL5A2, CITED1	22	1738	13174	1.72272	1	0.999874	99.1648		GOTERM_BP_4	GO:0048608~reproductive structure development	4	4.16667	0.0412224	DHH, HNF1A, NKX3-1, BCL2L2	81	126	13174	5.16324	1	0.87574	46.6207
														GOTERM_BP_ALL	GO:0048608~reproductive structure development	4	4.16667	0.0428271	DHH, HNF1A, NKX3-1, BCL2L2	88	126	14116	5.09235	1	0.742794	51.3711
Annotation Cluster 30	Enrichment Score: 0.5523246120185986
Category	Term	Count	%	PValue	Genes	List Total	Pop Hits	Pop Total	Fold Enrichment	Bonferroni	Benjamini	FDR		Annotation Cluster 37	Enrichment Score: 1.3794515848262425
GOTERM_BP_FAT	GO:0007155~cell adhesion	3	12	0.277331	PTPRK, COL14A1, DST	21	700	13528	2.76082	1	0.999988	99.1973		Category	Term	Count	%	PValue	Genes	List Total	Pop Hits	Pop Total	Fold Enrichment	Bonferroni	Benjamini	FDR
GOTERM_BP_FAT	GO:0022610~biological adhesion	3	12	0.27789	PTPRK, COL14A1, DST	21	701	13528	2.75688	1	0.999978	99.2065		GOTERM_BP_3	GO:0048468~cell development	9	9.375	0.0394407	DHH, SOX1, ANK3, UCHL1, PTH1R, AFG3L2, GAP43, NR2C2, FANCC	82	644	13463	2.29448	1	0.573176	42.9745
GOTERM_BP_ALL	GO:0007155~cell adhesion	3	12	0.27977	PTPRK, COL14A1, DST	22	700	14116	2.74987	1	0.99773	99.3179		GOTERM_BP_4	GO:0048468~cell development	9	9.375	0.0412381	DHH, SOX1, ANK3, UCHL1, PTH1R, AFG3L2, GAP43, NR2C2, FANCC	81	644	13174	2.27295	1	0.855889	46.6337
GOTERM_BP_ALL	GO:0022610~biological adhesion	3	12	0.280332	PTPRK, COL14A1, DST	22	701	14116	2.74595	1	0.997403	99.326		GOTERM_BP_ALL	GO:0048468~cell development	9	9.375	0.0447098	DHH, SOX1, ANK3, UCHL1, PTH1R, AFG3L2, GAP43, NR2C2, FANCC	88	644	14116	2.24174	1	0.742974	52.9228
GOTERM_BP_1	GO:0022610~biological adhesion	3	12	0.282153	PTPRK, COL14A1, DST	22	701	14051	2.7333	0.997438	0.630091	91.3149
GOTERM_BP_2	GO:0007155~cell adhesion	3	12	0.284592	PTPRK, COL14A1, DST	22	700	13945	2.71656	1	0.888952	97.6513		Annotation Cluster 38	Enrichment Score: 1.3395026131382999
														Category	Term	Count	%	PValue	Genes	List Total	Pop Hits	Pop Total	Fold Enrichment	Bonferroni	Benjamini	FDR
Annotation Cluster 31	Enrichment Score: 0.5113243715961612													GOTERM_BP_ALL	GO:0022414~reproductive process	10	10.4167	0.0446821	MUC1, DHH, HNF1A, SP1, DIAPH2, NKX3-1, BCL2L2, IGFBP2, NR2C2, FANCC	88	762	14116	2.10511	1	0.750235	52.9004
Category	Term	Count	%	PValue	Genes	List Total	Pop Hits	Pop Total	Fold Enrichment	Bonferroni	Benjamini	FDR		GOTERM_BP_2	GO:0022414~reproductive process	10	10.4167	0.0447727	MUC1, DHH, HNF1A, SP1, DIAPH2, NKX3-1, BCL2L2, IGFBP2, NR2C2, FANCC	87	762	13945	2.10351	0.998754	0.310326	41.9833
GOTERM_BP_FAT	GO:0048878~chemical homeostasis	3	12	0.174008	LPL, DRD3, CACNA1G	21	512	13528	3.77455	1	0.999981	94.1565		GOTERM_BP_1	GO:0022414~reproductive process	10	10.4167	0.0457796	MUC1, DHH, HNF1A, SP1, DIAPH2, NKX3-1, BCL2L2, IGFBP2, NR2C2, FANCC	88	762	14051	2.09541	0.608281	0.170923	29.9984
GOTERM_BP_ALL	GO:0048878~chemical homeostasis	3	12	0.1758	LPL, DRD3, CACNA1G	22	512	14116	3.75959	1	0.998045	94.7053		GOTERM_BP_ALL	GO:0000003~reproduction	10	10.4167	0.0462476	MUC1, DHH, HNF1A, SP1, DIAPH2, NKX3-1, BCL2L2, IGFBP2, NR2C2, FANCC	88	767	14116	2.09138	1	0.740507	54.1557
GOTERM_BP_4	GO:0048878~chemical homeostasis	3	12	0.195574	LPL, DRD3, CACNA1G	22	512	13174	3.5087	1	0.999999	94.775		GOTERM_BP_1	GO:0000003~reproduction	10	10.4167	0.0473783	MUC1, DHH, HNF1A, SP1, DIAPH2, NKX3-1, BCL2L2, IGFBP2, NR2C2, FANCC	88	767	14051	2.08175	0.6212	0.149381	30.8861
GOTERM_BP_FAT	GO:0042592~homeostatic process	3	12	0.305831	LPL, DRD3, CACNA1G	21	751	13528	2.57333	1	0.999952	99.5585
GOTERM_BP_ALL	GO:0042592~homeostatic process	3	12	0.308403	LPL, DRD3, CACNA1G	22	751	14116	2.56313	1	0.997037	99.6318		Annotation Cluster 39	Enrichment Score: 1.3239079986880422
GOTERM_BP_3	GO:0042592~homeostatic process	3	12	0.328783	LPL, DRD3, CACNA1G	22	751	13463	2.44456	1	0.990575	99.4054		Category	Term	Count	%	PValue	Genes	List Total	Pop Hits	Pop Total	Fold Enrichment	Bonferroni	Benjamini	FDR
GOTERM_BP_ALL	GO:0065008~regulation of biological quality	3	12	0.658027	LPL, DRD3, CACNA1G	22	1469	14116	1.31035	1	0.999952	100		GOTERM_MF_4	GO:0003700~transcription factor activity	11	11.4583	0.036567	HLF, HNF1A, SOX1, SP1, HIRA, NKX3-1, RFX3, PBX2, NR2C2, ZKSCAN5, ZBTB25	65	975	11773	2.04344	0.928989	0.73352	32.067
GOTERM_BP_2	GO:0065008~regulation of biological quality	3	12	0.664894	LPL, DRD3, CACNA1G	22	1469	13945	1.29448	1	0.97233	99.9995		GOTERM_MF_FAT	GO:0003700~transcription factor activity	11	11.4583	0.0419214	HLF, HNF1A, SOX1, SP1, HIRA, NKX3-1, RFX3, PBX2, NR2C2, ZKSCAN5, ZBTB25	73	975	12983	2.00651	0.99999	0.944464	43.0545
														GOTERM_MF_ALL	GO:0003700~transcription factor activity	11	11.4583	0.0559919	HLF, HNF1A, SOX1, SP1, HIRA, NKX3-1, RFX3, PBX2, NR2C2, ZKSCAN5, ZBTB25	89	975	15143	1.9196	1	0.974971	54.0473
Annotation Cluster 32	Enrichment Score: 0.5066293356255812													GOTERM_MF_2	GO:0003700~transcription factor activity	11	11.4583	0.0589819	HLF, HNF1A, SOX1, SP1, HIRA, NKX3-1, RFX3, PBX2, NR2C2, ZKSCAN5, ZBTB25	88	975	14825	1.90064	0.917298	0.564315	42.8481
Category	Term	Count	%	PValue	Genes	List Total	Pop Hits	Pop Total	Fold Enrichment	Bonferroni	Benjamini	FDR
GOTERM_BP_FAT	GO:0007166~cell surface receptor linked signal transduction	5	20	0.290763	OR2B6, PTPRK, DRD3, DST, CITED1	21	1856	13528	1.73543	1	0.999964	99.3925		Annotation Cluster 40	Enrichment Score: 1.2915353385596802
GOTERM_BP_ALL	GO:0007166~cell surface receptor linked signal transduction	5	20	0.295089	OR2B6, PTPRK, DRD3, DST, CITED1	22	1856	14116	1.72855	1	0.996867	99.5081		Category	Term	Count	%	PValue	Genes	List Total	Pop Hits	Pop Total	Fold Enrichment	Bonferroni	Benjamini	FDR
GOTERM_BP_5	GO:0007166~cell surface receptor linked signal transduction	5	20	0.32034	OR2B6, PTPRK, DRD3, DST, CITED1	20	1856	12292	1.65571	1	0.999979	99.4725		GOTERM_BP_FAT	GO:0008283~cell proliferation	7	7.29167	0.0487672	FGF6, UCHL1, CD160, POLA1, BCL2L2, UBE2V2, NR2C2	83	436	13528	2.61678	1	0.91269	55.6838
GOTERM_BP_4	GO:0007166~cell surface receptor linked signal transduction	5	20	0.342279	OR2B6, PTPRK, DRD3, DST, CITED1	22	1856	13174	1.6132	1	0.999713	99.6596		GOTERM_BP_ALL	GO:0008283~cell proliferation	7	7.29167	0.0522682	FGF6, UCHL1, CD160, POLA1, BCL2L2, UBE2V2, NR2C2	88	436	14116	2.57538	1	0.744003	58.6964
														GOTERM_BP_2	GO:0008283~cell proliferation	7	7.29167	0.0523636	FGF6, UCHL1, CD160, POLA1, BCL2L2, UBE2V2, NR2C2	87	436	13945	2.57342	0.999611	0.324719	47.2323
Annotation Cluster 33	Enrichment Score: 0.4719114120991922
Category	Term	Count	%	PValue	Genes	List Total	Pop Hits	Pop Total	Fold Enrichment	Bonferroni	Benjamini	FDR		Annotation Cluster 41	Enrichment Score: 1.2788466136180483
GOTERM_BP_ALL	GO:0048522~positive regulation of cellular process	5	20	0.291931	LPL, DRD3, PLK1, IL15, CITED1	22	1847	14116	1.73697	1	0.997037	99.4735		Category	Term	Count	%	PValue	Genes	List Total	Pop Hits	Pop Total	Fold Enrichment	Bonferroni	Benjamini	FDR
GOTERM_BP_2	GO:0048522~positive regulation of cellular process	5	20	0.299889	LPL, DRD3, PLK1, IL15, CITED1	22	1847	13945	1.71593	1	0.875029	98.1564		GOTERM_MF_4	GO:0043565~sequence-specific DNA binding	8	8.33333	0.0457881	HLF, HNF1A, SOX1, SP1, NKX3-1, RFX3, PBX2, NR2C2	65	607	11773	2.38712	0.964126	0.670192	38.5205
GOTERM_BP_3	GO:0048522~positive regulation of cellular process	5	20	0.323621	LPL, DRD3, PLK1, IL15, CITED1	22	1847	13463	1.65662	1	0.991897	99.3439		GOTERM_MF_FAT	GO:0043565~sequence-specific DNA binding	8	8.33333	0.0505941	HLF, HNF1A, SOX1, SP1, NKX3-1, RFX3, PBX2, NR2C2	73	607	12983	2.34398	0.999999	0.93941	49.4717
GOTERM_BP_4	GO:0048522~positive regulation of cellular process	5	20	0.338818	LPL, DRD3, PLK1, IL15, CITED1	22	1847	13174	1.62106	1	0.999808	99.6344		GOTERM_MF_ALL	GO:0043565~sequence-specific DNA binding	8	8.33333	0.0628937	HLF, HNF1A, SOX1, SP1, NKX3-1, RFX3, PBX2, NR2C2	89	607	15143	2.24245	1	0.96871	58.3797
GOTERM_BP_ALL	GO:0048518~positive regulation of biological process	5	20	0.358217	LPL, DRD3, PLK1, IL15, CITED1	22	2033	14116	1.57805	1	0.997989	99.8818
GOTERM_BP_2	GO:0048518~positive regulation of biological process	5	20	0.36721	LPL, DRD3, PLK1, IL15, CITED1	22	2033	13945	1.55894	1	0.898539	99.4059		Annotation Cluster 42	Enrichment Score: 1.2612813085736307
GOTERM_BP_3	GO:0048518~positive regulation of biological process	5	20	0.393835	LPL, DRD3, PLK1, IL15, CITED1	22	2033	13463	1.50505	1	0.988951	99.8397		Category	Term	Count	%	PValue	Genes	List Total	Pop Hits	Pop Total	Fold Enrichment	Bonferroni	Benjamini	FDR
														GOTERM_BP_3	GO:0031323~regulation of cellular metabolic process	29	30.2083	0.0478711	HLF, HNF1A, SOX1, PTH1R, HIRA, UBE2V2, NR2C2, ZKSCAN5, CDT1, PAIP2B, SLC25A20, IFNG, NKX3-1, GUCY1A3, ASF1A, FGF2, ERCC4, MSH6, KAT2B, ZFY, ELANE, ZBTB25, ADRB1, TULP3, SP1, GADD45G, RFX3, PBX2, GAP43	82	3464	13463	1.37451	1	0.609001	49.5767
Annotation Cluster 34	Enrichment Score: 0.4503213905261937													GOTERM_BP_4	GO:0031323~regulation of cellular metabolic process	29	30.2083	0.0527732	HLF, HNF1A, SOX1, PTH1R, HIRA, UBE2V2, NR2C2, ZKSCAN5, CDT1, PAIP2B, SLC25A20, IFNG, NKX3-1, GUCY1A3, ASF1A, FGF2, ERCC4, MSH6, KAT2B, ZFY, ELANE, ZBTB25, ADRB1, TULP3, SP1, GADD45G, RFX3, PBX2, GAP43	81	3464	13174	1.36161	1	0.902481	55.4471
Category	Term	Count	%	PValue	Genes	List Total	Pop Hits	Pop Total	Fold Enrichment	Bonferroni	Benjamini	FDR		GOTERM_BP_ALL	GO:0031323~regulation of cellular metabolic process	29	30.2083	0.0651133	HLF, HNF1A, SOX1, PTH1R, HIRA, UBE2V2, NR2C2, ZKSCAN5, CDT1, PAIP2B, SLC25A20, IFNG, NKX3-1, GUCY1A3, ASF1A, FGF2, ERCC4, MSH6, KAT2B, ZFY, ELANE, ZBTB25, ADRB1, TULP3, SP1, GADD45G, RFX3, PBX2, GAP43	88	3464	14116	1.34292	1	0.764499	67.0107
GOTERM_BP_FAT	GO:0006357~regulation of transcription from RNA polymerase II promoter	4	16	0.0892576	SOX21, DRD3, OVOL1, CITED1	21	727	13528	3.54438	1	0.999992	75.0643
GOTERM_BP_ALL	GO:0006357~regulation of transcription from RNA polymerase II promoter	4	16	0.0908208	SOX21, DRD3, OVOL1, CITED1	22	727	14116	3.53032	1	0.995636	76.4741		Annotation Cluster 43	Enrichment Score: 1.2421208039191505
GOTERM_BP_FAT	GO:0006355~regulation of transcription, DNA-dependent	4	16	0.497877	SOX21, DRD3, OVOL1, CITED1	21	1773	13528	1.45333	1	1	99.9964		Category	Term	Count	%	PValue	Genes	List Total	Pop Hits	Pop Total	Fold Enrichment	Bonferroni	Benjamini	FDR
GOTERM_BP_ALL	GO:0006355~regulation of transcription, DNA-dependent	4	16	0.501727	SOX21, DRD3, OVOL1, CITED1	22	1773	14116	1.44757	1	0.999603	99.9975		GOTERM_BP_3	GO:0009887~organ morphogenesis	8	8.33333	0.052869	FGF6, FGD1, HNF1A, TULP3, SOX1, SP1, TNNC1, FGF2	82	564	13463	2.32884	1	0.568219	53.1481
GOTERM_BP_FAT	GO:0051252~regulation of RNA metabolic process	4	16	0.513727	SOX21, DRD3, OVOL1, CITED1	21	1813	13528	1.42127	1	1	99.9978		GOTERM_BP_4	GO:0009887~organ morphogenesis	8	8.33333	0.0549975	FGF6, FGD1, HNF1A, TULP3, SOX1, SP1, TNNC1, FGF2	81	564	13174	2.30698	1	0.897393	56.982
GOTERM_BP_ALL	GO:0051252~regulation of RNA metabolic process	4	16	0.517554	SOX21, DRD3, OVOL1, CITED1	22	1813	14116	1.41563	1	0.999649	99.9985		GOTERM_BP_ALL	GO:0009887~organ morphogenesis	8	8.33333	0.0589847	FGF6, FGD1, HNF1A, TULP3, SOX1, SP1, TNNC1, FGF2	88	564	14116	2.27531	1	0.756957	63.2622
GOTERM_BP_5	GO:0006355~regulation of transcription, DNA-dependent	4	16	0.530399	SOX21, DRD3, OVOL1, CITED1	20	1773	12292	1.38658	1	1	99.9965		GOTERM_BP_5	GO:0009887~organ morphogenesis	8	8.33333	0.0626951	FGF6, FGD1, HNF1A, TULP3, SOX1, SP1, TNNC1, FGF2	78	564	12292	2.23532	1	0.990176	62.4316
GOTERM_BP_5	GO:0051252~regulation of RNA metabolic process	4	16	0.546559	SOX21, DRD3, OVOL1, CITED1	20	1813	12292	1.35598	1	1	99.9978
GOTERM_BP_4	GO:0051252~regulation of RNA metabolic process	4	16	0.56723	SOX21, DRD3, OVOL1, CITED1	22	1813	13174	1.32117	1	0.999977	99.9988		Annotation Cluster 44	Enrichment Score: 1.2418340979733102
														Category	Term	Count	%	PValue	Genes	List Total	Pop Hits	Pop Total	Fold Enrichment	Bonferroni	Benjamini	FDR
Annotation Cluster 35	Enrichment Score: 0.43618594340457334													GOTERM_BP_3	GO:0040008~regulation of growth	6	6.25	0.0545062	ADRB1, IFNG, AFG3L2, IGFBP2, FGF2, GAP43	82	341	13463	2.88885	1	0.565905	54.266
Category	Term	Count	%	PValue	Genes	List Total	Pop Hits	Pop Total	Fold Enrichment	Bonferroni	Benjamini	FDR		GOTERM_BP_FAT	GO:0040008~regulation of growth	6	6.25	0.0559603	ADRB1, IFNG, AFG3L2, IGFBP2, FGF2, GAP43	83	341	13528	2.86782	1	0.912316	60.8346
GOTERM_BP_ALL	GO:0006810~transport	6	24	0.351163	KCNN1, DRD3, CACNA1G, HBE1, DST, AMPH	22	2629	14116	1.46437	1	0.99837	99.8604		GOTERM_BP_ALL	GO:0040008~regulation of growth	6	6.25	0.0594021	ADRB1, IFNG, AFG3L2, IGFBP2, FGF2, GAP43	88	341	14116	2.82245	1	0.753768	63.5297
GOTERM_BP_ALL	GO:0051234~establishment of localization	6	24	0.359841	KCNN1, DRD3, CACNA1G, HBE1, DST, AMPH	22	2656	14116	1.44948	1	0.997821	99.8863		GOTERM_BP_2	GO:0040008~regulation of growth	6	6.25	0.0595026	ADRB1, IFNG, AFG3L2, IGFBP2, FGF2, GAP43	87	341	13945	2.82031	0.999871	0.334434	51.7682
GOTERM_BP_2	GO:0006810~transport	6	24	0.361527	KCNN1, DRD3, CACNA1G, HBE1, DST, AMPH	22	2629	13945	1.44663	1	0.905158	99.3433
GOTERM_BP_1	GO:0051234~establishment of localization	6	24	0.363798	KCNN1, DRD3, CACNA1G, HBE1, DST, AMPH	22	2656	14051	1.44281	0.999708	0.687422	96.4334		Annotation Cluster 45	Enrichment Score: 1.2396999525201378
GOTERM_BP_2	GO:0051234~establishment of localization	6	24	0.370342	KCNN1, DRD3, CACNA1G, HBE1, DST, AMPH	22	2656	13945	1.43192	1	0.890054	99.438		Category	Term	Count	%	PValue	Genes	List Total	Pop Hits	Pop Total	Fold Enrichment	Bonferroni	Benjamini	FDR
GOTERM_BP_3	GO:0006810~transport	6	24	0.392339	KCNN1, DRD3, CACNA1G, HBE1, DST, AMPH	22	2629	13463	1.39663	1	0.990558	99.8345		GOTERM_BP_3	GO:0048513~organ development	17	17.7083	0.0527635	FGF6, FGD1, DHH, HNF1A, SOX1, TNNC1, PLXNA2, PTH1R, BCL2L2, AFG3L2, TULP3, KRT5, SP1, MYO16, NKX3-1, FGF2, GAP43	82	1738	13463	1.60593	1	0.581735	53.0752
														GOTERM_BP_4	GO:0048513~organ development	17	17.7083	0.0563963	FGF6, FGD1, DHH, HNF1A, SOX1, TNNC1, PLXNA2, PTH1R, BCL2L2, AFG3L2, TULP3, KRT5, SP1, MYO16, NKX3-1, FGF2, GAP43	81	1738	13174	1.59086	1	0.889089	57.9218
Annotation Cluster 36	Enrichment Score: 0.40227563494513396													GOTERM_BP_ALL	GO:0048513~organ development	17	17.7083	0.0641677	FGF6, FGD1, DHH, HNF1A, SOX1, TNNC1, PLXNA2, PTH1R, BCL2L2, AFG3L2, TULP3, KRT5, SP1, MYO16, NKX3-1, FGF2, GAP43	88	1738	14116	1.56902	1	0.764627	66.4568
Category	Term	Count	%	PValue	Genes	List Total	Pop Hits	Pop Total	Fold Enrichment	Bonferroni	Benjamini	FDR
GOTERM_BP_FAT	GO:0042127~regulation of cell proliferation	3	12	0.325889	PTPRK, DRD3, IL15	21	787	13528	2.45562	1	0.999966	99.7144		Annotation Cluster 46	Enrichment Score: 1.2214459903293406
GOTERM_BP_ALL	GO:0042127~regulation of cell proliferation	3	12	0.328544	PTPRK, DRD3, IL15	22	787	14116	2.44588	1	0.997598	99.765		Category	Term	Count	%	PValue	Genes	List Total	Pop Hits	Pop Total	Fold Enrichment	Bonferroni	Benjamini	FDR
GOTERM_BP_3	GO:0042127~regulation of cell proliferation	3	12	0.34978	PTPRK, DRD3, IL15	22	787	13463	2.33274	1	0.989728	99.6049		GOTERM_BP_3	GO:0019222~regulation of metabolic process	30	31.25	0.0486355	HLF, DHH, HNF1A, SOX1, PTH1R, HIRA, UBE2V2, NR2C2, ZKSCAN5, CDT1, PAIP2B, SLC25A20, IFNG, NKX3-1, GUCY1A3, ASF1A, FGF2, ERCC4, MSH6, KAT2B, ZFY, ELANE, ZBTB25, ADRB1, TULP3, SP1, GADD45G, RFX3, PBX2, GAP43	82	3621	13463	1.36026	1	0.597895	50.1388
GOTERM_BP_4	GO:0042127~regulation of cell proliferation	3	12	0.359792	PTPRK, DRD3, IL15	22	787	13174	2.28266	1	0.999577	99.7639		GOTERM_BP_ALL	GO:0019222~regulation of metabolic process	30	31.25	0.0667088	HLF, DHH, HNF1A, SOX1, PTH1R, HIRA, UBE2V2, NR2C2, ZKSCAN5, CDT1, PAIP2B, SLC25A20, IFNG, NKX3-1, GUCY1A3, ASF1A, FGF2, ERCC4, MSH6, KAT2B, ZFY, ELANE, ZBTB25, ADRB1, TULP3, SP1, GADD45G, RFX3, PBX2, GAP43	88	3621	14116	1.32899	1	0.762708	67.9258
PANTHER_BP_ALL	BP00103:Cell surface receptor mediated signal transduction	3	12	0.722957	PTPRK, DRD3, IL15	21	1559	12713	1.16494	1	0.999958	99.9997		GOTERM_BP_2	GO:0019222~regulation of metabolic process	30	31.25	0.0667615	HLF, DHH, HNF1A, SOX1, PTH1R, HIRA, UBE2V2, NR2C2, ZKSCAN5, CDT1, PAIP2B, SLC25A20, IFNG, NKX3-1, GUCY1A3, ASF1A, FGF2, ERCC4, MSH6, KAT2B, ZFY, ELANE, ZBTB25, ADRB1, TULP3, SP1, GADD45G, RFX3, PBX2, GAP43	87	3621	13945	1.32798	0.999958	0.343166	56.0116
Annotation Cluster 37	Enrichment Score: 0.400276412372872													Annotation Cluster 47	Enrichment Score: 1.1918164473040351
Category	Term	Count	%	PValue	Genes	List Total	Pop Hits	Pop Total	Fold Enrichment	Bonferroni	Benjamini	FDR		Category	Term	Count	%	PValue	Genes	List Total	Pop Hits	Pop Total	Fold Enrichment	Bonferroni	Benjamini	FDR
GOTERM_BP_FAT	GO:0010604~positive regulation of macromolecule metabolic process	3	12	0.364562	DRD3, PLK1, CITED1	21	857	13528	2.25504	1	0.999988	99.8812		GOTERM_BP_3	GO:0010817~regulation of hormone levels	4	4.16667	0.0626841	HNF1A, CYP1B1, AANAT, FGF2	82	151	13463	4.34922	1	0.605213	59.4884
GOTERM_BP_ALL	GO:0010604~positive regulation of macromolecule metabolic process	3	12	0.36735	DRD3, PLK1, CITED1	22	857	14116	2.2461	1	0.99742	99.9049		GOTERM_BP_FAT	GO:0010817~regulation of hormone levels	4	4.16667	0.0638171	HNF1A, CYP1B1, AANAT, FGF2	83	151	13528	4.31756	1	0.926689	65.8161
GOTERM_BP_ALL	GO:0031325~positive regulation of cellular metabolic process	3	12	0.379957	DRD3, PLK1, CITED1	22	880	14116	2.1874	1	0.99779	99.93		GOTERM_BP_ALL	GO:0010817~regulation of hormone levels	4	4.16667	0.0664441	HNF1A, CYP1B1, AANAT, FGF2	88	151	14116	4.24925	1	0.766427	67.7757
GOTERM_BP_5	GO:0010604~positive regulation of macromolecule metabolic process	3	12	0.38605	DRD3, PLK1, CITED1	20	857	12292	2.15146	1	0.999996	99.8674
GOTERM_BP_3	GO:0010604~positive regulation of macromolecule metabolic process	3	12	0.390076	DRD3, PLK1, CITED1	22	857	13463	2.1422	1	0.991938	99.8264		Annotation Cluster 48	Enrichment Score: 1.1733766852589436
GOTERM_BP_5	GO:0031325~positive regulation of cellular metabolic process	3	12	0.399068	DRD3, PLK1, CITED1	20	880	12292	2.09523	1	0.999995	99.9009		Category	Term	Count	%	PValue	Genes	List Total	Pop Hits	Pop Total	Fold Enrichment	Bonferroni	Benjamini	FDR
GOTERM_BP_4	GO:0010604~positive regulation of macromolecule metabolic process	3	12	0.40075	DRD3, PLK1, CITED1	22	857	13174	2.09621	1	0.999791	99.9037		GOTERM_BP_FAT	GO:0006839~mitochondrial transport	3	3.125	0.0656061	SLC25A20, UCP3, TOMM70A	83	69	13528	7.08643	1	0.926271	66.864
GOTERM_BP_ALL	GO:0009893~positive regulation of metabolic process	3	12	0.402211	DRD3, PLK1, CITED1	22	921	14116	2.09002	1	0.998276	99.9598		GOTERM_BP_4	GO:0006839~mitochondrial transport	3	3.125	0.0658045	SLC25A20, UCP3, TOMM70A	81	69	13174	7.07139	1	0.912435	63.7623
GOTERM_BP_3	GO:0031325~positive regulation of cellular metabolic process	3	12	0.403122	DRD3, PLK1, CITED1	22	880	13463	2.08621	1	0.986602	99.8685		GOTERM_BP_ALL	GO:0006839~mitochondrial transport	3	3.125	0.0675587	SLC25A20, UCP3, TOMM70A	88	69	14116	6.97431	1	0.762126	68.4036
GOTERM_BP_2	GO:0009893~positive regulation of metabolic process	3	12	0.408288	DRD3, PLK1, CITED1	22	921	13945	2.0647	1	0.908876	99.7199		GOTERM_BP_5	GO:0006839~mitochondrial transport	3	3.125	0.0694404	SLC25A20, UCP3, TOMM70A	78	69	12292	6.85173	1	0.990641	66.3183
GOTERM_BP_4	GO:0031325~positive regulation of cellular metabolic process	3	12	0.413989	DRD3, PLK1, CITED1	22	880	13174	2.04143	1	0.99978	99.9289
GOTERM_BP_3	GO:0009893~positive regulation of metabolic process	3	12	0.426096	DRD3, PLK1, CITED1	22	921	13463	1.99334	1	0.986849	99.9206		Annotation Cluster 49	Enrichment Score: 1.1682513392011409
GOTERM_BP_4	GO:0009893~positive regulation of metabolic process	3	12	0.437275	DRD3, PLK1, CITED1	22	921	13174	1.95055	1	0.999506	99.959		Category	Term	Count	%	PValue	Genes	List Total	Pop Hits	Pop Total	Fold Enrichment	Bonferroni	Benjamini	FDR
														GOTERM_BP_FAT	GO:0030005~cellular di-, tri-valent inorganic cation homeostasis	5	5.20833	0.0490048	CCL1, CCL11, PTH1R, ELANE, ABCB6	83	227	13528	3.59004	1	0.905553	55.8637
Annotation Cluster 38	Enrichment Score: 0.3972809993128884													GOTERM_BP_ALL	GO:0030005~cellular di-, tri-valent inorganic cation homeostasis	5	5.20833	0.0515996	CCL1, CCL11, PTH1R, ELANE, ABCB6	88	227	14116	3.53324	1	0.745789	58.2139
Category	Term	Count	%	PValue	Genes	List Total	Pop Hits	Pop Total	Fold Enrichment	Bonferroni	Benjamini	FDR		GOTERM_BP_FAT	GO:0055066~di-, tri-valent inorganic cation homeostasis	5	5.20833	0.0571608	CCL1, CCL11, PTH1R, ELANE, ABCB6	83	239	13528	3.40979	1	0.909964	61.6375
GOTERM_BP_ALL	GO:0050790~regulation of catalytic activity	3	12	0.361292	DRD3, PLK1, AMPH	22	846	14116	2.27531	1	0.997638	99.8901		GOTERM_BP_ALL	GO:0055066~di-, tri-valent inorganic cation homeostasis	5	5.20833	0.0601294	CCL1, CCL11, PTH1R, ELANE, ABCB6	88	239	14116	3.35584	1	0.752487	63.9914
GOTERM_BP_3	GO:0050790~regulation of catalytic activity	3	12	0.383799	DRD3, PLK1, AMPH	22	846	13463	2.17005	1	0.992745	99.802		GOTERM_BP_FAT	GO:0030003~cellular cation homeostasis	5	5.20833	0.0683215	CCL1, CCL11, PTH1R, ELANE, ABCB6	83	254	13528	3.20842	1	0.922989	68.3971
GOTERM_BP_ALL	GO:0065009~regulation of molecular function	3	12	0.427854	DRD3, PLK1, AMPH	22	969	14116	1.98649	1	0.998747	99.9794		GOTERM_BP_ALL	GO:0030003~cellular cation homeostasis	5	5.20833	0.0717838	CCL1, CCL11, PTH1R, ELANE, ABCB6	88	254	14116	3.15766	1	0.773624	70.6809
GOTERM_BP_2	GO:0065009~regulation of molecular function	3	12	0.434128	DRD3, PLK1, AMPH	22	969	13945	1.96243	1	0.908501	99.8301		GOTERM_BP_5	GO:0030003~cellular cation homeostasis	5	5.20833	0.074965	CCL1, CCL11, PTH1R, ELANE, ABCB6	78	254	12292	3.10216	1	0.986155	69.2184
														GOTERM_BP_FAT	GO:0055080~cation homeostasis	5	5.20833	0.0955921	CCL1, CCL11, PTH1R, ELANE, ABCB6	83	286	13528	2.84944	1	0.937314	80.5142
Annotation Cluster 39	Enrichment Score: 0.391460652891755													GOTERM_BP_ALL	GO:0055080~cation homeostasis	5	5.20833	0.100185	CCL1, CCL11, PTH1R, ELANE, ABCB6	88	286	14116	2.80435	1	0.826991	82.4264
Category	Term	Count	%	PValue	Genes	List Total	Pop Hits	Pop Total	Fold Enrichment	Bonferroni	Benjamini	FDR
GOTERM_BP_FAT	GO:0050890~cognition	3	12	0.392865	OR2B6, DRD3, AMPH	21	909	13528	2.12604	1	0.999994	99.9396		Annotation Cluster 50	Enrichment Score: 1.1553455015121532
GOTERM_BP_ALL	GO:0050890~cognition	3	12	0.395729	OR2B6, DRD3, AMPH	22	909	14116	2.11761	1	0.998227	99.9527		Category	Term	Count	%	PValue	Genes	List Total	Pop Hits	Pop Total	Fold Enrichment	Bonferroni	Benjamini	FDR
GOTERM_BP_4	GO:0050890~cognition	3	12	0.430503	OR2B6, DRD3, AMPH	22	909	13174	1.9763	1	0.999697	99.9517		GOTERM_BP_3	GO:0006928~cell motion	7	7.29167	0.0661721	SOX1, ANK3, PLXNA2, IFNG, ELANE, FGF2, GAP43	82	475	13463	2.41954	1	0.612888	61.5427
														GOTERM_BP_FAT	GO:0006928~cell motion	7	7.29167	0.0681238	SOX1, ANK3, PLXNA2, IFNG, ELANE, FGF2, GAP43	83	475	13528	2.40193	1	0.928015	68.2878
Annotation Cluster 40	Enrichment Score: 0.3759407392059742													GOTERM_BP_ALL	GO:0006928~cell motion	7	7.29167	0.0727663	SOX1, ANK3, PLXNA2, IFNG, ELANE, FGF2, GAP43	88	475	14116	2.36392	1	0.773601	71.1879
Category	Term	Count	%	PValue	Genes	List Total	Pop Hits	Pop Total	Fold Enrichment	Bonferroni	Benjamini	FDR		GOTERM_BP_2	GO:0006928~cell motion	7	7.29167	0.0728977	SOX1, ANK3, PLXNA2, IFNG, ELANE, FGF2, GAP43	87	475	13945	2.36213	0.999984	0.357275	59.3289
GOTERM_BP_ALL	GO:0051239~regulation of multicellular organismal process	3	12	0.410811	DRD3, CACNA1G, IL15	22	937	14116	2.05433	1	0.998395	99.9678
GOTERM_BP_2	GO:0051239~regulation of multicellular organismal process	3	12	0.416956	DRD3, CACNA1G, IL15	22	937	13945	2.02945	1	0.905607	99.7626		Annotation Cluster 51	Enrichment Score: 1.151745375951711
GOTERM_BP_3	GO:0051239~regulation of multicellular organismal process	3	12	0.434956	DRD3, CACNA1G, IL15	22	937	13463	1.9593	1	0.986553	99.935		Category	Term	Count	%	PValue	Genes	List Total	Pop Hits	Pop Total	Fold Enrichment	Bonferroni	Benjamini	FDR
														GOTERM_BP_FAT	GO:0050678~regulation of epithelial cell proliferation	3	3.125	0.0689631	KRT5, NKX3-1, FGF2	83	71	13528	6.88681	1	0.919287	68.7495
Annotation Cluster 41	Enrichment Score: 0.3741443466760301													GOTERM_BP_4	GO:0050678~regulation of epithelial cell proliferation	3	3.125	0.069171	KRT5, NKX3-1, FGF2	81	71	13174	6.8722	1	0.911925	65.6616
Category	Term	Count	%	PValue	Genes	List Total	Pop Hits	Pop Total	Fold Enrichment	Bonferroni	Benjamini	FDR		GOTERM_BP_ALL	GO:0050678~regulation of epithelial cell proliferation	3	3.125	0.0710062	KRT5, NKX3-1, FGF2	88	71	14116	6.77785	1	0.774659	70.2737
GOTERM_BP_ALL	GO:0060255~regulation of macromolecule metabolic process	7	28	0.352622	PTPRK, SOX21, SERPINE2, DRD3, PLK1, OVOL1, CITED1	22	3259	14116	1.37817	1	0.998211	99.8651		GOTERM_BP_5	GO:0050678~regulation of epithelial cell proliferation	3	3.125	0.0729762	KRT5, NKX3-1, FGF2	78	71	12292	6.65872	1	0.988987	68.2024
GOTERM_BP_ALL	GO:0080090~regulation of primary metabolic process	7	28	0.36209	PTPRK, SOX21, SERPINE2, DRD3, PLK1, OVOL1, CITED1	22	3291	14116	1.36477	1	0.997411	99.8922
GOTERM_BP_3	GO:0060255~regulation of macromolecule metabolic process	7	28	0.399733	PTPRK, SOX21, SERPINE2, DRD3, PLK1, OVOL1, CITED1	22	3259	13463	1.31442	1	0.988005	99.8586		Annotation Cluster 52	Enrichment Score: 1.1283029852540563
GOTERM_BP_3	GO:0080090~regulation of primary metabolic process	7	28	0.409814	PTPRK, SOX21, SERPINE2, DRD3, PLK1, OVOL1, CITED1	22	3291	13463	1.30164	1	0.985806	99.8863		Category	Term	Count	%	PValue	Genes	List Total	Pop Hits	Pop Total	Fold Enrichment	Bonferroni	Benjamini	FDR
GOTERM_BP_4	GO:0060255~regulation of macromolecule metabolic process	7	28	0.422276	PTPRK, SOX21, SERPINE2, DRD3, PLK1, OVOL1, CITED1	22	3259	13174	1.2862	1	0.99974	99.9414		GOTERM_BP_3	GO:0006935~chemotaxis	4	4.16667	0.0718993	CCL1, CCL11, IFNG, FGF2	82	160	13463	4.10457	1	0.632063	64.7072
GOTERM_BP_4	GO:0080090~regulation of primary metabolic process	7	28	0.432603	PTPRK, SOX21, SERPINE2, DRD3, PLK1, OVOL1, CITED1	22	3291	13174	1.27369	1	0.999597	99.9541		GOTERM_BP_3	GO:0042330~taxis	4	4.16667	0.0718993	CCL1, CCL11, IFNG, FGF2	82	160	13463	4.10457	1	0.632063	64.7072
GOTERM_BP_ALL	GO:0019222~regulation of metabolic process	7	28	0.461101	PTPRK, SOX21, SERPINE2, DRD3, PLK1, OVOL1, CITED1	22	3621	14116	1.24039	1	0.999139	99.9917		GOTERM_BP_FAT	GO:0042330~taxis	4	4.16667	0.0731783	CCL1, CCL11, IFNG, FGF2	83	160	13528	4.0747	1	0.926048	70.9746
GOTERM_BP_2	GO:0019222~regulation of metabolic process	7	28	0.47443	PTPRK, SOX21, SERPINE2, DRD3, PLK1, OVOL1, CITED1	22	3621	13945	1.22536	1	0.918047	99.9257		GOTERM_BP_FAT	GO:0006935~chemotaxis	4	4.16667	0.0731783	CCL1, CCL11, IFNG, FGF2	83	160	13528	4.0747	1	0.926048	70.9746
GOTERM_BP_3	GO:0019222~regulation of metabolic process	7	28	0.513527	PTPRK, SOX21, SERPINE2, DRD3, PLK1, OVOL1, CITED1	22	3621	13463	1.18301	1	0.994852	99.9905		GOTERM_BP_4	GO:0042330~taxis	4	4.16667	0.073463	CCL1, CCL11, IFNG, FGF2	81	160	13174	4.06605	1	0.903663	67.9484
														GOTERM_BP_4	GO:0006935~chemotaxis	4	4.16667	0.073463	CCL1, CCL11, IFNG, FGF2	81	160	13174	4.06605	1	0.903663	67.9484
Annotation Cluster 42	Enrichment Score: 0.33319635160495764													GOTERM_BP_ALL	GO:0042330~taxis	4	4.16667	0.0761397	CCL1, CCL11, IFNG, FGF2	88	160	14116	4.01023	1	0.78465	72.8666
Category	Term	Count	%	PValue	Genes	List Total	Pop Hits	Pop Total	Fold Enrichment	Bonferroni	Benjamini	FDR		GOTERM_BP_ALL	GO:0006935~chemotaxis	4	4.16667	0.0761397	CCL1, CCL11, IFNG, FGF2	88	160	14116	4.01023	1	0.78465	72.8666
GOTERM_MF_ALL	GO:0060089~molecular transducer activity	5	20	0.459902	OR2B6, PTPRK, DRD3, PLK1, IL15	24	2270	15143	1.38978	1	1	99.9361		GOTERM_BP_2	GO:0042330~taxis	4	4.16667	0.0762384	CCL1, CCL11, IFNG, FGF2	87	160	13945	4.00718	0.999991	0.359373	61.0371
GOTERM_MF_ALL	GO:0004871~signal transducer activity	5	20	0.459902	OR2B6, PTPRK, DRD3, PLK1, IL15	24	2270	15143	1.38978	1	1	99.9361		GOTERM_BP_5	GO:0006935~chemotaxis	4	4.16667	0.0789263	CCL1, CCL11, IFNG, FGF2	78	160	12292	3.93974	1	0.984899	71.1524
GOTERM_MF_1	GO:0060089~molecular transducer activity	5	20	0.46028	OR2B6, PTPRK, DRD3, PLK1, IL15	24	2270	15136	1.38913	0.9928	0.8069	96.5823
GOTERM_MF_2	GO:0004871~signal transducer activity	5	20	0.477377	OR2B6, PTPRK, DRD3, PLK1, IL15	24	2270	14825	1.36059	1	0.9997	99.4829		Annotation Cluster 53	Enrichment Score: 1.1161707122910696
														Category	Term	Count	%	PValue	Genes	List Total	Pop Hits	Pop Total	Fold Enrichment	Bonferroni	Benjamini	FDR
Annotation Cluster 43	Enrichment Score: 0.30780909912185167													GOTERM_BP_3	GO:0048610~reproductive cellular process	4	4.16667	0.0740259	DHH, BCL2L2, NR2C2, FANCC	82	162	13463	4.0539	1	0.608156	65.8193
Category	Term	Count	%	PValue	Genes	List Total	Pop Hits	Pop Total	Fold Enrichment	Bonferroni	Benjamini	FDR		GOTERM_BP_FAT	GO:0048610~reproductive cellular process	4	4.16667	0.075338	DHH, BCL2L2, NR2C2, FANCC	83	162	13528	4.02439	1	0.926733	72.0561
GOTERM_BP_ALL	GO:0050794~regulation of cellular process	12	48	0.437547	OR2B6, PTPRK, LPL, SOX21, SERPINE2, DRD3, PLK1, OVOL1, CACNA1G, IL15, DST, CITED1	22	6819	14116	1.12914	1	0.998861	99.9841		GOTERM_BP_ALL	GO:0048610~reproductive cellular process	4	4.16667	0.0783752	DHH, BCL2L2, NR2C2, FANCC	88	162	14116	3.96072	1	0.790029	73.928
GOTERM_BP_2	GO:0050794~regulation of cellular process	12	48	0.459307	OR2B6, PTPRK, LPL, SOX21, SERPINE2, DRD3, PLK1, OVOL1, CACNA1G, IL15, DST, CITED1	22	6819	13945	1.11547	1	0.91653	99.898		GOTERM_BP_2	GO:0048610~reproductive cellular process	4	4.16667	0.0784766	DHH, BCL2L2, NR2C2, FANCC	87	162	13945	3.95771	0.999993	0.357207	62.1445
GOTERM_BP_ALL	GO:0050789~regulation of biological process	12	48	0.512589	OR2B6, PTPRK, LPL, SOX21, SERPINE2, DRD3, PLK1, OVOL1, CACNA1G, IL15, DST, CITED1	22	7106	14116	1.08354	1	0.99965	99.9982
GOTERM_BP_3	GO:0050794~regulation of cellular process	12	48	0.524053	OR2B6, PTPRK, LPL, SOX21, SERPINE2, DRD3, PLK1, OVOL1, CACNA1G, IL15, DST, CITED1	22	6819	13463	1.07691	1	0.994829	99.9928		Annotation Cluster 54	Enrichment Score: 1.1150354552000628
GOTERM_BP_2	GO:0050789~regulation of biological process	12	48	0.535405	OR2B6, PTPRK, LPL, SOX21, SERPINE2, DRD3, PLK1, OVOL1, CACNA1G, IL15, DST, CITED1	22	7106	13945	1.07041	1	0.943567	99.9813		Category	Term	Count	%	PValue	Genes	List Total	Pop Hits	Pop Total	Fold Enrichment	Bonferroni	Benjamini	FDR
														GOTERM_CC_5	GO:0043229~intracellular organelle	57	59.375	0.0493779	HLF, HNF1A, LRIT1, TNNC1, UCHL1, HIRA, ZKSCAN5, CDT1, SLC1A4, SLC25A20, GP5, PCBP3, ANK3, EXOG, FGF2, FANCC, ALDH6A1, RPGR, ZFY, ESPL1, ZBTB25, TMEM106C, DCLRE1A, F5, PRODH, FGD1, CYP1B1, SOX1, DIAPH2, PTH1R, POLA1, BCL2L2, UBE2V2, NR2C2, KRT5, MSLN, NKX3-1, DOPEY1, ERCC4, ASF1A, AGL, MUC1, MSH6, KAT2B, CSTF2, ZMYM3, AFG3L2, ABCB6, TULP3, UCP3, SP1, TOMM70A, MYO16, RFX3, IGFBP2, PBX2, CDK20	79	8977	14427	1.15956	0.998125	0.543834	44.2753
Annotation Cluster 44	Enrichment Score: 0.25724703999309867													GOTERM_CC_ALL	GO:0043229~intracellular organelle	57	59.375	0.0632545	HLF, HNF1A, LRIT1, TNNC1, UCHL1, HIRA, ZKSCAN5, CDT1, SLC1A4, SLC25A20, GP5, PCBP3, ANK3, EXOG, FGF2, FANCC, ALDH6A1, RPGR, ZFY, ESPL1, ZBTB25, TMEM106C, DCLRE1A, F5, PRODH, FGD1, CYP1B1, SOX1, DIAPH2, PTH1R, POLA1, BCL2L2, UBE2V2, NR2C2, KRT5, MSLN, NKX3-1, DOPEY1, ERCC4, ASF1A, AGL, MUC1, MSH6, KAT2B, CSTF2, ZMYM3, AFG3L2, ABCB6, TULP3, UCP3, SP1, TOMM70A, MYO16, RFX3, IGFBP2, PBX2, CDK20	87	8977	15908	1.16102	0.999987	0.464414	55.0111
Category	Term	Count	%	PValue	Genes	List Total	Pop Hits	Pop Total	Fold Enrichment	Bonferroni	Benjamini	FDR		GOTERM_CC_4	GO:0043229~intracellular organelle	57	59.375	0.0645324	HLF, HNF1A, LRIT1, TNNC1, UCHL1, HIRA, ZKSCAN5, CDT1, SLC1A4, SLC25A20, GP5, PCBP3, ANK3, EXOG, FGF2, FANCC, ALDH6A1, RPGR, ZFY, ESPL1, ZBTB25, TMEM106C, DCLRE1A, F5, PRODH, FGD1, CYP1B1, SOX1, DIAPH2, PTH1R, POLA1, BCL2L2, UBE2V2, NR2C2, KRT5, MSLN, NKX3-1, DOPEY1, ERCC4, ASF1A, AGL, MUC1, MSH6, KAT2B, CSTF2, ZMYM3, AFG3L2, ABCB6, TULP3, UCP3, SP1, TOMM70A, MYO16, RFX3, IGFBP2, PBX2, CDK20	81	8977	14668	1.14982	0.999468	0.496051	53.1131
GOTERM_BP_ALL	GO:0009653~anatomical structure morphogenesis	3	12	0.541962	COL5A2, DST, CITED1	22	1197	14116	1.60811	1	0.999774	99.9993		GOTERM_CC_1	GO:0043226~organelle	57	59.375	0.0650181	HLF, HNF1A, LRIT1, TNNC1, UCHL1, HIRA, ZKSCAN5, CDT1, SLC1A4, SLC25A20, GP5, PCBP3, ANK3, EXOG, FGF2, FANCC, ALDH6A1, RPGR, ZFY, ESPL1, ZBTB25, TMEM106C, DCLRE1A, F5, PRODH, FGD1, CYP1B1, SOX1, DIAPH2, PTH1R, POLA1, BCL2L2, UBE2V2, NR2C2, KRT5, MSLN, NKX3-1, DOPEY1, ERCC4, ASF1A, AGL, MUC1, MSH6, KAT2B, CSTF2, ZMYM3, AFG3L2, ABCB6, TULP3, UCP3, SP1, TOMM70A, MYO16, RFX3, IGFBP2, PBX2, CDK20	87	8989	15908	1.15947	0.489457	0.154705	33.2145
GOTERM_BP_2	GO:0009653~anatomical structure morphogenesis	3	12	0.548812	COL5A2, DST, CITED1	22	1197	13945	1.58863	1	0.943955	99.9866		GOTERM_CC_ALL	GO:0043226~organelle	57	59.375	0.0650181	HLF, HNF1A, LRIT1, TNNC1, UCHL1, HIRA, ZKSCAN5, CDT1, SLC1A4, SLC25A20, GP5, PCBP3, ANK3, EXOG, FGF2, FANCC, ALDH6A1, RPGR, ZFY, ESPL1, ZBTB25, TMEM106C, DCLRE1A, F5, PRODH, FGD1, CYP1B1, SOX1, DIAPH2, PTH1R, POLA1, BCL2L2, UBE2V2, NR2C2, KRT5, MSLN, NKX3-1, DOPEY1, ERCC4, ASF1A, AGL, MUC1, MSH6, KAT2B, CSTF2, ZMYM3, AFG3L2, ABCB6, TULP3, UCP3, SP1, TOMM70A, MYO16, RFX3, IGFBP2, PBX2, CDK20	87	8989	15908	1.15947	0.99999	0.455883	56.0356
GOTERM_BP_3	GO:0009653~anatomical structure morphogenesis	3	12	0.568678	COL5A2, DST, CITED1	22	1197	13463	1.53372	1	0.996934	99.998		GOTERM_CC_2	GO:0043229~intracellular organelle	57	59.375	0.134702	HLF, HNF1A, LRIT1, TNNC1, UCHL1, HIRA, ZKSCAN5, CDT1, SLC1A4, SLC25A20, GP5, PCBP3, ANK3, EXOG, FGF2, FANCC, ALDH6A1, RPGR, ZFY, ESPL1, ZBTB25, TMEM106C, DCLRE1A, F5, PRODH, FGD1, CYP1B1, SOX1, DIAPH2, PTH1R, POLA1, BCL2L2, UBE2V2, NR2C2, KRT5, MSLN, NKX3-1, DOPEY1, ERCC4, ASF1A, AGL, MUC1, MSH6, KAT2B, CSTF2, ZMYM3, AFG3L2, ABCB6, TULP3, UCP3, SP1, TOMM70A, MYO16, RFX3, IGFBP2, PBX2, CDK20	87	8977	15294	1.11621	0.984941	0.342674	70.5244
														GOTERM_CC_3	GO:0043229~intracellular organelle	57	59.375	0.13643	HLF, HNF1A, LRIT1, TNNC1, UCHL1, HIRA, ZKSCAN5, CDT1, SLC1A4, SLC25A20, GP5, PCBP3, ANK3, EXOG, FGF2, FANCC, ALDH6A1, RPGR, ZFY, ESPL1, ZBTB25, TMEM106C, DCLRE1A, F5, PRODH, FGD1, CYP1B1, SOX1, DIAPH2, PTH1R, POLA1, BCL2L2, UBE2V2, NR2C2, KRT5, MSLN, NKX3-1, DOPEY1, ERCC4, ASF1A, AGL, MUC1, MSH6, KAT2B, CSTF2, ZMYM3, AFG3L2, ABCB6, TULP3, UCP3, SP1, TOMM70A, MYO16, RFX3, IGFBP2, PBX2, CDK20	87	8977	15283	1.11541	0.999991	0.619262	78.8914
Annotation Cluster 45	Enrichment Score: 0.23986673451099896
Category	Term	Count	%	PValue	Genes	List Total	Pop Hits	Pop Total	Fold Enrichment	Bonferroni	Benjamini	FDR		Annotation Cluster 55	Enrichment Score: 1.1047854762636335
GOTERM_MF_ALL	GO:0016772~transferase activity, transferring phosphorus-containing groups	3	12	0.435371	PLK1, DTYMK, PCYT1B	24	964	15143	1.96356	1	1	99.8914		Category	Term	Count	%	PValue	Genes	List Total	Pop Hits	Pop Total	Fold Enrichment	Bonferroni	Benjamini	FDR
GOTERM_MF_3	GO:0016772~transferase activity, transferring phosphorus-containing groups	3	12	0.46622	PLK1, DTYMK, PCYT1B	22	964	13051	1.84614	1	0.999977	99.5997		GOTERM_BP_3	GO:0051241~negative regulation of multicellular organismal process	4	4.16667	0.0761805	ADRB1, IFNG, GUCY1A3, VSIG4	82	164	13463	4.00446	1	0.608151	66.9129
SP_PIR_KEYWORDS	transferase	3	12	0.527503	PLK1, DTYMK, PCYT1B	25	1394	19235	1.65581	1	0.999806	99.9802		GOTERM_BP_FAT	GO:0051241~negative regulation of multicellular organismal process	4	4.16667	0.0775259	ADRB1, IFNG, GUCY1A3, VSIG4	83	164	13528	3.97532	1	0.922545	73.1132
GOTERM_MF_ALL	GO:0016740~transferase activity	3	12	0.762861	PLK1, DTYMK, PCYT1B	24	1751	15143	1.08103	1	0.999997	100		GOTERM_BP_4	GO:0051241~negative regulation of multicellular organismal process	4	4.16667	0.0778262	ADRB1, IFNG, GUCY1A3, VSIG4	81	164	13174	3.96688	1	0.896543	70.1269
GOTERM_MF_2	GO:0016740~transferase activity	3	12	0.773652	PLK1, DTYMK, PCYT1B	24	1751	14825	1.05832	1	0.997951	99.9994		GOTERM_BP_ALL	GO:0051241~negative regulation of multicellular organismal process	4	4.16667	0.0806395	ADRB1, IFNG, GUCY1A3, VSIG4	88	164	14116	3.91242	1	0.795278	74.9633
														GOTERM_BP_2	GO:0051241~negative regulation of multicellular organismal process	4	4.16667	0.0807436	ADRB1, IFNG, GUCY1A3, VSIG4	87	164	13945	3.90945	0.999995	0.355314	63.2366
Annotation Cluster 46	Enrichment Score: 0.21714459232032038
Category	Term	Count	%	PValue	Genes	List Total	Pop Hits	Pop Total	Fold Enrichment	Bonferroni	Benjamini	FDR		Annotation Cluster 56	Enrichment Score: 1.0957926345478595
GOTERM_MF_ALL	GO:0022892~substrate-specific transporter activity	3	12	0.43644	KCNN1, CACNA1G, HBE1	24	966	15143	1.9595	1	1	99.8939		Category	Term	Count	%	PValue	Genes	List Total	Pop Hits	Pop Total	Fold Enrichment	Bonferroni	Benjamini	FDR
GOTERM_MF_2	GO:0022892~substrate-specific transporter activity	3	12	0.447462	KCNN1, CACNA1G, HBE1	24	966	14825	1.91835	1	1	99.1877		GOTERM_BP_FAT	GO:0046700~heterocycle catabolic process	3	3.125	0.079361	BLVRA, ALDH6A1, PRODH	83	77	13528	6.35018	1	0.922483	73.9707
GOTERM_MF_ALL	GO:0005215~transporter activity	3	12	0.542249	KCNN1, CACNA1G, HBE1	24	1175	15143	1.61096	1	1	99.9911		GOTERM_BP_4	GO:0046700~heterocycle catabolic process	3	3.125	0.0795979	BLVRA, ALDH6A1, PRODH	81	77	13174	6.3367	1	0.87184	70.9715
GOTERM_MF_1	GO:0005215~transporter activity	3	12	0.542508	KCNN1, CACNA1G, HBE1	24	1175	15136	1.61021	0.998081	0.790701	98.6172		GOTERM_BP_ALL	GO:0046700~heterocycle catabolic process	3	3.125	0.0816795	BLVRA, ALDH6A1, PRODH	88	77	14116	6.2497	1	0.790944	75.4257
SP_PIR_KEYWORDS	transport	3	12	0.629098	KCNN1, CACNA1G, HBE1	25	1670	19235	1.38216	1	0.999833	99.9987
GOTERM_CC_ALL	GO:0043234~protein complex	3	12	0.908046	KCNN1, CACNA1G, HBE1	24	2588	15908	0.768354	1	0.99968	100		Annotation Cluster 57	Enrichment Score: 1.0879810054869352
GOTERM_CC_2	GO:0043234~protein complex	3	12	0.920185	KCNN1, CACNA1G, HBE1	24	2588	15294	0.738698	1	0.996294	100		Category	Term	Count	%	PValue	Genes	List Total	Pop Hits	Pop Total	Fold Enrichment	Bonferroni	Benjamini	FDR
														GOTERM_BP_3	GO:0080090~regulation of primary metabolic process	27	28.125	0.0726218	HLF, DHH, HNF1A, SOX1, PTH1R, HIRA, UBE2V2, NR2C2, ZKSCAN5, CDT1, PAIP2B, SLC25A20, IFNG, NKX3-1, GUCY1A3, ASF1A, FGF2, ERCC4, MSH6, KAT2B, ZFY, ZBTB25, ADRB1, TULP3, SP1, RFX3, PBX2	82	3291	13463	1.34699	1	0.62382	65.0887
Annotation Cluster 47	Enrichment Score: 0.21672910179761296													GOTERM_BP_4	GO:0080090~regulation of primary metabolic process	27	28.125	0.0792388	HLF, DHH, HNF1A, SOX1, PTH1R, HIRA, UBE2V2, NR2C2, ZKSCAN5, CDT1, PAIP2B, SLC25A20, IFNG, NKX3-1, GUCY1A3, ASF1A, FGF2, ERCC4, MSH6, KAT2B, ZFY, ZBTB25, ADRB1, TULP3, SP1, RFX3, PBX2	81	3291	13174	1.33435	1	0.880759	70.8021
Category	Term	Count	%	PValue	Genes	List Total	Pop Hits	Pop Total	Fold Enrichment	Bonferroni	Benjamini	FDR		GOTERM_BP_ALL	GO:0080090~regulation of primary metabolic process	27	28.125	0.0946351	HLF, DHH, HNF1A, SOX1, PTH1R, HIRA, UBE2V2, NR2C2, ZKSCAN5, CDT1, PAIP2B, SLC25A20, IFNG, NKX3-1, GUCY1A3, ASF1A, FGF2, ERCC4, MSH6, KAT2B, ZFY, ZBTB25, ADRB1, TULP3, SP1, RFX3, PBX2	88	3291	14116	1.31603	1	0.81975	80.5533
GOTERM_CC_ALL	GO:0044425~membrane part	11	44	0.496823	OR2B6, PTPRK, LPL, KCNN1, DRD3, LRRC32, CACNA1G, IL15, NAV3, DST, AMPH	24	6578	15908	1.10842	1	0.985955	99.9614
GOTERM_CC_4	GO:0044425~membrane part	11	44	0.55927	OR2B6, PTPRK, LPL, KCNN1, DRD3, LRRC32, CACNA1G, IL15, NAV3, DST, AMPH	23	6578	14668	1.06645	1	0.994139	99.9787		Annotation Cluster 58	Enrichment Score: 1.0835314959655866
GOTERM_CC_2	GO:0044425~membrane part	11	44	0.5616	OR2B6, PTPRK, LPL, KCNN1, DRD3, LRRC32, CACNA1G, IL15, NAV3, DST, AMPH	24	6578	15294	1.06564	1	0.974058	99.9162		Category	Term	Count	%	PValue	Genes	List Total	Pop Hits	Pop Total	Fold Enrichment	Bonferroni	Benjamini	FDR
GOTERM_CC_3	GO:0044425~membrane part	11	44	0.562794	OR2B6, PTPRK, LPL, KCNN1, DRD3, LRRC32, CACNA1G, IL15, NAV3, DST, AMPH	24	6578	15283	1.06487	1	0.979982	99.9677		GOTERM_BP_4	GO:0019219~regulation of nucleobase, nucleoside, nucleotide and nucleic acid metabolic process	24	25	0.072777	HLF, MSH6, KAT2B, HNF1A, SOX1, ZFY, PTH1R, HIRA, UBE2V2, ZKSCAN5, NR2C2, ZBTB25, CDT1, ADRB1, TULP3, SP1, IFNG, NKX3-1, GUCY1A3, RFX3, ASF1A, FGF2, PBX2, ERCC4	81	2814	13174	1.38714	1	0.912233	67.5927
GOTERM_CC_ALL	GO:0016020~membrane	11	44	0.66081	OR2B6, PTPRK, LPL, KCNN1, DRD3, LRRC32, CACNA1G, IL15, NAV3, DST, AMPH	24	7266	15908	1.00346	1	0.996101	99.9996		GOTERM_BP_3	GO:0051171~regulation of nitrogen compound metabolic process	24	25	0.0728401	HLF, MSH6, KAT2B, HNF1A, SOX1, ZFY, PTH1R, HIRA, UBE2V2, ZKSCAN5, NR2C2, ZBTB25, CDT1, ADRB1, TULP3, SP1, IFNG, NKX3-1, GUCY1A3, RFX3, ASF1A, FGF2, PBX2, ERCC4	82	2839	13463	1.38795	1	0.613295	65.2033
GOTERM_CC_2	GO:0016020~membrane	11	44	0.723232	OR2B6, PTPRK, LPL, KCNN1, DRD3, LRRC32, CACNA1G, IL15, NAV3, DST, AMPH	24	7266	15294	0.964733	1	0.99311	99.9984		GOTERM_BP_4	GO:0051171~regulation of nitrogen compound metabolic process	24	25	0.0789239	HLF, MSH6, KAT2B, HNF1A, SOX1, ZFY, PTH1R, HIRA, UBE2V2, ZKSCAN5, NR2C2, ZBTB25, CDT1, ADRB1, TULP3, SP1, IFNG, NKX3-1, GUCY1A3, RFX3, ASF1A, FGF2, PBX2, ERCC4	81	2839	13174	1.37492	1	0.889864	70.6529
GOTERM_CC_3	GO:0016020~membrane	11	44	0.72434	OR2B6, PTPRK, LPL, KCNN1, DRD3, LRRC32, CACNA1G, IL15, NAV3, DST, AMPH	24	7266	15283	0.964039	1	0.994226	99.9996		GOTERM_BP_ALL	GO:0019219~regulation of nucleobase, nucleoside, nucleotide and nucleic acid metabolic process	24	25	0.0856884	HLF, MSH6, KAT2B, HNF1A, SOX1, ZFY, PTH1R, HIRA, UBE2V2, ZKSCAN5, NR2C2, ZBTB25, CDT1, ADRB1, TULP3, SP1, IFNG, NKX3-1, GUCY1A3, RFX3, ASF1A, FGF2, PBX2, ERCC4	88	2814	14116	1.36809	1	0.80292	77.1343
														GOTERM_BP_ALL	GO:0051171~regulation of nitrogen compound metabolic process	24	25	0.092614	HLF, MSH6, KAT2B, HNF1A, SOX1, ZFY, PTH1R, HIRA, UBE2V2, ZKSCAN5, NR2C2, ZBTB25, CDT1, ADRB1, TULP3, SP1, IFNG, NKX3-1, GUCY1A3, RFX3, ASF1A, FGF2, PBX2, ERCC4	88	2839	14116	1.35605	1	0.816569	79.8258
Annotation Cluster 48	Enrichment Score: 0.20058274101513834													GOTERM_BP_5	GO:0019219~regulation of nucleobase, nucleoside, nucleotide and nucleic acid metabolic process	24	25	0.0949815	HLF, MSH6, KAT2B, HNF1A, SOX1, ZFY, PTH1R, HIRA, UBE2V2, ZKSCAN5, NR2C2, ZBTB25, CDT1, ADRB1, TULP3, SP1, IFNG, NKX3-1, GUCY1A3, RFX3, ASF1A, FGF2, PBX2, ERCC4	78	2814	12292	1.34405	1	0.984878	77.8876
Category	Term	Count	%	PValue	Genes	List Total	Pop Hits	Pop Total	Fold Enrichment	Bonferroni	Benjamini	FDR
GOTERM_CC_ALL	GO:0005856~cytoskeleton	3	12	0.605548	PLK1, DST, AMPH	24	1381	15908	1.4399	1	0.994631	99.9976		Annotation Cluster 59	Enrichment Score: 1.0790042324751576
GOTERM_CC_4	GO:0005856~cytoskeleton	3	12	0.626969	PLK1, DST, AMPH	23	1381	14668	1.38539	1	0.994667	99.9962		Category	Term	Count	%	PValue	Genes	List Total	Pop Hits	Pop Total	Fold Enrichment	Bonferroni	Benjamini	FDR
GOTERM_CC_5	GO:0005856~cytoskeleton	3	12	0.636357	PLK1, DST, AMPH	23	1381	14427	1.36262	1	0.999313	99.9973		GOTERM_BP_3	GO:0034754~cellular hormone metabolic process	3	3.125	0.0490614	CYP1B1, AANAT, FGF2	82	59	13463	8.34828	1	0.584909	50.4495
GOTERM_CC_FAT	GO:0005856~cytoskeleton	3	12	0.652489	PLK1, DST, AMPH	21	1381	12782	1.32223	1	0.997183	99.9992		GOTERM_BP_FAT	GO:0034754~cellular hormone metabolic process	3	3.125	0.0497214	CYP1B1, AANAT, FGF2	83	59	13528	8.28752	1	0.900697	56.4019
														GOTERM_BP_ALL	GO:0034754~cellular hormone metabolic process	3	3.125	0.0512357	CYP1B1, AANAT, FGF2	88	59	14116	8.15639	1	0.749759	57.949
Annotation Cluster 49	Enrichment Score: 0.19610962601092663													GOTERM_BP_5	GO:0034754~cellular hormone metabolic process	3	3.125	0.0526902	CYP1B1, AANAT, FGF2	78	59	12292	8.01304	1	0.986353	55.8891
Category	Term	Count	%	PValue	Genes	List Total	Pop Hits	Pop Total	Fold Enrichment	Bonferroni	Benjamini	FDR		GOTERM_BP_FAT	GO:0042445~hormone metabolic process	3	3.125	0.135235	CYP1B1, AANAT, FGF2	83	106	13528	4.61287	1	0.917064	90.6058
GOTERM_BP_ALL	GO:0044249~cellular biosynthetic process	6	24	0.607764	ME1, LPL, SOX21, OVOL1, DTYMK, PCYT1B	22	3442	14116	1.11848	1	0.999935	99.9999		GOTERM_BP_4	GO:0042445~hormone metabolic process	3	3.125	0.135619	CYP1B1, AANAT, FGF2	81	106	13174	4.60307	1	0.875784	88.6203
GOTERM_BP_ALL	GO:0009058~biosynthetic process	6	24	0.636382	ME1, LPL, SOX21, OVOL1, DTYMK, PCYT1B	22	3542	14116	1.08691	1	0.999934	100		GOTERM_BP_ALL	GO:0042445~hormone metabolic process	3	3.125	0.138923	CYP1B1, AANAT, FGF2	88	106	14116	4.53988	1	0.837271	91.4871
GOTERM_BP_2	GO:0009058~biosynthetic process	6	24	0.648483	ME1, LPL, SOX21, OVOL1, DTYMK, PCYT1B	22	3542	13945	1.07374	1	0.971022	99.9992		GOTERM_BP_2	GO:0042445~hormone metabolic process	3	3.125	0.139058	CYP1B1, AANAT, FGF2	87	106	13945	4.53643	1	0.464513	83.13
GOTERM_BP_3	GO:0044249~cellular biosynthetic process	6	24	0.654952	ME1, LPL, SOX21, OVOL1, DTYMK, PCYT1B	22	3442	13463	1.06674	1	0.999186	99.9999
														Annotation Cluster 60	Enrichment Score: 1.0680933829679344
Annotation Cluster 50	Enrichment Score: 0.1857683105314414													Category	Term	Count	%	PValue	Genes	List Total	Pop Hits	Pop Total	Fold Enrichment	Bonferroni	Benjamini	FDR
Category	Term	Count	%	PValue	Genes	List Total	Pop Hits	Pop Total	Fold Enrichment	Bonferroni	Benjamini	FDR		GOTERM_MF_FAT	GO:0046983~protein dimerization activity	7	7.29167	0.0796181	CHKA, HLF, HNF1A, SP1, TNNC1, POLA1, GUCY1A3	73	542	12983	2.29695	1	0.976091	66.4072
GOTERM_BP_ALL	GO:0031323~regulation of cellular metabolic process	6	24	0.614148	PTPRK, SOX21, DRD3, PLK1, OVOL1, CITED1	22	3464	14116	1.11138	1	0.999937	99.9999		GOTERM_MF_3	GO:0046983~protein dimerization activity	7	7.29167	0.0822548	CHKA, HLF, HNF1A, SP1, TNNC1, POLA1, GUCY1A3	74	542	13051	2.27778	0.9984	0.9984	59.3775
GOTERM_BP_3	GO:0031323~regulation of cellular metabolic process	6	24	0.661231	PTPRK, SOX21, DRD3, PLK1, OVOL1, CITED1	22	3464	13463	1.05997	1	0.99912	99.9999		GOTERM_MF_ALL	GO:0046983~protein dimerization activity	7	7.29167	0.0953996	CHKA, HLF, HNF1A, SP1, TNNC1, POLA1, GUCY1A3	89	542	15143	2.19746	1	0.98978	74.1532
GOTERM_BP_4	GO:0031323~regulation of cellular metabolic process	6	24	0.682447	PTPRK, SOX21, DRD3, PLK1, OVOL1, CITED1	22	3464	13174	1.03721	1	0.999999	100
														Annotation Cluster 61	Enrichment Score: 1.0351600884810779
Annotation Cluster 51	Enrichment Score: 0.1804652164857468													Category	Term	Count	%	PValue	Genes	List Total	Pop Hits	Pop Total	Fold Enrichment	Bonferroni	Benjamini	FDR
Category	Term	Count	%	PValue	Genes	List Total	Pop Hits	Pop Total	Fold Enrichment	Bonferroni	Benjamini	FDR		GOTERM_CC_ALL	GO:0005622~intracellular	68	70.8333	0.046153	HLF, LRIT1, HNF1A, TNNC1, PLXNA2, UCHL1, HIRA, ZKSCAN5, CDT1, SLC1A4, SLC25A20, GP5, PCBP3, ANK3, TRIM44, EXOG, GUCY1A3, FGF2, FANCC, ALDH6A1, RPGR, ZFY, ESPL1, ZBTB25, TMEM106C, DCLRE1A, F5, VSIG4, PRODH, FGD1, CHKA, CYP1B1, SOX1, DIAPH2, PTH1R, POLA1, BCL2L2, UBE2V2, SEC14L5, NR2C2, PAIP2B, CBR1, KRT5, MSLN, NKX3-1, AANAT, DOPEY1, ERCC4, ASF1A, AGL, MUC1, MSH6, CSTF2, KAT2B, ZMYM3, AFG3L2, ABCB…	87	10995	15908	1.13086	0.999705	0.418313	43.8759
GOTERM_BP_FAT	GO:0045449~regulation of transcription	5	20	0.554292	PTPRK, SOX21, DRD3, OVOL1, CITED1	21	2601	13528	1.23835	1	1	99.9994		GOTERM_CC_2	GO:0005622~intracellular	68	70.8333	0.129255	HLF, LRIT1, HNF1A, TNNC1, PLXNA2, UCHL1, HIRA, ZKSCAN5, CDT1, SLC1A4, SLC25A20, GP5, PCBP3, ANK3, TRIM44, EXOG, GUCY1A3, FGF2, FANCC, ALDH6A1, RPGR, ZFY, ESPL1, ZBTB25, TMEM106C, DCLRE1A, F5, VSIG4, PRODH, FGD1, CHKA, CYP1B1, SOX1, DIAPH2, PTH1R, POLA1, BCL2L2, UBE2V2, SEC14L5, NR2C2, PAIP2B, CBR1, KRT5, MSLN, NKX3-1, AANAT, DOPEY1, ERCC4, ASF1A, AGL, MUC1, MSH6, CSTF2, KAT2B, ZMYM3, AFG3L2, ABCB…	87	10995	15294	1.08722	0.981935	0.359801	68.9207
GOTERM_BP_ALL	GO:0045449~regulation of transcription	5	20	0.558715	PTPRK, SOX21, DRD3, OVOL1, CITED1	22	2601	14116	1.23344	1	0.999829	99.9996		GOTERM_CC_3	GO:0005622~intracellular	68	70.8333	0.131483	HLF, LRIT1, HNF1A, TNNC1, PLXNA2, UCHL1, HIRA, ZKSCAN5, CDT1, SLC1A4, SLC25A20, GP5, PCBP3, ANK3, TRIM44, EXOG, GUCY1A3, FGF2, FANCC, ALDH6A1, RPGR, ZFY, ESPL1, ZBTB25, TMEM106C, DCLRE1A, F5, VSIG4, PRODH, FGD1, CHKA, CYP1B1, SOX1, DIAPH2, PTH1R, POLA1, BCL2L2, UBE2V2, SEC14L5, NR2C2, PAIP2B, CBR1, KRT5, MSLN, NKX3-1, AANAT, DOPEY1, ERCC4, ASF1A, AGL, MUC1, MSH6, CSTF2, KAT2B, ZMYM3, AFG3L2, ABCB…	87	10995	15283	1.08643	0.999985	0.636658	77.5734
GOTERM_BP_5	GO:0045449~regulation of transcription	5	20	0.594483	PTPRK, SOX21, DRD3, OVOL1, CITED1	20	2601	12292	1.18147	1	1	99.9995
GOTERM_BP_ALL	GO:0019219~regulation of nucleobase, nucleoside, nucleotide and nucleic acid metabolic process	5	20	0.626959	PTPRK, SOX21, DRD3, OVOL1, CITED1	22	2814	14116	1.14008	1	0.999949	100		Annotation Cluster 62	Enrichment Score: 1.0222405817037423
GOTERM_BP_ALL	GO:0010556~regulation of macromolecule biosynthetic process	5	20	0.631852	PTPRK, SOX21, DRD3, OVOL1, CITED1	22	2830	14116	1.13363	1	0.999949	100		Category	Term	Count	%	PValue	Genes	List Total	Pop Hits	Pop Total	Fold Enrichment	Bonferroni	Benjamini	FDR
GOTERM_BP_ALL	GO:0051171~regulation of nitrogen compound metabolic process	5	20	0.634589	PTPRK, SOX21, DRD3, OVOL1, CITED1	22	2839	14116	1.13004	1	0.999946	100		GOTERM_BP_FAT	GO:0006886~intracellular protein transport	6	6.25	0.0765574	RPGR, CHML, TOMM70A, IFNG, RAMP1, FGF2	83	374	13528	2.61478	1	0.924945	72.65
GOTERM_BP_ALL	GO:0010468~regulation of gene expression	5	20	0.639729	PTPRK, SOX21, DRD3, OVOL1, CITED1	22	2856	14116	1.12331	1	0.999932	100		GOTERM_BP_4	GO:0006886~intracellular protein transport	6	6.25	0.0769499	RPGR, CHML, TOMM70A, IFNG, RAMP1, FGF2	81	374	13174	2.60923	1	0.904049	69.7008
GOTERM_BP_5	GO:0019219~regulation of nucleobase, nucleoside, nucleotide and nucleic acid metabolic process	5	20	0.663216	PTPRK, SOX21, DRD3, OVOL1, CITED1	20	2814	12292	1.09204	1	1	100		GOTERM_BP_ALL	GO:0006886~intracellular protein transport	6	6.25	0.081043	RPGR, CHML, TOMM70A, IFNG, RAMP1, FGF2	88	374	14116	2.57341	1	0.792604	75.1436
GOTERM_BP_ALL	GO:0031326~regulation of cellular biosynthetic process	5	20	0.666552	PTPRK, SOX21, DRD3, OVOL1, CITED1	22	2947	14116	1.08863	1	0.999957	100		GOTERM_BP_5	GO:0006886~intracellular protein transport	6	6.25	0.0851005	RPGR, CHML, TOMM70A, IFNG, RAMP1, FGF2	78	374	12292	2.52818	1	0.9855	73.9419
GOTERM_BP_5	GO:0010556~regulation of macromolecule biosynthetic process	5	20	0.668101	PTPRK, SOX21, DRD3, OVOL1, CITED1	20	2830	12292	1.08587	1	1	100		GOTERM_BP_3	GO:0070727~cellular macromolecule localization	6	6.25	0.103831	RPGR, CHML, TOMM70A, IFNG, RAMP1, FGF2	82	414	13463	2.37946	1	0.667711	78.3506
GOTERM_BP_ALL	GO:0009889~regulation of biosynthetic process	5	20	0.672002	PTPRK, SOX21, DRD3, OVOL1, CITED1	22	2966	14116	1.08165	1	0.999953	100		GOTERM_BP_FAT	GO:0034613~cellular protein localization	6	6.25	0.103926	RPGR, CHML, TOMM70A, IFNG, RAMP1, FGF2	83	411	13528	2.37939	1	0.931146	83.2399
GOTERM_BP_3	GO:0051171~regulation of nitrogen compound metabolic process	5	20	0.675056	PTPRK, SOX21, DRD3, OVOL1, CITED1	22	2839	13463	1.07776	1	0.999182	99.9999		GOTERM_BP_4	GO:0034613~cellular protein localization	6	6.25	0.104445	RPGR, CHML, TOMM70A, IFNG, RAMP1, FGF2	81	411	13174	2.37434	1	0.891392	80.6985
GOTERM_BP_5	GO:0010468~regulation of gene expression	5	20	0.675952	PTPRK, SOX21, DRD3, OVOL1, CITED1	20	2856	12292	1.07598	1	1	100		GOTERM_BP_FAT	GO:0070727~cellular macromolecule localization	6	6.25	0.106336	RPGR, CHML, TOMM70A, IFNG, RAMP1, FGF2	83	414	13528	2.36214	1	0.925123	83.9587
GOTERM_BP_4	GO:0019219~regulation of nucleobase, nucleoside, nucleotide and nucleic acid metabolic process	5	20	0.685884	PTPRK, SOX21, DRD3, OVOL1, CITED1	22	2814	13174	1.064	1	0.999999	100		GOTERM_BP_ALL	GO:0034613~cellular protein localization	6	6.25	0.109684	RPGR, CHML, TOMM70A, IFNG, RAMP1, FGF2	88	411	14116	2.34174	1	0.83504	85.2447
GOTERM_BP_4	GO:0010556~regulation of macromolecule biosynthetic process	5	20	0.690631	PTPRK, SOX21, DRD3, OVOL1, CITED1	22	2830	13174	1.05798	1	0.999998	100		GOTERM_BP_ALL	GO:0070727~cellular macromolecule localization	6	6.25	0.1122	RPGR, CHML, TOMM70A, IFNG, RAMP1, FGF2	88	414	14116	2.32477	1	0.83244	85.9168
GOTERM_BP_4	GO:0051171~regulation of nitrogen compound metabolic process	5	20	0.693282	PTPRK, SOX21, DRD3, OVOL1, CITED1	22	2839	13174	1.05463	1	0.999998	100
GOTERM_BP_4	GO:0010468~regulation of gene expression	5	20	0.698251	PTPRK, SOX21, DRD3, OVOL1, CITED1	22	2856	13174	1.04835	1	0.999996	100		Annotation Cluster 63	Enrichment Score: 1.020663627345326
GOTERM_BP_5	GO:0031326~regulation of cellular biosynthetic process	5	20	0.702558	PTPRK, SOX21, DRD3, OVOL1, CITED1	20	2947	12292	1.04276	1	1	100		Category	Term	Count	%	PValue	Genes	List Total	Pop Hits	Pop Total	Fold Enrichment	Bonferroni	Benjamini	FDR
GOTERM_BP_3	GO:0009889~regulation of biosynthetic process	5	20	0.711533	PTPRK, SOX21, DRD3, OVOL1, CITED1	22	2966	13463	1.03162	1	0.999424	100		GOTERM_BP_FAT	GO:0048871~multicellular organismal homeostasis	3	3.125	0.0939226	ADRB1, HNF1A, PTH1R	83	85	13528	5.75252	1	0.941712	79.9204
GOTERM_BP_4	GO:0031326~regulation of cellular biosynthetic process	5	20	0.723989	PTPRK, SOX21, DRD3, OVOL1, CITED1	22	2947	13174	1.01598	1	0.999998	100		GOTERM_BP_4	GO:0048871~multicellular organismal homeostasis	3	3.125	0.0941994	ADRB1, HNF1A, PTH1R	81	85	13174	5.74031	1	0.897257	77.1303
GOTERM_BP_4	GO:0009889~regulation of biosynthetic process	5	20	0.729178	PTPRK, SOX21, DRD3, OVOL1, CITED1	22	2966	13174	1.00947	1	0.999997	100		GOTERM_BP_ALL	GO:0048871~multicellular organismal homeostasis	3	3.125	0.0966156	ADRB1, HNF1A, PTH1R	88	85	14116	5.6615	1	0.82268	81.2423
														GOTERM_BP_2	GO:0048871~multicellular organismal homeostasis	3	3.125	0.096712	ADRB1, HNF1A, PTH1R	87	85	13945	5.6572	1	0.40075	70.149
Annotation Cluster 52	Enrichment Score: 0.17555812156771067
Category	Term	Count	%	PValue	Genes	List Total	Pop Hits	Pop Total	Fold Enrichment	Bonferroni	Benjamini	FDR		Annotation Cluster 64	Enrichment Score: 1.0177755133436113
GOTERM_BP_ALL	GO:0007165~signal transduction	5	20	0.634893	OR2B6, PTPRK, DRD3, IL15, CITED1	22	2840	14116	1.12964	1	0.999939	100		Category	Term	Count	%	PValue	Genes	List Total	Pop Hits	Pop Total	Fold Enrichment	Bonferroni	Benjamini	FDR
GOTERM_BP_3	GO:0007165~signal transduction	5	20	0.675354	OR2B6, PTPRK, DRD3, IL15, CITED1	22	2840	13463	1.07738	1	0.99902	99.9999		GOTERM_CC_5	GO:0000785~chromatin	4	4.16667	0.0940683	MSH6, HIRA, POLA1, FANCC	79	200	14427	3.65241	0.999995	0.610276	68.0433
GOTERM_BP_4	GO:0007165~signal transduction	5	20	0.693576	OR2B6, PTPRK, DRD3, IL15, CITED1	22	2840	13174	1.05426	1	0.999997	100		GOTERM_CC_ALL	GO:0000785~chromatin	4	4.16667	0.0941717	MSH6, HIRA, POLA1, FANCC	87	200	15908	3.65701	1	0.538495	70.1508
														GOTERM_CC_4	GO:0000785~chromatin	4	4.16667	0.0959812	MSH6, HIRA, POLA1, FANCC	81	200	14668	3.62173	0.999989	0.557116	68.2001
Annotation Cluster 53	Enrichment Score: 0.16597365495374738													GOTERM_CC_FAT	GO:0000785~chromatin	4	4.16667	0.09985	MSH6, HIRA, POLA1, FANCC	72	200	12782	3.55056	1	0.685614	71.6886
Category	Term	Count	%	PValue	Genes	List Total	Pop Hits	Pop Total	Fold Enrichment	Bonferroni	Benjamini	FDR
SP_PIR_KEYWORDS	receptor	3	12	0.598862	OR2B6, PTPRK, DRD3	25	1583	19235	1.45812	1	0.99983	99.9969		Annotation Cluster 65	Enrichment Score: 1.0130645090236572
GOTERM_MF_ALL	GO:0004888~transmembrane receptor activity	3	12	0.60141	OR2B6, PTPRK, DRD3	24	1305	15143	1.45048	1	1	99.9983		Category	Term	Count	%	PValue	Genes	List Total	Pop Hits	Pop Total	Fold Enrichment	Bonferroni	Benjamini	FDR
GOTERM_MF_4	GO:0004888~transmembrane receptor activity	3	12	0.638799	OR2B6, PTPRK, DRD3	20	1305	11773	1.35322	1	1	99.9816		GOTERM_CC_5	GO:0005743~mitochondrial inner membrane	5	5.20833	0.0838648	SLC25A20, UCP3, EXOG, AFG3L2, PRODH	79	306	14427	2.98399	0.999981	0.627453	63.6311
GOTERM_MF_ALL	GO:0004872~receptor activity	3	12	0.787232	OR2B6, PTPRK, DRD3	24	1838	15143	1.02986	1	0.999995	100		GOTERM_CC_ALL	GO:0005743~mitochondrial inner membrane	5	5.20833	0.0840432	SLC25A20, UCP3, EXOG, AFG3L2, PRODH	87	306	15908	2.98775	1	0.512766	65.805
GOTERM_MF_3	GO:0004872~receptor activity	3	12	0.816897	OR2B6, PTPRK, DRD3	22	1838	13051	0.968271	1	0.99999	100		GOTERM_CC_4	GO:0005743~mitochondrial inner membrane	5	5.20833	0.0860029	SLC25A20, UCP3, EXOG, AFG3L2, PRODH	81	306	14668	2.95893	0.999961	0.542364	63.979
														GOTERM_CC_FAT	GO:0005743~mitochondrial inner membrane	5	5.20833	0.0902301	SLC25A20, UCP3, EXOG, AFG3L2, PRODH	72	306	12782	2.90078	1	0.67379	67.838
Annotation Cluster 54	Enrichment Score: 0.15519575851916617													GOTERM_CC_5	GO:0019866~organelle inner membrane	5	5.20833	0.102539	SLC25A20, UCP3, EXOG, AFG3L2, PRODH	79	329	14427	2.77538	0.999999	0.616423	71.3285
Category	Term	Count	%	PValue	Genes	List Total	Pop Hits	Pop Total	Fold Enrichment	Bonferroni	Benjamini	FDR		GOTERM_CC_ALL	GO:0019866~organelle inner membrane	5	5.20833	0.102729	SLC25A20, UCP3, EXOG, AFG3L2, PRODH	87	329	15908	2.77888	1	0.540147	73.4209
GOTERM_BP_ALL	GO:0034641~cellular nitrogen compound metabolic process	6	24	0.671429	ME1, SOX21, DRD3, OVOL1, DTYMK, PCYT1B	22	3670	14116	1.049	1	0.999958	100		GOTERM_CC_4	GO:0019866~organelle inner membrane	5	5.20833	0.105067	SLC25A20, UCP3, EXOG, AFG3L2, PRODH	81	329	14668	2.75207	0.999996	0.566666	71.6458
GOTERM_BP_ALL	GO:0006807~nitrogen compound metabolic process	6	24	0.699506	ME1, SOX21, DRD3, OVOL1, DTYMK, PCYT1B	22	3778	14116	1.01901	1	0.999976	100		GOTERM_CC_FAT	GO:0019866~organelle inner membrane	5	5.20833	0.110098	SLC25A20, UCP3, EXOG, AFG3L2, PRODH	72	329	12782	2.69799	1	0.698067	75.3222
GOTERM_BP_2	GO:0006807~nitrogen compound metabolic process	6	24	0.711113	ME1, SOX21, DRD3, OVOL1, DTYMK, PCYT1B	22	3778	13945	1.00667	1	0.980763	99.9999		GOTERM_CC_3	GO:0019866~organelle inner membrane	5	5.20833	0.114457	SLC25A20, UCP3, EXOG, AFG3L2, PRODH	87	329	15283	2.66971	0.999932	0.617215	72.4466
GOTERM_BP_3	GO:0034641~cellular nitrogen compound metabolic process	6	24	0.716946	ME1, SOX21, DRD3, OVOL1, DTYMK, PCYT1B	22	3670	13463	1.00047	1	0.999379	100
														Annotation Cluster 66	Enrichment Score: 1.007034080390179
Annotation Cluster 55	Enrichment Score: 0.15253735742780347													Category	Term	Count	%	PValue	Genes	List Total	Pop Hits	Pop Total	Fold Enrichment	Bonferroni	Benjamini	FDR
Category	Term	Count	%	PValue	Genes	List Total	Pop Hits	Pop Total	Fold Enrichment	Bonferroni	Benjamini	FDR		GOTERM_BP_FAT	GO:0051345~positive regulation of hydrolase activity	4	4.16667	0.0948035	MSH6, IFNG, PTH1R, NTSR2	83	179	13528	3.64219	1	0.93959	80.2358
GOTERM_MF_ALL	GO:0030528~transcription regulator activity	3	12	0.684251	SOX21, ADH1A, CITED1	24	1512	15143	1.2519	1	0.999999	99.9999		GOTERM_BP_ALL	GO:0051345~positive regulation of hydrolase activity	4	4.16667	0.0985027	MSH6, IFNG, PTH1R, NTSR2	88	179	14116	3.58456	1	0.825203	81.8773
GOTERM_MF_1	GO:0030528~transcription regulator activity	3	12	0.684507	SOX21, ADH1A, CITED1	24	1512	15136	1.25132	0.999902	0.8421	99.8192		GOTERM_BP_5	GO:0051345~positive regulation of hydrolase activity	4	4.16667	0.102006	MSH6, IFNG, PTH1R, NTSR2	78	179	12292	3.52156	1	0.985988	80.3453
GOTERM_MF_FAT	GO:0030528~transcription regulator activity	3	12	0.74438	SOX21, ADH1A, CITED1	23	1512	12983	1.12	1	1	100
														Annotation Cluster 67	Enrichment Score: 0.9893439991167353
Annotation Cluster 56	Enrichment Score: 0.14669929135738857													Category	Term	Count	%	PValue	Genes	List Total	Pop Hits	Pop Total	Fold Enrichment	Bonferroni	Benjamini	FDR
Category	Term	Count	%	PValue	Genes	List Total	Pop Hits	Pop Total	Fold Enrichment	Bonferroni	Benjamini	FDR		GOTERM_BP_FAT	GO:0007049~cell cycle	9	9.375	0.0974141	DHH, MSH6, DCLRE1A, KAT2B, IFNG, POLA1, ESPL1, CDK20, CDT1	83	776	13528	1.89032	1	0.93703	81.1435
GOTERM_MF_ALL	GO:0000166~nucleotide binding	4	16	0.684072	ME1, PLK1, DTYMK, NAV3	24	2245	15143	1.1242	1	1	99.9999		GOTERM_BP_ALL	GO:0007049~cell cycle	9	9.375	0.105013	DHH, MSH6, DCLRE1A, KAT2B, IFNG, POLA1, ESPL1, CDK20, CDT1	88	776	14116	1.86041	1	0.831402	83.9167
GOTERM_MF_2	GO:0000166~nucleotide binding	4	16	0.698839	ME1, PLK1, DTYMK, NAV3	24	2245	14825	1.10059	1	0.999447	99.9941		GOTERM_BP_2	GO:0007049~cell cycle	9	9.375	0.105221	DHH, MSH6, DCLRE1A, KAT2B, IFNG, POLA1, ESPL1, CDK20, CDT1	87	776	13945	1.859	1	0.417874	73.3251
GOTERM_MF_FAT	GO:0000166~nucleotide binding	4	16	0.759316	ME1, PLK1, DTYMK, NAV3	23	2245	12983	1.00575	1	1	100
														Annotation Cluster 68	Enrichment Score: 0.988676655620438
Annotation Cluster 57	Enrichment Score: 0.12007381966228245													Category	Term	Count	%	PValue	Genes	List Total	Pop Hits	Pop Total	Fold Enrichment	Bonferroni	Benjamini	FDR
Category	Term	Count	%	PValue	Genes	List Total	Pop Hits	Pop Total	Fold Enrichment	Bonferroni	Benjamini	FDR		GOTERM_BP_FAT	GO:0009411~response to UV	3	3.125	0.0497214	MSH6, ELANE, ERCC4	83	59	13528	8.28752	1	0.900697	56.4019
GOTERM_CC_ALL	GO:0044424~intracellular part	16	64	0.655934	ME1, SOX21, DRD3, MOBP, DTYMK, ADH1A, NAV3, IL15, CITED1, AMPH, PLK1, OVOL1, CACNA1G, PCYT1B, HBE1, DST	24	10624	15908	0.998243	1	0.996729	99.9995		GOTERM_BP_ALL	GO:0009411~response to UV	3	3.125	0.0512357	MSH6, ELANE, ERCC4	88	59	14116	8.15639	1	0.749759	57.949
GOTERM_CC_ALL	GO:0005622~intracellular	16	64	0.741237	ME1, SOX21, DRD3, MOBP, DTYMK, ADH1A, NAV3, IL15, CITED1, AMPH, PLK1, OVOL1, CACNA1G, PCYT1B, HBE1, DST	24	10995	15908	0.96456	1	0.997283	100		GOTERM_BP_5	GO:0009411~response to UV	3	3.125	0.0526902	MSH6, ELANE, ERCC4	78	59	12292	8.01304	1	0.986353	55.8891
GOTERM_CC_2	GO:0044424~intracellular part	16	64	0.753187	ME1, SOX21, DRD3, MOBP, DTYMK, ADH1A, NAV3, IL15, CITED1, AMPH, PLK1, OVOL1, CACNA1G, PCYT1B, HBE1, DST	24	10624	15294	0.959714	1	0.986928	99.9994		GOTERM_BP_FAT	GO:0009416~response to light stimulus	3	3.125	0.203877	MSH6, ELANE, ERCC4	83	138	13528	3.54322	1	0.926064	97.5555
GOTERM_CC_3	GO:0044424~intracellular part	16	64	0.754878	ME1, SOX21, DRD3, MOBP, DTYMK, ADH1A, NAV3, IL15, CITED1, AMPH, PLK1, OVOL1, CACNA1G, PCYT1B, HBE1, DST	24	10624	15283	0.959024	1	0.992358	99.9999		GOTERM_BP_4	GO:0009416~response to light stimulus	3	3.125	0.204426	MSH6, ELANE, ERCC4	81	138	13174	3.5357	1	0.874359	96.6969
GOTERM_CC_4	GO:0044424~intracellular part	16	64	0.759029	ME1, SOX21, DRD3, MOBP, DTYMK, ADH1A, NAV3, IL15, CITED1, AMPH, PLK1, OVOL1, CACNA1G, PCYT1B, HBE1, DST	23	10624	14668	0.96045	1	0.998564	100		GOTERM_BP_ALL	GO:0009416~response to light stimulus	3	3.125	0.209021	MSH6, ELANE, ERCC4	88	138	14116	3.48715	1	0.872385	97.8978
GOTERM_CC_2	GO:0005622~intracellular	16	64	0.828766	ME1, SOX21, DRD3, MOBP, DTYMK, ADH1A, NAV3, IL15, CITED1, AMPH, PLK1, OVOL1, CACNA1G, PCYT1B, HBE1, DST	24	10995	15294	0.927331	1	0.989526	100
GOTERM_CC_3	GO:0005622~intracellular	16	64	0.830224	ME1, SOX21, DRD3, MOBP, DTYMK, ADH1A, NAV3, IL15, CITED1, AMPH, PLK1, OVOL1, CACNA1G, PCYT1B, HBE1, DST	24	10995	15283	0.926664	1	0.992196	100		Annotation Cluster 69	Enrichment Score: 0.9811037159275151
														Category	Term	Count	%	PValue	Genes	List Total	Pop Hits	Pop Total	Fold Enrichment	Bonferroni	Benjamini	FDR
Annotation Cluster 58	Enrichment Score: 0.11445604865368467													GOTERM_BP_3	GO:0003013~circulatory system process	4	4.16667	0.10164	ADRB1, F5, TNNC1, GUCY1A3	82	186	13463	3.53082	1	0.678224	77.5998
Category	Term	Count	%	PValue	Genes	List Total	Pop Hits	Pop Total	Fold Enrichment	Bonferroni	Benjamini	FDR		GOTERM_BP_FAT	GO:0008015~blood circulation	4	4.16667	0.103365	ADRB1, F5, TNNC1, GUCY1A3	83	186	13528	3.50512	1	0.937146	83.0684
GOTERM_MF_ALL	GO:0032559~adenyl ribonucleotide binding	3	12	0.678718	ME1, PLK1, DTYMK	24	1497	15143	1.26445	1	1	99.9999		GOTERM_BP_FAT	GO:0003013~circulatory system process	4	4.16667	0.103365	ADRB1, F5, TNNC1, GUCY1A3	83	186	13528	3.50512	1	0.937146	83.0684
GOTERM_MF_5	GO:0032559~adenyl ribonucleotide binding	3	12	0.682885	ME1, PLK1, DTYMK	16	1497	9958	1.24724	1	1	99.9939		GOTERM_BP_4	GO:0008015~blood circulation	4	4.16667	0.103755	ADRB1, F5, TNNC1, GUCY1A3	81	186	13174	3.49768	1	0.904773	80.4757
GOTERM_MF_ALL	GO:0030554~adenyl nucleotide binding	3	12	0.707392	ME1, PLK1, DTYMK	24	1577	15143	1.2003	1	0.999999	100		GOTERM_BP_ALL	GO:0008015~blood circulation	4	4.16667	0.107344	ADRB1, F5, TNNC1, GUCY1A3	88	186	14116	3.44966	1	0.834929	84.5929
GOTERM_MF_ALL	GO:0001883~purine nucleoside binding	3	12	0.715597	ME1, PLK1, DTYMK	24	1601	15143	1.18231	1	0.999999	100		GOTERM_BP_ALL	GO:0003013~circulatory system process	4	4.16667	0.107344	ADRB1, F5, TNNC1, GUCY1A3	88	186	14116	3.44966	1	0.834929	84.5929
GOTERM_MF_ALL	GO:0001882~nucleoside binding	3	12	0.719297	ME1, PLK1, DTYMK	24	1612	15143	1.17424	1	0.999997	100
GOTERM_MF_2	GO:0001882~nucleoside binding	3	12	0.730688	ME1, PLK1, DTYMK	24	1612	14825	1.14958	1	0.998583	99.9976		Annotation Cluster 70	Enrichment Score: 0.9798899977460674
GOTERM_MF_FAT	GO:0032559~adenyl ribonucleotide binding	3	12	0.739112	ME1, PLK1, DTYMK	23	1497	12983	1.13122	1	1	100		Category	Term	Count	%	PValue	Genes	List Total	Pop Hits	Pop Total	Fold Enrichment	Bonferroni	Benjamini	FDR
GOTERM_MF_4	GO:0030554~adenyl nucleotide binding	3	12	0.743988	ME1, PLK1, DTYMK	20	1577	11773	1.11982	1	1	99.999		GOTERM_BP_3	GO:0042127~regulation of cell proliferation	9	9.375	0.100165	KAT2B, KRT5, IFNG, PTH1R, ELANE, MYO16, NKX3-1, VSIG4, FGF2	82	787	13463	1.87757	1	0.682322	77.0808
GOTERM_MF_3	GO:0001883~purine nucleoside binding	3	12	0.748188	ME1, PLK1, DTYMK	22	1601	13051	1.11161	1	1	99.9995		GOTERM_BP_FAT	GO:0042127~regulation of cell proliferation	9	9.375	0.103501	KAT2B, KRT5, IFNG, PTH1R, ELANE, MYO16, NKX3-1, VSIG4, FGF2	83	787	13528	1.8639	1	0.933892	83.1102
GOTERM_MF_FAT	GO:0030554~adenyl nucleotide binding	3	12	0.766233	ME1, PLK1, DTYMK	23	1577	12983	1.07383	1	1	100		GOTERM_BP_4	GO:0042127~regulation of cell proliferation	9	9.375	0.104145	KAT2B, KRT5, IFNG, PTH1R, ELANE, MYO16, NKX3-1, VSIG4, FGF2	81	787	13174	1.85995	1	0.898193	80.602
GOTERM_MF_FAT	GO:0001883~purine nucleoside binding	3	12	0.773911	ME1, PLK1, DTYMK	23	1601	12983	1.05774	1	1	100		GOTERM_BP_ALL	GO:0042127~regulation of cell proliferation	9	9.375	0.111466	KAT2B, KRT5, IFNG, PTH1R, ELANE, MYO16, NKX3-1, VSIG4, FGF2	88	787	14116	1.83441	1	0.833587	85.7237
GOTERM_MF_FAT	GO:0001882~nucleoside binding	3	12	0.77736	ME1, PLK1, DTYMK	23	1612	12983	1.05052	1	1	100
GOTERM_MF_ALL	GO:0032553~ribonucleotide binding	3	12	0.786695	ME1, PLK1, DTYMK	24	1836	15143	1.03098	1	0.999997	100		Annotation Cluster 71	Enrichment Score: 0.9749824782191387
GOTERM_MF_ALL	GO:0032555~purine ribonucleotide binding	3	12	0.786695	ME1, PLK1, DTYMK	24	1836	15143	1.03098	1	0.999997	100		Category	Term	Count	%	PValue	Genes	List Total	Pop Hits	Pop Total	Fold Enrichment	Bonferroni	Benjamini	FDR
GOTERM_MF_ALL	GO:0017076~purine nucleotide binding	3	12	0.807787	ME1, PLK1, DTYMK	24	1918	15143	0.9869	1	0.999987	100		GOTERM_BP_3	GO:0016477~cell migration	5	5.20833	0.0847647	SOX1, PLXNA2, IFNG, ELANE, FGF2	82	276	13463	2.97433	1	0.62808	70.9553
GOTERM_MF_3	GO:0032553~ribonucleotide binding	3	12	0.816389	ME1, PLK1, DTYMK	22	1836	13051	0.969326	1	0.999999	100		GOTERM_BP_FAT	GO:0016477~cell migration	5	5.20833	0.0865786	SOX1, PLXNA2, IFNG, ELANE, FGF2	83	276	13528	2.95268	1	0.930776	77.1007
GOTERM_MF_4	GO:0032555~purine ribonucleotide binding	3	12	0.820251	ME1, PLK1, DTYMK	20	1836	11773	0.961846	1	1	99.9999		GOTERM_BP_4	GO:0016477~cell migration	5	5.20833	0.0869698	SOX1, PLXNA2, IFNG, ELANE, FGF2	81	276	13174	2.94641	1	0.885844	74.2519
GOTERM_MF_3	GO:0017076~purine nucleotide binding	3	12	0.836248	ME1, PLK1, DTYMK	22	1918	13051	0.927884	1	0.999965	100		GOTERM_BP_ALL	GO:0016477~cell migration	5	5.20833	0.090809	SOX1, PLXNA2, IFNG, ELANE, FGF2	88	276	14116	2.90596	1	0.814049	79.1545
GOTERM_MF_FAT	GO:0032555~purine ribonucleotide binding	3	12	0.838724	ME1, PLK1, DTYMK	23	1836	12983	0.92235	1	1	100		GOTERM_BP_5	GO:0016477~cell migration	5	5.20833	0.0947256	SOX1, PLXNA2, IFNG, ELANE, FGF2	78	276	12292	2.85489	1	0.988215	77.7929
GOTERM_MF_FAT	GO:0032553~ribonucleotide binding	3	12	0.838724	ME1, PLK1, DTYMK	23	1836	12983	0.92235	1	1	100		GOTERM_BP_3	GO:0048870~cell motility	5	5.20833	0.11358	SOX1, PLXNA2, IFNG, ELANE, FGF2	82	307	13463	2.67399	1	0.684621	81.416
GOTERM_MF_FAT	GO:0017076~purine nucleotide binding	3	12	0.857291	ME1, PLK1, DTYMK	23	1918	12983	0.882917	1	1	100		GOTERM_BP_FAT	GO:0048870~cell motility	5	5.20833	0.115895	SOX1, PLXNA2, IFNG, ELANE, FGF2	83	307	13528	2.65453	1	0.932319	86.5347
														GOTERM_BP_FAT	GO:0051674~localization of cell	5	5.20833	0.115895	SOX1, PLXNA2, IFNG, ELANE, FGF2	83	307	13528	2.65453	1	0.932319	86.5347
Annotation Cluster 59	Enrichment Score: 0.10987260938300399													GOTERM_BP_4	GO:0048870~cell motility	5	5.20833	0.116403	SOX1, PLXNA2, IFNG, ELANE, FGF2	81	307	13174	2.64889	1	0.890719	84.2047
Category	Term	Count	%	PValue	Genes	List Total	Pop Hits	Pop Total	Fold Enrichment	Bonferroni	Benjamini	FDR		GOTERM_BP_ALL	GO:0051674~localization of cell	5	5.20833	0.121267	SOX1, PLXNA2, IFNG, ELANE, FGF2	88	307	14116	2.61253	1	0.844404	88.1077
GOTERM_CC_ALL	GO:0043232~intracellular non-membrane-bounded organelle	4	16	0.749238	ME1, PLK1, DST, AMPH	24	2596	15908	1.02131	1	0.99706	100		GOTERM_BP_ALL	GO:0048870~cell motility	5	5.20833	0.121267	SOX1, PLXNA2, IFNG, ELANE, FGF2	88	307	14116	2.61253	1	0.844404	88.1077
GOTERM_CC_ALL	GO:0043228~non-membrane-bounded organelle	4	16	0.749238	ME1, PLK1, DST, AMPH	24	2596	15908	1.02131	1	0.99706	100		GOTERM_BP_2	GO:0048870~cell motility	5	5.20833	0.121444	SOX1, PLXNA2, IFNG, ELANE, FGF2	87	307	13945	2.61054	1	0.446078	78.5387
GOTERM_CC_4	GO:0043232~intracellular non-membrane-bounded organelle	4	16	0.774174	ME1, PLK1, DST, AMPH	23	2596	14668	0.982649	1	0.997617	100		GOTERM_BP_2	GO:0051674~localization of cell	5	5.20833	0.121444	SOX1, PLXNA2, IFNG, ELANE, FGF2	87	307	13945	2.61054	1	0.446078	78.5387
GOTERM_CC_2	GO:0043228~non-membrane-bounded organelle	4	16	0.774531	ME1, PLK1, DST, AMPH	24	2596	15294	0.981895	1	0.984973	99.9997
GOTERM_CC_3	GO:0043232~intracellular non-membrane-bounded organelle	4	16	0.774984	ME1, PLK1, DST, AMPH	24	2596	15283	0.981189	1	0.989564	99.9999		Annotation Cluster 72	Enrichment Score: 0.9690734673716427
GOTERM_CC_5	GO:0043232~intracellular non-membrane-bounded organelle	4	16	0.784563	ME1, PLK1, DST, AMPH	23	2596	14427	0.966504	1	0.9999	100		Category	Term	Count	%	PValue	Genes	List Total	Pop Hits	Pop Total	Fold Enrichment	Bonferroni	Benjamini	FDR
GOTERM_CC_FAT	GO:0043228~non-membrane-bounded organelle	4	16	0.80351	ME1, PLK1, DST, AMPH	21	2596	12782	0.937853	1	0.999809	100		GOTERM_BP_FAT	GO:0051301~cell division	5	5.20833	0.104071	DCLRE1A, DIAPH2, ESPL1, CDK20, NR2C2	83	295	13528	2.76251	1	0.92786	83.2839
GOTERM_CC_FAT	GO:0043232~intracellular non-membrane-bounded organelle	4	16	0.80351	ME1, PLK1, DST, AMPH	21	2596	12782	0.937853	1	0.999809	100		GOTERM_BP_ALL	GO:0051301~cell division	5	5.20833	0.108995	DCLRE1A, DIAPH2, ESPL1, CDK20, NR2C2	88	295	14116	2.7188	1	0.836375	85.0556
														GOTERM_BP_2	GO:0051301~cell division	5	5.20833	0.109155	DCLRE1A, DIAPH2, ESPL1, CDK20, NR2C2	87	295	13945	2.71673	1	0.419792	74.6862
Annotation Cluster 60	Enrichment Score: 0.10870838738431828
Category	Term	Count	%	PValue	Genes	List Total	Pop Hits	Pop Total	Fold Enrichment	Bonferroni	Benjamini	FDR		Annotation Cluster 73	Enrichment Score: 0.953981015586096
GOTERM_CC_ALL	GO:0031224~intrinsic to membrane	8	32	0.729756	OR2B6, PTPRK, LPL, KCNN1, DRD3, LRRC32, CACNA1G, IL15	24	5485	15908	0.966758	1	0.997363	100		Category	Term	Count	%	PValue	Genes	List Total	Pop Hits	Pop Total	Fold Enrichment	Bonferroni	Benjamini	FDR
GOTERM_CC_4	GO:0031224~intrinsic to membrane	8	32	0.773954	OR2B6, PTPRK, LPL, KCNN1, DRD3, LRRC32, CACNA1G, IL15	23	5485	14668	0.930157	1	0.99836	100		GOTERM_BP_FAT	GO:0042060~wound healing	4	4.16667	0.109663	GP5, F5, FGF2, GAP43	83	191	13528	3.41336	1	0.927928	84.9038
GOTERM_CC_3	GO:0031224~intrinsic to membrane	8	32	0.774305	OR2B6, PTPRK, LPL, KCNN1, DRD3, LRRC32, CACNA1G, IL15	24	5485	15283	0.928775	1	0.992076	99.9999		GOTERM_BP_4	GO:0042060~wound healing	4	4.16667	0.110075	GP5, F5, FGF2, GAP43	81	191	13174	3.40611	1	0.897286	82.4309
GOTERM_CC_5	GO:0031224~intrinsic to membrane	8	32	0.791649	OR2B6, PTPRK, LPL, KCNN1, DRD3, LRRC32, CACNA1G, IL15	23	5485	14427	0.914875	1	0.999686	100		GOTERM_BP_ALL	GO:0042060~wound healing	4	4.16667	0.113844	GP5, F5, FGF2, GAP43	88	191	14116	3.35935	1	0.83386	86.3401
GOTERM_CC_FAT	GO:0031224~intrinsic to membrane	8	32	0.826267	OR2B6, PTPRK, LPL, KCNN1, DRD3, LRRC32, CACNA1G, IL15	21	5485	12782	0.887754	1	0.999842	100
														Annotation Cluster 74	Enrichment Score: 0.9473601923207723
Annotation Cluster 61	Enrichment Score: 0.09606162250232665													Category	Term	Count	%	PValue	Genes	List Total	Pop Hits	Pop Total	Fold Enrichment	Bonferroni	Benjamini	FDR
Category	Term	Count	%	PValue	Genes	List Total	Pop Hits	Pop Total	Fold Enrichment	Bonferroni	Benjamini	FDR		GOTERM_CC_5	GO:0005737~cytoplasm	47	48.9583	0.0888006	CHKA, FGD1, LRIT1, CYP1B1, HNF1A, TNNC1, DIAPH2, PTH1R, UCHL1, POLA1, BCL2L2, UBE2V2, PAIP2B, SLC1A4, SLC25A20, GP5, CBR1, PCBP3, ANK3, MSLN, AANAT, GUCY1A3, EXOG, DOPEY1, FGF2, AGL, FANCC, MUC1, ALDH6A1, RPGR, ZMYM3, ESPL1, AFG3L2, ABCB6, ZBTB25, TMEM106C, BLVRA, TULP3, SP1, F5, UCP3, CHML, TOMM70A, MYO16, IGFBP2, VSIG4, PRODH	79	7319	14427	1.17272	0.99999	0.617464	65.8305
GOTERM_CC_ALL	GO:0043231~intracellular membrane-bounded organelle	12	48	0.667514	ME1, SOX21, MOBP, DRD3, PLK1, OVOL1, IL15, NAV3, PCYT1B, DST, CITED1, AMPH	24	7982	15908	0.996492	1	0.995546	99.9997		GOTERM_CC_ALL	GO:0005737~cytoplasm	47	48.9583	0.0992156	CHKA, FGD1, LRIT1, CYP1B1, HNF1A, TNNC1, DIAPH2, PTH1R, UCHL1, POLA1, BCL2L2, UBE2V2, PAIP2B, SLC1A4, SLC25A20, GP5, CBR1, PCBP3, ANK3, MSLN, AANAT, GUCY1A3, EXOG, DOPEY1, FGF2, AGL, FANCC, MUC1, ALDH6A1, RPGR, ZMYM3, ESPL1, AFG3L2, ABCB6, ZBTB25, TMEM106C, BLVRA, TULP3, SP1, F5, UCP3, CHML, TOMM70A, MYO16, IGFBP2, VSIG4, PRODH	87	7319	15908	1.1742	1	0.542235	72.1202
GOTERM_CC_ALL	GO:0043227~membrane-bounded organelle	12	48	0.669063	ME1, SOX21, MOBP, DRD3, PLK1, OVOL1, IL15, NAV3, PCYT1B, DST, CITED1, AMPH	24	7989	15908	0.995619	1	0.99459	99.9997		GOTERM_CC_4	GO:0005737~cytoplasm	47	48.9583	0.105244	CHKA, FGD1, LRIT1, CYP1B1, HNF1A, TNNC1, DIAPH2, PTH1R, UCHL1, POLA1, BCL2L2, UBE2V2, PAIP2B, SLC1A4, SLC25A20, GP5, CBR1, PCBP3, ANK3, MSLN, AANAT, GUCY1A3, EXOG, DOPEY1, FGF2, AGL, FANCC, MUC1, ALDH6A1, RPGR, ZMYM3, ESPL1, AFG3L2, ABCB6, ZBTB25, TMEM106C, BLVRA, TULP3, SP1, F5, UCP3, CHML, TOMM70A, MYO16, IGFBP2, VSIG4, PRODH	81	7319	14668	1.16287	0.999997	0.544055	71.7096
GOTERM_CC_3	GO:0043231~intracellular membrane-bounded organelle	12	48	0.736384	ME1, SOX21, MOBP, DRD3, PLK1, OVOL1, IL15, NAV3, PCYT1B, DST, CITED1, AMPH	24	7982	15283	0.957342	1	0.992932	99.9998		GOTERM_CC_3	GO:0005737~cytoplasm	47	48.9583	0.175132	CHKA, FGD1, LRIT1, CYP1B1, HNF1A, TNNC1, DIAPH2, PTH1R, UCHL1, POLA1, BCL2L2, UBE2V2, PAIP2B, SLC1A4, SLC25A20, GP5, CBR1, PCBP3, ANK3, MSLN, AANAT, GUCY1A3, EXOG, DOPEY1, FGF2, AGL, FANCC, MUC1, ALDH6A1, RPGR, ZMYM3, ESPL1, AFG3L2, ABCB6, ZBTB25, TMEM106C, BLVRA, TULP3, SP1, F5, UCP3, CHML, TOMM70A, MYO16, IGFBP2, VSIG4, PRODH	87	7319	15283	1.12807	1	0.637235	87.0196
GOTERM_CC_4	GO:0043231~intracellular membrane-bounded organelle	12	48	0.736598	ME1, SOX21, MOBP, DRD3, PLK1, OVOL1, IL15, NAV3, PCYT1B, DST, CITED1, AMPH	23	7982	14668	0.958766	1	0.998605	99.9999
GOTERM_CC_2	GO:0043227~membrane-bounded organelle	12	48	0.736644	ME1, SOX21, MOBP, DRD3, PLK1, OVOL1, IL15, NAV3, PCYT1B, DST, CITED1, AMPH	24	7989	15294	0.957191	1	0.989905	99.9989		Annotation Cluster 75	Enrichment Score: 0.9430221017340455
GOTERM_CC_5	GO:0043231~intracellular membrane-bounded organelle	12	48	0.764203	ME1, SOX21, MOBP, DRD3, PLK1, OVOL1, IL15, NAV3, PCYT1B, DST, CITED1, AMPH	23	7982	14427	0.943013	1	0.999922	100		Category	Term	Count	%	PValue	Genes	List Total	Pop Hits	Pop Total	Fold Enrichment	Bonferroni	Benjamini	FDR
GOTERM_CC_ALL	GO:0043229~intracellular organelle	12	48	0.851476	ME1, SOX21, MOBP, DRD3, PLK1, OVOL1, IL15, NAV3, PCYT1B, DST, CITED1, AMPH	24	8977	15908	0.886042	1	0.999117	100		GOTERM_BP_FAT	GO:0006874~cellular calcium ion homeostasis	4	4.16667	0.0996586	CCL1, CCL11, PTH1R, ELANE	83	183	13528	3.56258	1	0.933905	81.8924
GOTERM_CC_1	GO:0043226~organelle	12	48	0.853188	ME1, SOX21, MOBP, DRD3, PLK1, OVOL1, IL15, NAV3, PCYT1B, DST, CITED1, AMPH	24	8989	15908	0.884859	1	0.999119	99.9994		GOTERM_BP_ALL	GO:0006874~cellular calcium ion homeostasis	4	4.16667	0.103517	CCL1, CCL11, PTH1R, ELANE	88	183	14116	3.50621	1	0.830319	83.4681
GOTERM_CC_ALL	GO:0043226~organelle	12	48	0.853188	ME1, SOX21, MOBP, DRD3, PLK1, OVOL1, IL15, NAV3, PCYT1B, DST, CITED1, AMPH	24	8989	15908	0.884859	1	0.998952	100		GOTERM_BP_FAT	GO:0055074~calcium ion homeostasis	4	4.16667	0.105866	CCL1, CCL11, PTH1R, ELANE	83	188	13528	3.46783	1	0.927747	83.8211
GOTERM_CC_2	GO:0043229~intracellular organelle	12	48	0.897403	ME1, SOX21, MOBP, DRD3, PLK1, OVOL1, IL15, NAV3, PCYT1B, DST, CITED1, AMPH	24	8977	15294	0.851844	1	0.995615	100		GOTERM_BP_ALL	GO:0055074~calcium ion homeostasis	4	4.16667	0.109926	CCL1, CCL11, PTH1R, ELANE	88	188	14116	3.41296	1	0.832442	85.3107
GOTERM_CC_3	GO:0043229~intracellular organelle	12	48	0.898153	ME1, SOX21, MOBP, DRD3, PLK1, OVOL1, IL15, NAV3, PCYT1B, DST, CITED1, AMPH	24	8977	15283	0.851231	1	0.997366	100		GOTERM_BP_FAT	GO:0006875~cellular metal ion homeostasis	4	4.16667	0.116108	CCL1, CCL11, PTH1R, ELANE	83	196	13528	3.32628	1	0.929524	86.5874
GOTERM_CC_4	GO:0043229~intracellular organelle	12	48	0.901578	ME1, SOX21, MOBP, DRD3, PLK1, OVOL1, IL15, NAV3, PCYT1B, DST, CITED1, AMPH	23	8977	14668	0.852497	1	0.999508	100		GOTERM_BP_ALL	GO:0006875~cellular metal ion homeostasis	4	4.16667	0.12049	CCL1, CCL11, PTH1R, ELANE	88	196	14116	3.27365	1	0.845416	87.9333
GOTERM_CC_5	GO:0043229~intracellular organelle	12	48	0.91805	ME1, SOX21, MOBP, DRD3, PLK1, OVOL1, IL15, NAV3, PCYT1B, DST, CITED1, AMPH	23	8977	14427	0.838491	1	0.999975	100		GOTERM_BP_FAT	GO:0055065~metal ion homeostasis	4	4.16667	0.128058	CCL1, CCL11, PTH1R, ELANE	83	205	13528	3.18025	1	0.922327	89.253
														GOTERM_BP_ALL	GO:0055065~metal ion homeostasis	4	4.16667	0.132806	CCL1, CCL11, PTH1R, ELANE	88	205	14116	3.12993	1	0.841477	90.4344
Annotation Cluster 62	Enrichment Score: 0.08725234012688186
Category	Term	Count	%	PValue	Genes	List Total	Pop Hits	Pop Total	Fold Enrichment	Bonferroni	Benjamini	FDR		Annotation Cluster 76	Enrichment Score: 0.9336099665982025
SP_PIR_KEYWORDS	metal-binding	4	16	0.740125	ME1, OVOL1, ADH1A, HBE1	25	2972	19235	1.03553	1	0.999964	100		Category	Term	Count	%	PValue	Genes	List Total	Pop Hits	Pop Total	Fold Enrichment	Bonferroni	Benjamini	FDR
GOTERM_MF_ALL	GO:0046914~transition metal ion binding	4	16	0.822614	ME1, OVOL1, ADH1A, HBE1	24	2785	15143	0.906224	1	0.99998	100		GOTERM_BP_FAT	GO:0035113~embryonic appendage morphogenesis	3	3.125	0.0976765	HNF1A, TULP3, PBX2	83	87	13528	5.62027	1	0.933806	81.2325
GOTERM_MF_5	GO:0046914~transition metal ion binding	4	16	0.834988	ME1, OVOL1, ADH1A, HBE1	16	2785	9958	0.893896	1	1	100		GOTERM_BP_FAT	GO:0030326~embryonic limb morphogenesis	3	3.125	0.0976765	HNF1A, TULP3, PBX2	83	87	13528	5.62027	1	0.933806	81.2325
GOTERM_MF_FAT	GO:0046914~transition metal ion binding	4	16	0.880662	ME1, OVOL1, ADH1A, HBE1	23	2785	12983	0.810741	1	1	100		GOTERM_BP_4	GO:0035113~embryonic appendage morphogenesis	3	3.125	0.0979634	HNF1A, TULP3, PBX2	81	87	13174	5.60834	1	0.898686	78.5072
														GOTERM_BP_ALL	GO:0035113~embryonic appendage morphogenesis	3	3.125	0.100464	HNF1A, TULP3, PBX2	88	87	14116	5.53135	1	0.824279	82.5159
Annotation Cluster 63	Enrichment Score: 0.08601202803264935													GOTERM_BP_ALL	GO:0030326~embryonic limb morphogenesis	3	3.125	0.100464	HNF1A, TULP3, PBX2	88	87	14116	5.53135	1	0.824279	82.5159
Category	Term	Count	%	PValue	Genes	List Total	Pop Hits	Pop Total	Fold Enrichment	Bonferroni	Benjamini	FDR		GOTERM_BP_5	GO:0030326~embryonic limb morphogenesis	3	3.125	0.103166	HNF1A, TULP3, PBX2	78	87	12292	5.43413	1	0.98329	80.7257
GOTERM_CC_ALL	GO:0005634~nucleus	7	28	0.792114	ME1, SOX21, PLK1, OVOL1, IL15, NAV3, CITED1	24	5077	15908	0.913893	1	0.997926	100		GOTERM_BP_5	GO:0035113~embryonic appendage morphogenesis	3	3.125	0.103166	HNF1A, TULP3, PBX2	78	87	12292	5.43413	1	0.98329	80.7257
GOTERM_CC_4	GO:0005634~nucleus	7	28	0.827867	ME1, SOX21, PLK1, OVOL1, IL15, NAV3, CITED1	23	5077	14668	0.879294	1	0.998321	100		GOTERM_BP_3	GO:0035107~appendage morphogenesis	3	3.125	0.119562	HNF1A, TULP3, PBX2	82	99	13463	4.97524	1	0.687573	83.0918
GOTERM_CC_5	GO:0005634~nucleus	7	28	0.841813	ME1, SOX21, PLK1, OVOL1, IL15, NAV3, CITED1	23	5077	14427	0.864847	1	0.999857	100		GOTERM_BP_FAT	GO:0035107~appendage morphogenesis	3	3.125	0.121034	HNF1A, TULP3, PBX2	83	99	13528	4.93903	1	0.934544	87.7537
														GOTERM_BP_FAT	GO:0035108~limb morphogenesis	3	3.125	0.121034	HNF1A, TULP3, PBX2	83	99	13528	4.93903	1	0.934544	87.7537
Annotation Cluster 64	Enrichment Score: 0.07357286713838351													GOTERM_BP_4	GO:0035107~appendage morphogenesis	3	3.125	0.121382	HNF1A, TULP3, PBX2	81	99	13174	4.92854	1	0.894848	85.4811
Category	Term	Count	%	PValue	Genes	List Total	Pop Hits	Pop Total	Fold Enrichment	Bonferroni	Benjamini	FDR		GOTERM_BP_4	GO:0035108~limb morphogenesis	3	3.125	0.121382	HNF1A, TULP3, PBX2	81	99	13174	4.92854	1	0.894848	85.4811
GOTERM_MF_ALL	GO:0046872~metal ion binding	6	24	0.795397	ME1, OVOL1, CACNA1G, ADH1A, HBE1, DST	24	4140	15143	0.914432	1	0.999993	100		GOTERM_BP_ALL	GO:0035108~limb morphogenesis	3	3.125	0.124391	HNF1A, TULP3, PBX2	88	99	14116	4.86088	1	0.846356	88.7851
GOTERM_MF_ALL	GO:0043169~cation binding	6	24	0.803012	ME1, OVOL1, CACNA1G, ADH1A, HBE1, DST	24	4179	15143	0.905899	1	0.999991	100		GOTERM_BP_ALL	GO:0035107~appendage morphogenesis	3	3.125	0.124391	HNF1A, TULP3, PBX2	88	99	14116	4.86088	1	0.846356	88.7851
GOTERM_MF_ALL	GO:0043167~ion binding	6	24	0.814704	ME1, OVOL1, CACNA1G, ADH1A, HBE1, DST	24	4241	15143	0.892655	1	0.999983	100		GOTERM_BP_3	GO:0048736~appendage development	3	3.125	0.127546	HNF1A, TULP3, PBX2	82	103	13463	4.78203	1	0.681053	85.1108
GOTERM_MF_2	GO:0043167~ion binding	6	24	0.830956	ME1, OVOL1, CACNA1G, ADH1A, HBE1, DST	24	4241	14825	0.873909	1	0.998251	99.9999		GOTERM_BP_5	GO:0035108~limb morphogenesis	3	3.125	0.127658	HNF1A, TULP3, PBX2	78	99	12292	4.77545	1	0.988114	87.3191
GOTERM_MF_3	GO:0043169~cation binding	6	24	0.851917	ME1, OVOL1, CACNA1G, ADH1A, HBE1, DST	22	4179	13051	0.851726	1	0.999906	100		GOTERM_BP_FAT	GO:0060173~limb development	3	3.125	0.129102	HNF1A, TULP3, PBX2	83	103	13528	4.74722	1	0.918238	89.4606
GOTERM_MF_4	GO:0046872~metal ion binding	6	24	0.853643	ME1, OVOL1, CACNA1G, ADH1A, HBE1, DST	20	4140	11773	0.853116	1	0.999999	100		GOTERM_BP_FAT	GO:0048736~appendage development	3	3.125	0.129102	HNF1A, TULP3, PBX2	83	103	13528	4.74722	1	0.918238	89.4606
GOTERM_MF_FAT	GO:0046872~metal ion binding	6	24	0.877786	ME1, OVOL1, CACNA1G, ADH1A, HBE1, DST	23	4140	12983	0.818084	1	1	100		GOTERM_BP_4	GO:0060173~limb development	3	3.125	0.129471	HNF1A, TULP3, PBX2	81	103	13174	4.73714	1	0.868585	87.3517
GOTERM_MF_FAT	GO:0043169~cation binding	6	24	0.883649	ME1, OVOL1, CACNA1G, ADH1A, HBE1, DST	23	4179	12983	0.81045	1	1	100		GOTERM_BP_ALL	GO:0060173~limb development	3	3.125	0.132649	HNF1A, TULP3, PBX2	88	103	14116	4.67211	1	0.843813	90.4057
GOTERM_MF_FAT	GO:0043167~ion binding	6	24	0.892522	ME1, OVOL1, CACNA1G, ADH1A, HBE1, DST	23	4241	12983	0.798602	1	1	100		GOTERM_BP_ALL	GO:0048736~appendage development	3	3.125	0.132649	HNF1A, TULP3, PBX2	88	103	14116	4.67211	1	0.843813	90.4057
Annotation Cluster 65	Enrichment Score: 0.06898298287875898													Annotation Cluster 77	Enrichment Score: 0.9327305738482443
Category	Term	Count	%	PValue	Genes	List Total	Pop Hits	Pop Total	Fold Enrichment	Bonferroni	Benjamini	FDR		Category	Term	Count	%	PValue	Genes	List Total	Pop Hits	Pop Total	Fold Enrichment	Bonferroni	Benjamini	FDR
PANTHER_BP_ALL	BP00044:mRNA transcription regulation	3	12	0.645617	SOX21, OVOL1, CITED1	21	1357	12713	1.33835	1	0.999926	99.9963		GOTERM_BP_3	GO:0048598~embryonic morphogenesis	5	5.20833	0.11358	HNF1A, TULP3, SP1, HIRA, PBX2	82	307	13463	2.67399	1	0.684621	81.416
PANTHER_MF_ALL	MF00036:Transcription factor	3	12	0.777162	SOX21, OVOL1, CITED1	20	1868	13084	1.05064	1	1	99.9999		GOTERM_BP_FAT	GO:0048598~embryonic morphogenesis	5	5.20833	0.115895	HNF1A, TULP3, SP1, HIRA, PBX2	83	307	13528	2.65453	1	0.932319	86.5347
PANTHER_BP_ALL	BP00040:mRNA transcription	3	12	0.786537	SOX21, OVOL1, CITED1	21	1761	12713	1.03131	1	0.99992	100		GOTERM_BP_4	GO:0048598~embryonic morphogenesis	5	5.20833	0.116403	HNF1A, TULP3, SP1, HIRA, PBX2	81	307	13174	2.64889	1	0.890719	84.2047
GOTERM_MF_ALL	GO:0003677~DNA binding	3	12	0.889258	SOX21, OVOL1, CITED1	24	2331	15143	0.812044	1	0.999997	100		GOTERM_BP_ALL	GO:0048598~embryonic morphogenesis	5	5.20833	0.121267	HNF1A, TULP3, SP1, HIRA, PBX2	88	307	14116	2.61253	1	0.844404	88.1077
GOTERM_MF_3	GO:0003677~DNA binding	3	12	0.910817	SOX21, OVOL1, CITED1	22	2331	13051	0.763484	1	0.999965	100
GOTERM_MF_FAT	GO:0003677~DNA binding	3	12	0.925398	SOX21, OVOL1, CITED1	23	2331	12983	0.726484	1	1	100		Annotation Cluster 78	Enrichment Score: 0.9267827397829771
GOTERM_MF_ALL	GO:0003676~nucleic acid binding	3	12	0.972568	SOX21, OVOL1, CITED1	24	3264	15143	0.579925	1	1	100		Category	Term	Count	%	PValue	Genes	List Total	Pop Hits	Pop Total	Fold Enrichment	Bonferroni	Benjamini	FDR
GOTERM_MF_2	GO:0003676~nucleic acid binding	3	12	0.975491	SOX21, OVOL1, CITED1	24	3264	14825	0.567747	1	0.999966	100		GOTERM_CC_5	GO:0044428~nuclear part	15	15.625	0.109337	MSH6, KAT2B, HNF1A, CSTF2, ZMYM3, UCHL1, POLA1, HIRA, NR2C2, CDT1, SP1, MYO16, ASF1A, PBX2, ERCC4	79	1822	14427	1.50346	0.999999	0.61603	73.7386
														GOTERM_CC_ALL	GO:0044428~nuclear part	15	15.625	0.110774	MSH6, KAT2B, HNF1A, CSTF2, ZMYM3, UCHL1, POLA1, HIRA, NR2C2, CDT1, SP1, MYO16, ASF1A, PBX2, ERCC4	87	1822	15908	1.50536	1	0.554134	76.1916
Annotation Cluster 66	Enrichment Score: 0.06238217401215821													GOTERM_CC_4	GO:0044428~nuclear part	15	15.625	0.115681	MSH6, KAT2B, HNF1A, CSTF2, ZMYM3, UCHL1, POLA1, HIRA, NR2C2, CDT1, SP1, MYO16, ASF1A, PBX2, ERCC4	81	1822	14668	1.49083	0.999999	0.55832	75.2381
Category	Term	Count	%	PValue	Genes	List Total	Pop Hits	Pop Total	Fold Enrichment	Bonferroni	Benjamini	FDR		GOTERM_CC_3	GO:0044428~nuclear part	15	15.625	0.140089	MSH6, KAT2B, HNF1A, CSTF2, ZMYM3, UCHL1, POLA1, HIRA, NR2C2, CDT1, SP1, MYO16, ASF1A, PBX2, ERCC4	87	1822	15283	1.44621	0.999993	0.600351	79.8209
GOTERM_CC_ALL	GO:0016021~integral to membrane	7	28	0.829797	OR2B6, PTPRK, KCNN1, DRD3, LRRC32, CACNA1G, IL15	24	5297	15908	0.875936	1	0.998818	100
GOTERM_CC_4	GO:0016021~integral to membrane	7	28	0.862345	OR2B6, PTPRK, KCNN1, DRD3, LRRC32, CACNA1G, IL15	23	5297	14668	0.842774	1	0.998931	100		Annotation Cluster 79	Enrichment Score: 0.9265213566295925
GOTERM_CC_5	GO:0016021~integral to membrane	7	28	0.874693	OR2B6, PTPRK, KCNN1, DRD3, LRRC32, CACNA1G, IL15	23	5297	14427	0.828927	1	0.999913	100		Category	Term	Count	%	PValue	Genes	List Total	Pop Hits	Pop Total	Fold Enrichment	Bonferroni	Benjamini	FDR
GOTERM_CC_FAT	GO:0016021~integral to membrane	7	28	0.89942	OR2B6, PTPRK, KCNN1, DRD3, LRRC32, CACNA1G, IL15	21	5297	12782	0.804355	1	0.999982	100		GOTERM_BP_3	GO:0009889~regulation of biosynthetic process	24	25	0.107416	HLF, DHH, KAT2B, HNF1A, SOX1, ZFY, PTH1R, ELANE, HIRA, ZKSCAN5, NR2C2, ZBTB25, CDT1, PAIP2B, ADRB1, TULP3, SP1, IFNG, NKX3-1, GUCY1A3, RFX3, ASF1A, FGF2, PBX2	82	2966	13463	1.32852	1	0.671813	79.5283
														GOTERM_BP_4	GO:0009889~regulation of biosynthetic process	24	25	0.115761	HLF, DHH, KAT2B, HNF1A, SOX1, ZFY, PTH1R, ELANE, HIRA, ZKSCAN5, NR2C2, ZBTB25, CDT1, PAIP2B, ADRB1, TULP3, SP1, IFNG, NKX3-1, GUCY1A3, RFX3, ASF1A, FGF2, PBX2	81	2966	13174	1.31605	1	0.902733	84.0327
Annotation Cluster 67	Enrichment Score: 0.057775188330498155													GOTERM_BP_ALL	GO:0009889~regulation of biosynthetic process	24	25	0.1336	HLF, DHH, KAT2B, HNF1A, SOX1, ZFY, PTH1R, ELANE, HIRA, ZKSCAN5, NR2C2, ZBTB25, CDT1, PAIP2B, ADRB1, TULP3, SP1, IFNG, NKX3-1, GUCY1A3, RFX3, ASF1A, FGF2, PBX2	88	2966	14116	1.29798	1	0.837971	90.5775
Category	Term	Count	%	PValue	Genes	List Total	Pop Hits	Pop Total	Fold Enrichment	Bonferroni	Benjamini	FDR
GOTERM_BP_ALL	GO:0044237~cellular metabolic process	9	36	0.850442	ME1, PTPRK, LPL, SOX21, DRD3, PLK1, OVOL1, DTYMK, PCYT1B	22	6636	14116	0.870212	1	1	100		Annotation Cluster 80	Enrichment Score: 0.9150615493306551
GOTERM_BP_2	GO:0044237~cellular metabolic process	9	36	0.862466	ME1, PTPRK, LPL, SOX21, DRD3, PLK1, OVOL1, DTYMK, PCYT1B	22	6636	13945	0.85967	1	0.997816	100		Category	Term	Count	%	PValue	Genes	List Total	Pop Hits	Pop Total	Fold Enrichment	Bonferroni	Benjamini	FDR
GOTERM_BP_ALL	GO:0044238~primary metabolic process	9	36	0.889836	ME1, PTPRK, LPL, SOX21, DRD3, PLK1, OVOL1, DTYMK, PCYT1B	22	6923	14116	0.834137	1	1	100		GOTERM_BP_4	GO:0007417~central nervous system development	6	6.25	0.115979	TULP3, SOX1, PLXNA2, MYO16, MOG, NCKAP1	81	425	13174	2.29612	1	0.896506	84.0911
GOTERM_BP_2	GO:0044238~primary metabolic process	9	36	0.899918	ME1, PTPRK, LPL, SOX21, DRD3, PLK1, OVOL1, DTYMK, PCYT1B	22	6923	13945	0.824032	1	0.998998	100		GOTERM_BP_ALL	GO:0007417~central nervous system development	6	6.25	0.121666	TULP3, SOX1, PLXNA2, MYO16, MOG, NCKAP1	88	425	14116	2.2646	1	0.842442	88.1961
														GOTERM_BP_5	GO:0007417~central nervous system development	6	6.25	0.127429	TULP3, SOX1, PLXNA2, MYO16, MOG, NCKAP1	78	425	12292	2.2248	1	0.99029	87.2687
Annotation Cluster 68	Enrichment Score: 0.03873594565339496
Category	Term	Count	%	PValue	Genes	List Total	Pop Hits	Pop Total	Fold Enrichment	Bonferroni	Benjamini	FDR		Annotation Cluster 81	Enrichment Score: 0.913783051169138
GOTERM_CC_ALL	GO:0044428~nuclear part	3	12	0.757947	ME1, PLK1, NAV3	24	1822	15908	1.09138	1	0.996887	100		Category	Term	Count	%	PValue	Genes	List Total	Pop Hits	Pop Total	Fold Enrichment	Bonferroni	Benjamini	FDR
GOTERM_CC_4	GO:0044428~nuclear part	3	12	0.777548	ME1, PLK1, NAV3	23	1822	14668	1.05006	1	0.996854	100		GOTERM_CC_5	GO:0005634~nucleus	34	35.4167	0.115729	HLF, FGD1, HNF1A, SOX1, PTH1R, UCHL1, HIRA, POLA1, UBE2V2, NR2C2, ZKSCAN5, CDT1, PCBP3, NKX3-1, ERCC4, FGF2, ASF1A, AGL, FANCC, MUC1, MSH6, CSTF2, KAT2B, ZMYM3, ZFY, ESPL1, ZBTB25, DCLRE1A, TULP3, SP1, MYO16, RFX3, PBX2, CDK20	79	5077	14427	1.22298	1	0.61449	75.8345
GOTERM_CC_3	GO:0044428~nuclear part	3	12	0.778325	ME1, PLK1, NAV3	24	1822	15283	1.0485	1	0.987122	100		GOTERM_CC_ALL	GO:0005634~nucleus	34	35.4167	0.121427	HLF, FGD1, HNF1A, SOX1, PTH1R, UCHL1, HIRA, POLA1, UBE2V2, NR2C2, ZKSCAN5, CDT1, PCBP3, NKX3-1, ERCC4, FGF2, ASF1A, AGL, FANCC, MUC1, MSH6, CSTF2, KAT2B, ZMYM3, ZFY, ESPL1, ZBTB25, DCLRE1A, TULP3, SP1, MYO16, RFX3, PBX2, CDK20	87	5077	15908	1.22453	1	0.575314	79.4533
GOTERM_CC_5	GO:0044428~nuclear part	3	12	0.785814	ME1, PLK1, NAV3	23	1822	14427	1.03281	1	0.999803	100		GOTERM_CC_4	GO:0005634~nucleus	34	35.4167	0.129089	HLF, FGD1, HNF1A, SOX1, PTH1R, UCHL1, HIRA, POLA1, UBE2V2, NR2C2, ZKSCAN5, CDT1, PCBP3, NKX3-1, ERCC4, FGF2, ASF1A, AGL, FANCC, MUC1, MSH6, CSTF2, KAT2B, ZMYM3, ZFY, ESPL1, ZBTB25, DCLRE1A, TULP3, SP1, MYO16, RFX3, PBX2, CDK20	81	5077	14668	1.21271	1	0.580079	79.1818
GOTERM_CC_ALL	GO:0044446~intracellular organelle part	3	12	0.992342	ME1, PLK1, NAV3	24	4225	15908	0.470651	1	1	100
GOTERM_CC_1	GO:0044422~organelle part	3	12	0.99267	ME1, PLK1, NAV3	24	4251	15908	0.467772	1	0.999558	100		Annotation Cluster 82	Enrichment Score: 0.9129602717805072
GOTERM_CC_ALL	GO:0044422~organelle part	3	12	0.99267	ME1, PLK1, NAV3	24	4251	15908	0.467772	1	1	100		Category	Term	Count	%	PValue	Genes	List Total	Pop Hits	Pop Total	Fold Enrichment	Bonferroni	Benjamini	FDR
GOTERM_CC_2	GO:0044446~intracellular organelle part	3	12	0.994261	ME1, PLK1, NAV3	24	4225	15294	0.452485	1	0.999977	100		GOTERM_BP_3	GO:0009314~response to radiation	4	4.16667	0.11939	CCL11, MSH6, ELANE, ERCC4	82	200	13463	3.28366	1	0.695357	83.0457
GOTERM_CC_3	GO:0044446~intracellular organelle part	3	12	0.994292	ME1, PLK1, NAV3	24	4225	15283	0.45216	1	0.999997	100		GOTERM_BP_FAT	GO:0009314~response to radiation	4	4.16667	0.121364	CCL11, MSH6, ELANE, ERCC4	83	200	13528	3.25976	1	0.929075	87.8285
GOTERM_CC_4	GO:0044446~intracellular organelle part	3	12	0.994407	ME1, PLK1, NAV3	23	4225	14668	0.452833	1	1	100		GOTERM_BP_ALL	GO:0009314~response to radiation	4	4.16667	0.12591	CCL11, MSH6, ELANE, ERCC4	88	200	14116	3.20818	1	0.844331	89.1012
GOTERM_CC_2	GO:0044422~organelle part	3	12	0.994522	ME1, PLK1, NAV3	24	4251	15294	0.449718	1	0.999958	100
GOTERM_CC_5	GO:0044446~intracellular organelle part	3	12	0.995081	ME1, PLK1, NAV3	23	4225	14427	0.445392	1	1	100		Annotation Cluster 83	Enrichment Score: 0.9103615839046232
														Category	Term	Count	%	PValue	Genes	List Total	Pop Hits	Pop Total	Fold Enrichment	Bonferroni	Benjamini	FDR
Annotation Cluster 69	Enrichment Score: 0.024477822181038594													GOTERM_CC_4	GO:0044424~intracellular part	65	67.7083	0.0785302	HLF, LRIT1, HNF1A, TNNC1, UCHL1, HIRA, ZKSCAN5, CDT1, SLC1A4, SLC25A20, GP5, PCBP3, ANK3, GUCY1A3, EXOG, FGF2, FANCC, ALDH6A1, RPGR, ZFY, ESPL1, ZBTB25, TMEM106C, DCLRE1A, F5, VSIG4, PRODH, FGD1, CHKA, CYP1B1, SOX1, DIAPH2, PTH1R, POLA1, BCL2L2, UBE2V2, NR2C2, PAIP2B, CBR1, KRT5, MSLN, AANAT, NKX3-1, DOPEY1, ERCC4, ASF1A, AGL, MUC1, MSH6, CSTF2, KAT2B, ZMYM3, AFG3L2, ABCB6, BLVRA, TULP3, CHML, UC…	81	10624	14668	1.10793	0.999903	0.537054	60.4899
Category	Term	Count	%	PValue	Genes	List Total	Pop Hits	Pop Total	Fold Enrichment	Bonferroni	Benjamini	FDR		GOTERM_CC_ALL	GO:0044424~intracellular part	65	67.7083	0.079748	HLF, LRIT1, HNF1A, TNNC1, UCHL1, HIRA, ZKSCAN5, CDT1, SLC1A4, SLC25A20, GP5, PCBP3, ANK3, GUCY1A3, EXOG, FGF2, FANCC, ALDH6A1, RPGR, ZFY, ESPL1, ZBTB25, TMEM106C, DCLRE1A, F5, VSIG4, PRODH, FGD1, CHKA, CYP1B1, SOX1, DIAPH2, PTH1R, POLA1, BCL2L2, UBE2V2, NR2C2, PAIP2B, CBR1, KRT5, MSLN, AANAT, NKX3-1, DOPEY1, ERCC4, ASF1A, AGL, MUC1, MSH6, CSTF2, KAT2B, ZMYM3, AFG3L2, ABCB6, BLVRA, TULP3, CHML, UC…	87	10624	15908	1.11872	0.999999	0.510674	63.7924
GOTERM_CC_1	GO:0044464~cell part	21	84	0.933008	ME1, OR2B6, LPL, PTPRK, SOX21, DRD3, MOBP, LRRC32, DTYMK, ADH1A, NAV3, IL15, CITED1, AMPH, KCNN1, PLK1, OVOL1, CACNA1G, PCYT1B, HBE1, DST	24	14826	15908	0.938857	1	0.997386	100		GOTERM_CC_2	GO:0044424~intracellular part	65	67.7083	0.189587	HLF, LRIT1, HNF1A, TNNC1, UCHL1, HIRA, ZKSCAN5, CDT1, SLC1A4, SLC25A20, GP5, PCBP3, ANK3, GUCY1A3, EXOG, FGF2, FANCC, ALDH6A1, RPGR, ZFY, ESPL1, ZBTB25, TMEM106C, DCLRE1A, F5, VSIG4, PRODH, FGD1, CHKA, CYP1B1, SOX1, DIAPH2, PTH1R, POLA1, BCL2L2, UBE2V2, NR2C2, PAIP2B, CBR1, KRT5, MSLN, AANAT, NKX3-1, DOPEY1, ERCC4, ASF1A, AGL, MUC1, MSH6, CSTF2, KAT2B, ZMYM3, AFG3L2, ABCB6, BLVRA, TULP3, CHML, UC…	87	10624	15294	1.07554	0.997748	0.425464	83.05
GOTERM_CC_ALL	GO:0044464~cell part	21	84	0.933008	ME1, OR2B6, LPL, PTPRK, SOX21, DRD3, MOBP, LRRC32, DTYMK, ADH1A, NAV3, IL15, CITED1, AMPH, KCNN1, PLK1, OVOL1, CACNA1G, PCYT1B, HBE1, DST	24	14826	15908	0.938857	1	0.999858	100		GOTERM_CC_3	GO:0044424~intracellular part	65	67.7083	0.192304	HLF, LRIT1, HNF1A, TNNC1, UCHL1, HIRA, ZKSCAN5, CDT1, SLC1A4, SLC25A20, GP5, PCBP3, ANK3, GUCY1A3, EXOG, FGF2, FANCC, ALDH6A1, RPGR, ZFY, ESPL1, ZBTB25, TMEM106C, DCLRE1A, F5, VSIG4, PRODH, FGD1, CHKA, CYP1B1, SOX1, DIAPH2, PTH1R, POLA1, BCL2L2, UBE2V2, NR2C2, PAIP2B, CBR1, KRT5, MSLN, AANAT, NKX3-1, DOPEY1, ERCC4, ASF1A, AGL, MUC1, MSH6, CSTF2, KAT2B, ZMYM3, AFG3L2, ABCB6, BLVRA, TULP3, CHML, UC…	87	10624	15283	1.07477	1	0.651634	89.6153
GOTERM_CC_1	GO:0005623~cell	21	84	0.933192	ME1, OR2B6, LPL, PTPRK, SOX21, DRD3, MOBP, LRRC32, DTYMK, ADH1A, NAV3, IL15, CITED1, AMPH, KCNN1, PLK1, OVOL1, CACNA1G, PCYT1B, HBE1, DST	24	14827	15908	0.938794	1	0.992993	100
GOTERM_CC_ALL	GO:0005623~cell	21	84	0.933192	ME1, OR2B6, LPL, PTPRK, SOX21, DRD3, MOBP, LRRC32, DTYMK, ADH1A, NAV3, IL15, CITED1, AMPH, KCNN1, PLK1, OVOL1, CACNA1G, PCYT1B, HBE1, DST	24	14827	15908	0.938794	1	0.999821	100		Annotation Cluster 84	Enrichment Score: 0.9055915589973114
GOTERM_CC_2	GO:0044464~cell part	21	84	0.995172	ME1, OR2B6, LPL, PTPRK, SOX21, DRD3, MOBP, LRRC32, DTYMK, ADH1A, NAV3, IL15, CITED1, AMPH, KCNN1, PLK1, OVOL1, CACNA1G, PCYT1B, HBE1, DST	24	14826	15294	0.90262	1	0.99994	100		Category	Term	Count	%	PValue	Genes	List Total	Pop Hits	Pop Total	Fold Enrichment	Bonferroni	Benjamini	FDR
														GOTERM_BP_FAT	GO:0048872~homeostasis of number of cells	3	3.125	0.123039	SP1, IFNG, FANCC	83	100	13528	4.88964	1	0.928818	88.2006
Annotation Cluster 70	Enrichment Score: 0.006050216823783707													GOTERM_BP_4	GO:0048872~homeostasis of number of cells	3	3.125	0.123392	SP1, IFNG, FANCC	81	100	13174	4.87926	1	0.886354	85.9687
Category	Term	Count	%	PValue	Genes	List Total	Pop Hits	Pop Total	Fold Enrichment	Bonferroni	Benjamini	FDR		GOTERM_BP_ALL	GO:0048872~homeostasis of number of cells	3	3.125	0.126443	SP1, IFNG, FANCC	88	100	14116	4.81227	1	0.839936	89.2103
GOTERM_BP_ALL	GO:0044260~cellular macromolecule metabolic process	5	20	0.978067	PTPRK, SOX21, DRD3, PLK1, OVOL1	22	5214	14116	0.615301	1	1	100
GOTERM_BP_3	GO:0044260~cellular macromolecule metabolic process	5	20	0.985269	PTPRK, SOX21, DRD3, PLK1, OVOL1	22	5214	13463	0.586838	1	1	100		Annotation Cluster 85	Enrichment Score: 0.8967454983850802
GOTERM_BP_ALL	GO:0043170~macromolecule metabolic process	5	20	0.990136	PTPRK, SOX21, DRD3, PLK1, OVOL1	22	5710	14116	0.561853	1	1	100		Category	Term	Count	%	PValue	Genes	List Total	Pop Hits	Pop Total	Fold Enrichment	Bonferroni	Benjamini	FDR
GOTERM_BP_2	GO:0043170~macromolecule metabolic process	5	20	0.991244	PTPRK, SOX21, DRD3, PLK1, OVOL1	22	5710	13945	0.555047	1	0.999999	100		GOTERM_BP_3	GO:0007281~germ cell development	3	3.125	0.123538	DHH, NR2C2, FANCC	82	101	13463	4.87672	1	0.692096	84.127
														GOTERM_BP_FAT	GO:0007281~germ cell development	3	3.125	0.125052	DHH, NR2C2, FANCC	83	101	13528	4.84123	1	0.92912	88.6338
														GOTERM_BP_4	GO:0007281~germ cell development	3	3.125	0.125411	DHH, NR2C2, FANCC	81	101	13174	4.83095	1	0.884376	86.4428
														GOTERM_BP_ALL	GO:0007281~germ cell development	3	3.125	0.128504	DHH, NR2C2, FANCC	88	101	14116	4.76463	1	0.842174	89.622
														GOTERM_BP_5	GO:0007281~germ cell development	3	3.125	0.131866	DHH, NR2C2, FANCC	78	101	12292	4.68088	1	0.987597	88.2131
														Annotation Cluster 86	Enrichment Score: 0.8931870047132465
														Category	Term	Count	%	PValue	Genes	List Total	Pop Hits	Pop Total	Fold Enrichment	Bonferroni	Benjamini	FDR
														GOTERM_CC_5	GO:0030424~axon	4	4.16667	0.0549009	ANK3, UCHL1, GAP43, SDC3	79	159	14427	4.59422	0.99909	0.540662	47.9014
														GOTERM_CC_ALL	GO:0030424~axon	4	4.16667	0.054983	ANK3, UCHL1, GAP43, SDC3	87	159	15908	4.60001	0.99994	0.455527	49.9071
														GOTERM_CC_4	GO:0030424~axon	4	4.16667	0.0560956	ANK3, UCHL1, GAP43, SDC3	81	159	14668	4.55563	0.998532	0.515597	48.0812
														GOTERM_CC_FAT	GO:0030424~axon	4	4.16667	0.0584839	ANK3, UCHL1, GAP43, SDC3	72	159	12782	4.46611	0.999907	0.569881	51.4669
														GOTERM_CC_ALL	GO:0043005~neuron projection	4	4.16667	0.281917	ANK3, UCHL1, GAP43, SDC3	87	342	15908	2.1386	1	0.79449	98.2546
														GOTERM_CC_4	GO:0043005~neuron projection	4	4.16667	0.286355	ANK3, UCHL1, GAP43, SDC3	81	342	14668	2.11797	1	0.782359	97.8303
														GOTERM_CC_FAT	GO:0043005~neuron projection	4	4.16667	0.295715	ANK3, UCHL1, GAP43, SDC3	72	342	12782	2.07635	1	0.904374	98.5086
														GOTERM_CC_3	GO:0043005~neuron projection	4	4.16667	0.302575	ANK3, UCHL1, GAP43, SDC3	87	342	15283	2.05458	1	0.759112	97.8105
														Annotation Cluster 87	Enrichment Score: 0.8847653704829166
														Category	Term	Count	%	PValue	Genes	List Total	Pop Hits	Pop Total	Fold Enrichment	Bonferroni	Benjamini	FDR
														GOTERM_BP_FAT	GO:0001501~skeletal system development	5	5.20833	0.128286	FGF6, TULP3, SP1, PTH1R, PRELP	83	319	13528	2.55467	1	0.919783	89.2987
														GOTERM_BP_4	GO:0001501~skeletal system development	5	5.20833	0.128843	FGF6, TULP3, SP1, PTH1R, PRELP	81	319	13174	2.54925	1	0.873281	87.2148
														GOTERM_BP_ALL	GO:0001501~skeletal system development	5	5.20833	0.134111	FGF6, TULP3, SP1, PTH1R, PRELP	88	319	14116	2.51425	1	0.836511	90.6687
														Annotation Cluster 88	Enrichment Score: 0.8839894372487043
														Category	Term	Count	%	PValue	Genes	List Total	Pop Hits	Pop Total	Fold Enrichment	Bonferroni	Benjamini	FDR
														GOTERM_BP_3	GO:0022402~cell cycle process	7	7.29167	0.124367	DHH, MSH6, DCLRE1A, KAT2B, IFNG, POLA1, ESPL1	82	565	13463	2.03412	1	0.678878	84.3353
														GOTERM_BP_FAT	GO:0022402~cell cycle process	7	7.29167	0.127634	DHH, MSH6, DCLRE1A, KAT2B, IFNG, POLA1, ESPL1	83	565	13528	2.01932	1	0.92744	89.1677
														GOTERM_BP_ALL	GO:0022402~cell cycle process	7	7.29167	0.135303	DHH, MSH6, DCLRE1A, KAT2B, IFNG, POLA1, ESPL1	88	565	14116	1.98737	1	0.836674	90.878
														GOTERM_BP_2	GO:0022402~cell cycle process	7	7.29167	0.135539	DHH, MSH6, DCLRE1A, KAT2B, IFNG, POLA1, ESPL1	87	565	13945	1.98586	1	0.464971	82.292
														Annotation Cluster 89	Enrichment Score: 0.8646050027489686
														Category	Term	Count	%	PValue	Genes	List Total	Pop Hits	Pop Total	Fold Enrichment	Bonferroni	Benjamini	FDR
														GOTERM_BP_FAT	GO:0060249~anatomical structure homeostasis	3	3.125	0.135235	HNF1A, PTH1R, ERCC4	83	106	13528	4.61287	1	0.917064	90.6058
														GOTERM_BP_4	GO:0060249~anatomical structure homeostasis	3	3.125	0.135619	HNF1A, PTH1R, ERCC4	81	106	13174	4.60307	1	0.875784	88.6203
														GOTERM_BP_ALL	GO:0060249~anatomical structure homeostasis	3	3.125	0.138923	HNF1A, PTH1R, ERCC4	88	106	14116	4.53988	1	0.837271	91.4871
														Annotation Cluster 90	Enrichment Score: 0.8604384863147401
														Category	Term	Count	%	PValue	Genes	List Total	Pop Hits	Pop Total	Fold Enrichment	Bonferroni	Benjamini	FDR
														GOTERM_BP_FAT	GO:0007155~cell adhesion	8	8.33333	0.131364	CCL11, FGF6, GP5, F5, LSAMP, MSLN, SIRPA, SDC3	83	700	13528	1.86272	1	0.919148	89.8975
														GOTERM_BP_FAT	GO:0022610~biological adhesion	8	8.33333	0.132068	CCL11, FGF6, GP5, F5, LSAMP, MSLN, SIRPA, SDC3	83	701	13528	1.86006	1	0.91746	90.0299
														GOTERM_BP_ALL	GO:0007155~cell adhesion	8	8.33333	0.140069	CCL11, FGF6, GP5, F5, LSAMP, MSLN, SIRPA, SDC3	88	700	14116	1.83325	1	0.837332	91.6718
														GOTERM_BP_2	GO:0007155~cell adhesion	8	8.33333	0.14033	CCL11, FGF6, GP5, F5, LSAMP, MSLN, SIRPA, SDC3	87	700	13945	1.83186	1	0.458399	83.4239
														GOTERM_BP_ALL	GO:0022610~biological adhesion	8	8.33333	0.140807	CCL11, FGF6, GP5, F5, LSAMP, MSLN, SIRPA, SDC3	88	701	14116	1.83063	1	0.836472	91.7887
														GOTERM_BP_1	GO:0022610~biological adhesion	8	8.33333	0.143212	CCL11, FGF6, GP5, F5, LSAMP, MSLN, SIRPA, SDC3	88	701	14051	1.8222	0.954556	0.265914	69.1606
														Annotation Cluster 91	Enrichment Score: 0.8549645720100627
														Category	Term	Count	%	PValue	Genes	List Total	Pop Hits	Pop Total	Fold Enrichment	Bonferroni	Benjamini	FDR
														GOTERM_BP_FAT	GO:0015718~monocarboxylic acid transport	3	3.125	0.036856	SLC1A4, SLC25A20, HNF1A	83	50	13528	9.77928	1	0.873849	45.7333
														GOTERM_BP_ALL	GO:0015718~monocarboxylic acid transport	3	3.125	0.0380017	SLC1A4, SLC25A20, HNF1A	88	50	14116	9.62455	1	0.715717	47.1719
														GOTERM_BP_5	GO:0015718~monocarboxylic acid transport	3	3.125	0.039099	SLC1A4, SLC25A20, HNF1A	78	50	12292	9.45538	1	0.971551	45.2869
														GOTERM_BP_3	GO:0015849~organic acid transport	3	3.125	0.22366	SLC1A4, SLC25A20, HNF1A	82	148	13463	3.32803	1	0.751955	97.0804
														GOTERM_BP_FAT	GO:0046942~carboxylic acid transport	3	3.125	0.223884	SLC1A4, SLC25A20, HNF1A	83	147	13528	3.32628	1	0.932839	98.3846
														GOTERM_BP_4	GO:0046942~carboxylic acid transport	3	3.125	0.224477	SLC1A4, SLC25A20, HNF1A	81	147	13174	3.31922	1	0.880708	97.7426
														GOTERM_BP_FAT	GO:0015849~organic acid transport	3	3.125	0.226117	SLC1A4, SLC25A20, HNF1A	83	148	13528	3.30381	1	0.93337	98.4586
														GOTERM_BP_4	GO:0015849~organic acid transport	3	3.125	0.226715	SLC1A4, SLC25A20, HNF1A	81	148	13174	3.2968	1	0.880302	97.8378
														GOTERM_BP_ALL	GO:0046942~carboxylic acid transport	3	3.125	0.229407	SLC1A4, SLC25A20, HNF1A	88	147	14116	3.27365	1	0.879374	98.6326
														GOTERM_BP_ALL	GO:0015849~organic acid transport	3	3.125	0.231682	SLC1A4, SLC25A20, HNF1A	88	148	14116	3.25154	1	0.880769	98.6976
														GOTERM_BP_5	GO:0046942~carboxylic acid transport	3	3.125	0.234866	SLC1A4, SLC25A20, HNF1A	78	147	12292	3.21612	1	0.972851	98.254
														Annotation Cluster 92	Enrichment Score: 0.8515769480958734
														Category	Term	Count	%	PValue	Genes	List Total	Pop Hits	Pop Total	Fold Enrichment	Bonferroni	Benjamini	FDR
														GOTERM_BP_FAT	GO:0060541~respiratory system development	3	3.125	0.139359	TULP3, SP1, FGF2	83	108	13528	4.52744	1	0.915535	91.3092
														GOTERM_BP_4	GO:0060541~respiratory system development	3	3.125	0.139754	TULP3, SP1, FGF2	81	108	13174	4.51783	1	0.872887	89.4056
														GOTERM_BP_ALL	GO:0060541~respiratory system development	3	3.125	0.143142	TULP3, SP1, FGF2	88	108	14116	4.45581	1	0.836715	92.1487
														Annotation Cluster 93	Enrichment Score: 0.8385166537678496
														Category	Term	Count	%	PValue	Genes	List Total	Pop Hits	Pop Total	Fold Enrichment	Bonferroni	Benjamini	FDR
														GOTERM_BP_3	GO:0007565~female pregnancy	3	3.125	0.141809	MUC1, SP1, IGFBP2	82	110	13463	4.47772	1	0.707574	88.1709
														GOTERM_BP_FAT	GO:0007565~female pregnancy	3	3.125	0.143511	MUC1, SP1, IGFBP2	83	110	13528	4.44513	1	0.919407	91.9671
														GOTERM_BP_ALL	GO:0007565~female pregnancy	3	3.125	0.147388	MUC1, SP1, IGFBP2	88	110	14116	4.37479	1	0.841122	92.7655
														GOTERM_BP_2	GO:0007565~female pregnancy	3	3.125	0.14753	MUC1, SP1, IGFBP2	87	110	13945	4.37147	1	0.467323	85.0009
														Annotation Cluster 94	Enrichment Score: 0.8218402123125247
														Category	Term	Count	%	PValue	Genes	List Total	Pop Hits	Pop Total	Fold Enrichment	Bonferroni	Benjamini	FDR
														GOTERM_BP_FAT	GO:0019216~regulation of lipid metabolic process	3	3.125	0.14769	DHH, SLC25A20, IFNG	83	112	13528	4.36575	1	0.923078	92.5818
														GOTERM_BP_4	GO:0019216~regulation of lipid metabolic process	3	3.125	0.148106	DHH, SLC25A20, IFNG	81	112	13174	4.35648	1	0.878362	90.84
														GOTERM_BP_ALL	GO:0019216~regulation of lipid metabolic process	3	3.125	0.151661	DHH, SLC25A20, IFNG	88	112	14116	4.29667	1	0.847718	93.34
														GOTERM_BP_5	GO:0019216~regulation of lipid metabolic process	3	3.125	0.155541	DHH, SLC25A20, IFNG	78	112	12292	4.22115	1	0.984429	92.2406
														Annotation Cluster 95	Enrichment Score: 0.8193281137104587
														Category	Term	Count	%	PValue	Genes	List Total	Pop Hits	Pop Total	Fold Enrichment	Bonferroni	Benjamini	FDR
														GOTERM_BP_FAT	GO:0030808~regulation of nucleotide biosynthetic process	3	3.125	0.143511	ADRB1, PTH1R, GUCY1A3	83	110	13528	4.44513	1	0.919407	91.9671
														GOTERM_BP_FAT	GO:0030802~regulation of cyclic nucleotide biosynthetic process	3	3.125	0.143511	ADRB1, PTH1R, GUCY1A3	83	110	13528	4.44513	1	0.919407	91.9671
														GOTERM_BP_ALL	GO:0030808~regulation of nucleotide biosynthetic process	3	3.125	0.147388	ADRB1, PTH1R, GUCY1A3	88	110	14116	4.37479	1	0.841122	92.7655
														GOTERM_BP_ALL	GO:0030802~regulation of cyclic nucleotide biosynthetic process	3	3.125	0.147388	ADRB1, PTH1R, GUCY1A3	88	110	14116	4.37479	1	0.841122	92.7655
														GOTERM_BP_FAT	GO:0030799~regulation of cyclic nucleotide metabolic process	3	3.125	0.149788	ADRB1, PTH1R, GUCY1A3	83	113	13528	4.32711	1	0.921151	92.8736
														GOTERM_BP_5	GO:0030808~regulation of nucleotide biosynthetic process	3	3.125	0.151175	ADRB1, PTH1R, GUCY1A3	78	110	12292	4.2979	1	0.984694	91.6114
														GOTERM_BP_ALL	GO:0030799~regulation of cyclic nucleotide metabolic process	3	3.125	0.153806	ADRB1, PTH1R, GUCY1A3	88	113	14116	4.25865	1	0.84975	93.612
														GOTERM_BP_FAT	GO:0006140~regulation of nucleotide metabolic process	3	3.125	0.15612	ADRB1, PTH1R, GUCY1A3	83	116	13528	4.21521	1	0.920516	93.69
														GOTERM_BP_ALL	GO:0006140~regulation of nucleotide metabolic process	3	3.125	0.160277	ADRB1, PTH1R, GUCY1A3	88	116	14116	4.14851	1	0.848985	94.3708
														GOTERM_BP_5	GO:0006140~regulation of nucleotide metabolic process	3	3.125	0.164345	ADRB1, PTH1R, GUCY1A3	78	116	12292	4.0756	1	0.979444	93.3778
														Annotation Cluster 96	Enrichment Score: 0.8191807139564747
														Category	Term	Count	%	PValue	Genes	List Total	Pop Hits	Pop Total	Fold Enrichment	Bonferroni	Benjamini	FDR
														GOTERM_MF_FAT	GO:0030528~transcription regulator activity	13	13.5417	0.127511	HLF, HNF1A, KAT2B, SOX1, SP1, ZFY, HIRA, NKX3-1, RFX3, PBX2, NR2C2, ZKSCAN5, ZBTB25	73	1512	12983	1.52913	1	0.994812	83.362
														GOTERM_MF_ALL	GO:0030528~transcription regulator activity	13	13.5417	0.16518	HLF, HNF1A, KAT2B, SOX1, SP1, ZFY, HIRA, NKX3-1, RFX3, PBX2, NR2C2, ZKSCAN5, ZBTB25	89	1512	15143	1.4629	1	0.99837	91.2515
														GOTERM_MF_1	GO:0030528~transcription regulator activity	13	13.5417	0.165558	HLF, HNF1A, KAT2B, SOX1, SP1, ZFY, HIRA, NKX3-1, RFX3, PBX2, NR2C2, ZKSCAN5, ZBTB25	89	1512	15136	1.46222	0.80386	0.557124	64.7114
														Annotation Cluster 97	Enrichment Score: 0.8095739013967382
														Category	Term	Count	%	PValue	Genes	List Total	Pop Hits	Pop Total	Fold Enrichment	Bonferroni	Benjamini	FDR
														GOTERM_BP_FAT	GO:0048666~neuron development	5	5.20833	0.150112	SOX1, ANK3, UCHL1, AFG3L2, GAP43	83	339	13528	2.40395	1	0.919148	92.9176
														GOTERM_BP_4	GO:0048666~neuron development	5	5.20833	0.150751	SOX1, ANK3, UCHL1, AFG3L2, GAP43	81	339	13174	2.39885	1	0.878109	91.2551
														GOTERM_BP_ALL	GO:0048666~neuron development	5	5.20833	0.156694	SOX1, ANK3, UCHL1, AFG3L2, GAP43	88	339	14116	2.36592	1	0.848657	93.9618
														GOTERM_BP_5	GO:0048666~neuron development	5	5.20833	0.162921	SOX1, ANK3, UCHL1, AFG3L2, GAP43	78	339	12292	2.32433	1	0.98336	93.2051
														Annotation Cluster 98	Enrichment Score: 0.8095314093519946
														Category	Term	Count	%	PValue	Genes	List Total	Pop Hits	Pop Total	Fold Enrichment	Bonferroni	Benjamini	FDR
														GOTERM_MF_FAT	GO:0003677~DNA binding	18	18.75	0.136592	HLF, MSH6, HNF1A, SOX1, ZMYM3, ZFY, POLA1, HIRA, ZKSCAN5, NR2C2, ZBTB25, CDT1, PCBP3, SP1, NKX3-1, RFX3, PBX2, ERCC4	73	2331	12983	1.37335	1	0.992965	85.5004
														GOTERM_MF_3	GO:0003677~DNA binding	18	18.75	0.144853	HLF, MSH6, HNF1A, SOX1, ZMYM3, ZFY, POLA1, HIRA, ZKSCAN5, NR2C2, ZBTB25, CDT1, PCBP3, SP1, NKX3-1, RFX3, PBX2, ERCC4	74	2331	13051	1.36189	0.999992	0.997172	80.6462
														GOTERM_MF_ALL	GO:0003677~DNA binding	18	18.75	0.188388	HLF, MSH6, HNF1A, SOX1, ZMYM3, ZFY, POLA1, HIRA, ZKSCAN5, NR2C2, ZBTB25, CDT1, PCBP3, SP1, NKX3-1, RFX3, PBX2, ERCC4	89	2331	15143	1.31387	1	0.998744	94.0199
														Annotation Cluster 99	Enrichment Score: 0.8071037395203846
														Category	Term	Count	%	PValue	Genes	List Total	Pop Hits	Pop Total	Fold Enrichment	Bonferroni	Benjamini	FDR
														GOTERM_BP_FAT	GO:0016265~death	8	8.33333	0.148771	FGD1, IFNG, GADD45G, BCL2L2, ESPL1, AFG3L2, FGF2, NCKAP1	83	724	13528	1.80097	1	0.922155	92.7335
														GOTERM_BP_ALL	GO:0016265~death	8	8.33333	0.158311	FGD1, IFNG, GADD45G, BCL2L2, ESPL1, AFG3L2, FGF2, NCKAP1	88	724	14116	1.77248	1	0.849596	94.1497
														GOTERM_BP_1	GO:0016265~death	8	8.33333	0.160938	FGD1, IFNG, GADD45G, BCL2L2, ESPL1, AFG3L2, FGF2, NCKAP1	88	724	14051	1.76431	0.970086	0.273152	73.6973
														Annotation Cluster 100	Enrichment Score: 0.7862202032062522
														Category	Term	Count	%	PValue	Genes	List Total	Pop Hits	Pop Total	Fold Enrichment	Bonferroni	Benjamini	FDR
														GOTERM_CC_5	GO:0031981~nuclear lumen	12	12.5	0.15678	CSTF2, HNF1A, KAT2B, SP1, ZMYM3, UCHL1, MYO16, POLA1, ERCC4, PBX2, NR2C2, CDT1	79	1450	14427	1.51134	1	0.691102	86.0425
														GOTERM_CC_ALL	GO:0031981~nuclear lumen	12	12.5	0.15783	CSTF2, HNF1A, KAT2B, SP1, ZMYM3, UCHL1, MYO16, POLA1, ERCC4, PBX2, NR2C2, CDT1	87	1450	15908	1.51325	1	0.65187	87.7512
														GOTERM_CC_4	GO:0031981~nuclear lumen	12	12.5	0.163733	CSTF2, HNF1A, KAT2B, SP1, ZMYM3, UCHL1, MYO16, POLA1, ERCC4, PBX2, NR2C2, CDT1	81	1450	14668	1.49865	1	0.635876	86.8695
														GOTERM_CC_FAT	GO:0031981~nuclear lumen	12	12.5	0.176808	CSTF2, HNF1A, KAT2B, SP1, ZMYM3, UCHL1, MYO16, POLA1, ERCC4, PBX2, NR2C2, CDT1	72	1450	12782	1.4692	1	0.828392	90.3094
														Annotation Cluster 101	Enrichment Score: 0.7806158807648012
														Category	Term	Count	%	PValue	Genes	List Total	Pop Hits	Pop Total	Fold Enrichment	Bonferroni	Benjamini	FDR
														GOTERM_BP_4	GO:0022008~neurogenesis	7	7.29167	0.157688	TULP3, SOX1, ANK3, UCHL1, AFG3L2, FGF2, GAP43	81	601	13174	1.89433	1	0.875714	92.2619
														GOTERM_BP_ALL	GO:0022008~neurogenesis	7	7.29167	0.165809	TULP3, SOX1, ANK3, UCHL1, AFG3L2, FGF2, GAP43	88	601	14116	1.86833	1	0.857271	94.9514
														GOTERM_BP_5	GO:0022008~neurogenesis	7	7.29167	0.174078	TULP3, SOX1, ANK3, UCHL1, AFG3L2, FGF2, GAP43	78	601	12292	1.83549	1	0.981982	94.4529
														Annotation Cluster 102	Enrichment Score: 0.7784061022182505
														Category	Term	Count	%	PValue	Genes	List Total	Pop Hits	Pop Total	Fold Enrichment	Bonferroni	Benjamini	FDR
														GOTERM_BP_3	GO:0007626~locomotory behavior	5	5.20833	0.0830459	CCL1, CCL11, IFNG, UCHL1, FGF2	82	274	13463	2.99604	1	0.630567	70.1846
														GOTERM_BP_FAT	GO:0007626~locomotory behavior	5	5.20833	0.0848285	CCL1, CCL11, IFNG, UCHL1, FGF2	83	274	13528	2.97423	1	0.931176	76.3759
														GOTERM_BP_ALL	GO:0007626~locomotory behavior	5	5.20833	0.0889873	CCL1, CCL11, IFNG, UCHL1, FGF2	88	274	14116	2.92717	1	0.811378	78.4558
														GOTERM_BP_FAT	GO:0007610~behavior	5	5.20833	0.316827	CCL1, CCL11, IFNG, UCHL1, FGF2	83	469	13528	1.73761	1	0.969059	99.7974
														GOTERM_BP_ALL	GO:0007610~behavior	5	5.20833	0.327723	CCL1, CCL11, IFNG, UCHL1, FGF2	88	469	14116	1.71012	1	0.934826	99.8556
														GOTERM_BP_2	GO:0007610~behavior	5	5.20833	0.328131	CCL1, CCL11, IFNG, UCHL1, FGF2	87	469	13945	1.70882	1	0.652048	99.1146
														Annotation Cluster 103	Enrichment Score: 0.7782374928008292
														Category	Term	Count	%	PValue	Genes	List Total	Pop Hits	Pop Total	Fold Enrichment	Bonferroni	Benjamini	FDR
														GOTERM_BP_3	GO:0008104~protein localization	9	9.375	0.159853	RPGR, HNF1A, CHML, ANK3, TOMM70A, IFNG, DOPEY1, RAMP1, FGF2	82	882	13463	1.67534	1	0.73986	91.207
														GOTERM_BP_FAT	GO:0008104~protein localization	9	9.375	0.164618	RPGR, HNF1A, CHML, ANK3, TOMM70A, IFNG, DOPEY1, RAMP1, FGF2	83	882	13528	1.66314	1	0.922895	94.6485
														GOTERM_BP_ALL	GO:0008104~protein localization	9	9.375	0.175828	RPGR, HNF1A, CHML, ANK3, TOMM70A, IFNG, DOPEY1, RAMP1, FGF2	88	882	14116	1.63683	1	0.858603	95.8626
														Annotation Cluster 104	Enrichment Score: 0.7777654293659765
														Category	Term	Count	%	PValue	Genes	List Total	Pop Hits	Pop Total	Fold Enrichment	Bonferroni	Benjamini	FDR
														GOTERM_BP_FAT	GO:0031328~positive regulation of cellular biosynthetic process	8	8.33333	0.121045	HNF1A, SP1, IFNG, ELANE, GUCY1A3, ASF1A, FGF2, PBX2	83	685	13528	1.90351	1	0.931571	87.7563
														GOTERM_BP_4	GO:0031328~positive regulation of cellular biosynthetic process	8	8.33333	0.121746	HNF1A, SP1, IFNG, ELANE, GUCY1A3, ASF1A, FGF2, PBX2	81	685	13174	1.89947	1	0.889208	85.5705
														GOTERM_BP_3	GO:0009891~positive regulation of biosynthetic process	8	8.33333	0.124261	HNF1A, SP1, IFNG, ELANE, GUCY1A3, ASF1A, FGF2, PBX2	82	695	13463	1.88988	1	0.686378	84.3087
														GOTERM_BP_FAT	GO:0009891~positive regulation of biosynthetic process	8	8.33333	0.127876	HNF1A, SP1, IFNG, ELANE, GUCY1A3, ASF1A, FGF2, PBX2	83	695	13528	1.87612	1	0.924938	89.2165
														GOTERM_BP_4	GO:0009891~positive regulation of biosynthetic process	8	8.33333	0.128612	HNF1A, SP1, IFNG, ELANE, GUCY1A3, ASF1A, FGF2, PBX2	81	695	13174	1.87214	1	0.878873	87.1643
														GOTERM_BP_ALL	GO:0031328~positive regulation of cellular biosynthetic process	8	8.33333	0.129231	HNF1A, SP1, IFNG, ELANE, GUCY1A3, ASF1A, FGF2, PBX2	88	685	14116	1.87339	1	0.841146	89.7636
														GOTERM_BP_ALL	GO:0009891~positive regulation of biosynthetic process	8	8.33333	0.136407	HNF1A, SP1, IFNG, ELANE, GUCY1A3, ASF1A, FGF2, PBX2	88	695	14116	1.84644	1	0.836634	91.068
														GOTERM_BP_5	GO:0031328~positive regulation of cellular biosynthetic process	8	8.33333	0.136585	HNF1A, SP1, IFNG, ELANE, GUCY1A3, ASF1A, FGF2, PBX2	78	685	12292	1.84046	1	0.987337	89.1457
														GOTERM_BP_5	GO:0009891~positive regulation of biosynthetic process	8	8.33333	0.144101	HNF1A, SP1, IFNG, ELANE, GUCY1A3, ASF1A, FGF2, PBX2	78	695	12292	1.81398	1	0.986061	90.4898
														GOTERM_BP_3	GO:0031325~positive regulation of cellular metabolic process	8	8.33333	0.277868	HNF1A, SP1, IFNG, ELANE, GUCY1A3, ASF1A, FGF2, PBX2	82	880	13463	1.49257	1	0.805219	98.937
														GOTERM_BP_4	GO:0031325~positive regulation of cellular metabolic process	8	8.33333	0.285641	HNF1A, SP1, IFNG, ELANE, GUCY1A3, ASF1A, FGF2, PBX2	81	880	13174	1.47856	1	0.917083	99.3369
														GOTERM_BP_ALL	GO:0031325~positive regulation of cellular metabolic process	8	8.33333	0.298694	HNF1A, SP1, IFNG, ELANE, GUCY1A3, ASF1A, FGF2, PBX2	88	880	14116	1.45826	1	0.918046	99.7103
														GOTERM_BP_5	GO:0031325~positive regulation of cellular metabolic process	8	8.33333	0.312668	HNF1A, SP1, IFNG, ELANE, GUCY1A3, ASF1A, FGF2, PBX2	78	880	12292	1.43263	1	0.98049	99.655
														Annotation Cluster 105	Enrichment Score: 0.7747737899408401
														Category	Term	Count	%	PValue	Genes	List Total	Pop Hits	Pop Total	Fold Enrichment	Bonferroni	Benjamini	FDR
														GOTERM_BP_3	GO:0048646~anatomical structure formation involved in morphogenesis	5	5.20833	0.161958	FGF6, HNF1A, SP1, NKX3-1, FGF2	82	352	13463	2.33214	1	0.731616	91.5095
														GOTERM_BP_4	GO:0048646~anatomical structure formation involved in morphogenesis	5	5.20833	0.165716	FGF6, HNF1A, SP1, NKX3-1, FGF2	81	352	13174	2.31026	1	0.875517	93.2917
														GOTERM_BP_ALL	GO:0048646~anatomical structure formation involved in morphogenesis	5	5.20833	0.172094	FGF6, HNF1A, SP1, NKX3-1, FGF2	88	352	14116	2.27854	1	0.858139	95.5427
														GOTERM_BP_2	GO:0048646~anatomical structure formation involved in morphogenesis	5	5.20833	0.172335	FGF6, HNF1A, SP1, NKX3-1, FGF2	87	352	13945	2.27681	1	0.516508	89.4407
														Annotation Cluster 106	Enrichment Score: 0.7732626190350632
														Category	Term	Count	%	PValue	Genes	List Total	Pop Hits	Pop Total	Fold Enrichment	Bonferroni	Benjamini	FDR
														GOTERM_BP_3	GO:0031324~negative regulation of cellular metabolic process	8	8.33333	0.141797	MSH6, HNF1A, ELANE, RFX3, ERCC4, FGF2, CDT1, PAIP2B	82	720	13463	1.82425	1	0.714788	88.1685
														GOTERM_BP_4	GO:0031324~negative regulation of cellular metabolic process	8	8.33333	0.146624	MSH6, HNF1A, ELANE, RFX3, ERCC4, FGF2, CDT1, PAIP2B	81	720	13174	1.80713	1	0.880838	90.5995
														GOTERM_BP_3	GO:0010605~negative regulation of macromolecule metabolic process	8	8.33333	0.152124	MSH6, HNF1A, ELANE, RFX3, ERCC4, FGF2, CDT1, PAIP2B	82	734	13463	1.78946	1	0.727674	90.0081
														GOTERM_BP_ALL	GO:0031324~negative regulation of cellular metabolic process	8	8.33333	0.155196	MSH6, HNF1A, ELANE, RFX3, ERCC4, FGF2, CDT1, PAIP2B	88	720	14116	1.78232	1	0.850233	93.7826
														GOTERM_BP_FAT	GO:0010605~negative regulation of macromolecule metabolic process	8	8.33333	0.156339	MSH6, HNF1A, ELANE, RFX3, ERCC4, FGF2, CDT1, PAIP2B	83	734	13528	1.77644	1	0.918453	93.7165
														GOTERM_BP_4	GO:0010605~negative regulation of macromolecule metabolic process	8	8.33333	0.15722	MSH6, HNF1A, ELANE, RFX3, ERCC4, FGF2, CDT1, PAIP2B	81	734	13174	1.77266	1	0.879774	92.1975
														GOTERM_BP_5	GO:0031324~negative regulation of cellular metabolic process	8	8.33333	0.163751	MSH6, HNF1A, ELANE, RFX3, ERCC4, FGF2, CDT1, PAIP2B	78	720	12292	1.751	1	0.981502	93.3062
														GOTERM_BP_ALL	GO:0010605~negative regulation of macromolecule metabolic process	8	8.33333	0.166225	MSH6, HNF1A, ELANE, RFX3, ERCC4, FGF2, CDT1, PAIP2B	88	734	14116	1.74833	1	0.855902	94.9927
														GOTERM_BP_5	GO:0010605~negative regulation of macromolecule metabolic process	8	8.33333	0.175268	MSH6, HNF1A, ELANE, RFX3, ERCC4, FGF2, CDT1, PAIP2B	78	734	12292	1.7176	1	0.980376	94.5725
														GOTERM_BP_3	GO:0009892~negative regulation of metabolic process	8	8.33333	0.188448	MSH6, HNF1A, ELANE, RFX3, ERCC4, FGF2, CDT1, PAIP2B	82	780	13463	1.68393	1	0.753157	94.5772
														GOTERM_BP_4	GO:0009892~negative regulation of metabolic process	8	8.33333	0.194425	MSH6, HNF1A, ELANE, RFX3, ERCC4, FGF2, CDT1, PAIP2B	81	780	13174	1.66812	1	0.882585	96.0205
														GOTERM_BP_ALL	GO:0009892~negative regulation of metabolic process	8	8.33333	0.204823	MSH6, HNF1A, ELANE, RFX3, ERCC4, FGF2, CDT1, PAIP2B	88	780	14116	1.64522	1	0.873079	97.7062
														GOTERM_BP_2	GO:0009892~negative regulation of metabolic process	8	8.33333	0.205191	MSH6, HNF1A, ELANE, RFX3, ERCC4, FGF2, CDT1, PAIP2B	87	780	13945	1.64397	1	0.549916	93.4756
														Annotation Cluster 107	Enrichment Score: 0.763037213455638
														Category	Term	Count	%	PValue	Genes	List Total	Pop Hits	Pop Total	Fold Enrichment	Bonferroni	Benjamini	FDR
														GOTERM_BP_FAT	GO:0030182~neuron differentiation	6	6.25	0.126597	TULP3, SOX1, ANK3, UCHL1, AFG3L2, GAP43	83	438	13528	2.23271	1	0.928677	88.9563
														GOTERM_BP_4	GO:0030182~neuron differentiation	6	6.25	0.127217	TULP3, SOX1, ANK3, UCHL1, AFG3L2, GAP43	81	438	13174	2.22797	1	0.882022	86.8543
														GOTERM_BP_ALL	GO:0030182~neuron differentiation	6	6.25	0.133324	TULP3, SOX1, ANK3, UCHL1, AFG3L2, GAP43	88	438	14116	2.19738	1	0.840003	90.5279
														GOTERM_BP_ALL	GO:0048699~generation of neurons	6	6.25	0.261758	TULP3, SOX1, ANK3, UCHL1, AFG3L2, GAP43	88	559	14116	1.72174	1	0.904982	99.3253
														GOTERM_BP_5	GO:0048699~generation of neurons	6	6.25	0.272294	TULP3, SOX1, ANK3, UCHL1, AFG3L2, GAP43	78	559	12292	1.69148	1	0.977235	99.1821
														Annotation Cluster 108	Enrichment Score: 0.7548422817145325
														Category	Term	Count	%	PValue	Genes	List Total	Pop Hits	Pop Total	Fold Enrichment	Bonferroni	Benjamini	FDR
														SP_PIR_KEYWORDS	mitochondrion	9	9.375	0.0506891	SLC25A20, ALDH6A1, UCP3, TOMM70A, EXOG, BCL2L2, AFG3L2, ABCB6, PRODH	95	832	19235	2.19022	0.999989	0.759255	48.4018
														GOTERM_CC_5	GO:0005739~mitochondrion	9	9.375	0.232699	SLC25A20, ALDH6A1, UCP3, TOMM70A, EXOG, BCL2L2, AFG3L2, ABCB6, PRODH	79	1087	14427	1.51204	1	0.806452	95.3048
														GOTERM_CC_ALL	GO:0005739~mitochondrion	9	9.375	0.23324	SLC25A20, ALDH6A1, UCP3, TOMM70A, EXOG, BCL2L2, AFG3L2, ABCB6, PRODH	87	1087	15908	1.51394	1	0.749487	96.1088
														GOTERM_CC_4	GO:0005739~mitochondrion	9	9.375	0.240024	SLC25A20, ALDH6A1, UCP3, TOMM70A, EXOG, BCL2L2, AFG3L2, ABCB6, PRODH	81	1087	14668	1.49934	1	0.7558	95.5683
														GOTERM_CC_FAT	GO:0005739~mitochondrion	9	9.375	0.254696	SLC25A20, ALDH6A1, UCP3, TOMM70A, EXOG, BCL2L2, AFG3L2, ABCB6, PRODH	72	1087	12782	1.46987	1	0.884181	97.0589
														Annotation Cluster 109	Enrichment Score: 0.7512932063975857
														Category	Term	Count	%	PValue	Genes	List Total	Pop Hits	Pop Total	Fold Enrichment	Bonferroni	Benjamini	FDR
														GOTERM_BP_3	GO:0048609~reproductive process in a multicellular organism	6	6.25	0.16929	DHH, SP1, DIAPH2, BCL2L2, NR2C2, FANCC	82	487	13463	2.02279	1	0.74222	92.4896
														GOTERM_BP_FAT	GO:0032504~multicellular organism reproduction	6	6.25	0.172958	DHH, SP1, DIAPH2, BCL2L2, NR2C2, FANCC	83	487	13528	2.00807	1	0.924918	95.4548
														GOTERM_BP_FAT	GO:0048609~reproductive process in a multicellular organism	6	6.25	0.172958	DHH, SP1, DIAPH2, BCL2L2, NR2C2, FANCC	83	487	13528	2.00807	1	0.924918	95.4548
														GOTERM_BP_ALL	GO:0048609~reproductive process in a multicellular organism	6	6.25	0.181456	DHH, SP1, DIAPH2, BCL2L2, NR2C2, FANCC	88	487	14116	1.97629	1	0.866135	96.3041
														GOTERM_BP_ALL	GO:0032504~multicellular organism reproduction	6	6.25	0.181456	DHH, SP1, DIAPH2, BCL2L2, NR2C2, FANCC	88	487	14116	1.97629	1	0.866135	96.3041
														GOTERM_BP_2	GO:0032504~multicellular organism reproduction	6	6.25	0.181738	DHH, SP1, DIAPH2, BCL2L2, NR2C2, FANCC	87	487	13945	1.97479	1	0.528041	90.7816
														GOTERM_BP_2	GO:0048609~reproductive process in a multicellular organism	6	6.25	0.181738	DHH, SP1, DIAPH2, BCL2L2, NR2C2, FANCC	87	487	13945	1.97479	1	0.528041	90.7816
														Annotation Cluster 110	Enrichment Score: 0.7320950182897041
														Category	Term	Count	%	PValue	Genes	List Total	Pop Hits	Pop Total	Fold Enrichment	Bonferroni	Benjamini	FDR
														GOTERM_BP_4	GO:0031326~regulation of cellular biosynthetic process	23	23.9583	0.165495	HLF, KAT2B, HNF1A, SOX1, ZFY, PTH1R, ELANE, HIRA, ZKSCAN5, NR2C2, ZBTB25, CDT1, PAIP2B, ADRB1, TULP3, SP1, IFNG, NKX3-1, GUCY1A3, RFX3, ASF1A, FGF2, PBX2	81	2947	13174	1.26935	1	0.879773	93.2651
														GOTERM_BP_ALL	GO:0031326~regulation of cellular biosynthetic process	23	23.9583	0.186999	HLF, KAT2B, HNF1A, SOX1, ZFY, PTH1R, ELANE, HIRA, ZKSCAN5, NR2C2, ZBTB25, CDT1, PAIP2B, ADRB1, TULP3, SP1, IFNG, NKX3-1, GUCY1A3, RFX3, ASF1A, FGF2, PBX2	88	2947	14116	1.25192	1	0.869351	96.6954
														GOTERM_BP_5	GO:0031326~regulation of cellular biosynthetic process	23	23.9583	0.205632	HLF, KAT2B, HNF1A, SOX1, ZFY, PTH1R, ELANE, HIRA, ZKSCAN5, NR2C2, ZBTB25, CDT1, PAIP2B, ADRB1, TULP3, SP1, IFNG, NKX3-1, GUCY1A3, RFX3, ASF1A, FGF2, PBX2	78	2947	12292	1.22992	1	0.974077	96.922
														Annotation Cluster 111	Enrichment Score: 0.7308622973821735
														Category	Term	Count	%	PValue	Genes	List Total	Pop Hits	Pop Total	Fold Enrichment	Bonferroni	Benjamini	FDR
														GOTERM_BP_FAT	GO:0010038~response to metal ion	3	3.125	0.184101	TNNC1, AANAT, IGFBP2	83	129	13528	3.79042	1	0.928107	96.3553
														GOTERM_BP_4	GO:0010038~response to metal ion	3	3.125	0.184604	TNNC1, AANAT, IGFBP2	81	129	13174	3.78237	1	0.892213	95.2323
														GOTERM_BP_ALL	GO:0010038~response to metal ion	3	3.125	0.18885	TNNC1, AANAT, IGFBP2	88	129	14116	3.73044	1	0.870394	96.8172
														Annotation Cluster 112	Enrichment Score: 0.7262027320599671
														Category	Term	Count	%	PValue	Genes	List Total	Pop Hits	Pop Total	Fold Enrichment	Bonferroni	Benjamini	FDR
														GOTERM_BP_3	GO:0045184~establishment of protein localization	8	8.33333	0.179444	RPGR, CHML, ANK3, TOMM70A, IFNG, DOPEY1, RAMP1, FGF2	82	769	13463	1.70801	1	0.75822	93.6743
														GOTERM_BP_FAT	GO:0045184~establishment of protein localization	8	8.33333	0.184195	RPGR, CHML, ANK3, TOMM70A, IFNG, DOPEY1, RAMP1, FGF2	83	769	13528	1.69558	1	0.926279	96.3622
														GOTERM_BP_4	GO:0045184~establishment of protein localization	8	8.33333	0.185212	RPGR, CHML, ANK3, TOMM70A, IFNG, DOPEY1, RAMP1, FGF2	81	769	13174	1.69198	1	0.884956	95.285
														GOTERM_BP_ALL	GO:0045184~establishment of protein localization	8	8.33333	0.195282	RPGR, CHML, ANK3, TOMM70A, IFNG, DOPEY1, RAMP1, FGF2	88	769	14116	1.66876	1	0.871178	97.2083
														GOTERM_BP_2	GO:0045184~establishment of protein localization	8	8.33333	0.195636	RPGR, CHML, ANK3, TOMM70A, IFNG, DOPEY1, RAMP1, FGF2	87	769	13945	1.66749	1	0.539404	92.4798
														Annotation Cluster 113	Enrichment Score: 0.7237423781650151
														Category	Term	Count	%	PValue	Genes	List Total	Pop Hits	Pop Total	Fold Enrichment	Bonferroni	Benjamini	FDR
														GOTERM_CC_5	GO:0044444~cytoplasmic part	32	33.3333	0.166385	FGD1, CYP1B1, LRIT1, TNNC1, DIAPH2, UCHL1, BCL2L2, SLC1A4, SLC25A20, GP5, PCBP3, ANK3, MSLN, AANAT, GUCY1A3, EXOG, DOPEY1, AGL, FANCC, ALDH6A1, RPGR, ESPL1, AFG3L2, ABCB6, TMEM106C, UCP3, CHML, F5, TOMM70A, MYO16, IGFBP2, PRODH	79	4895	14427	1.19384	1	0.695074	87.7721
														GOTERM_CC_ALL	GO:0044444~cytoplasmic part	32	33.3333	0.17168	FGD1, CYP1B1, LRIT1, TNNC1, DIAPH2, UCHL1, BCL2L2, SLC1A4, SLC25A20, GP5, PCBP3, ANK3, MSLN, AANAT, GUCY1A3, EXOG, DOPEY1, AGL, FANCC, ALDH6A1, RPGR, ESPL1, AFG3L2, ABCB6, TMEM106C, UCP3, CHML, F5, TOMM70A, MYO16, IGFBP2, PRODH	87	4895	15908	1.19535	1	0.672786	89.9985
														GOTERM_CC_4	GO:0044444~cytoplasmic part	32	33.3333	0.182352	FGD1, CYP1B1, LRIT1, TNNC1, DIAPH2, UCHL1, BCL2L2, SLC1A4, SLC25A20, GP5, PCBP3, ANK3, MSLN, AANAT, GUCY1A3, EXOG, DOPEY1, AGL, FANCC, ALDH6A1, RPGR, ESPL1, AFG3L2, ABCB6, TMEM106C, UCP3, CHML, F5, TOMM70A, MYO16, IGFBP2, PRODH	81	4895	14668	1.18381	1	0.661528	89.8316
														GOTERM_CC_3	GO:0044444~cytoplasmic part	32	33.3333	0.244504	FGD1, CYP1B1, LRIT1, TNNC1, DIAPH2, UCHL1, BCL2L2, SLC1A4, SLC25A20, GP5, PCBP3, ANK3, MSLN, AANAT, GUCY1A3, EXOG, DOPEY1, AGL, FANCC, ALDH6A1, RPGR, ESPL1, AFG3L2, ABCB6, TMEM106C, UCP3, CHML, F5, TOMM70A, MYO16, IGFBP2, PRODH	87	4895	15283	1.14838	1	0.707871	94.8868
														Annotation Cluster 114	Enrichment Score: 0.7229831159566174
														Category	Term	Count	%	PValue	Genes	List Total	Pop Hits	Pop Total	Fold Enrichment	Bonferroni	Benjamini	FDR
														GOTERM_BP_FAT	GO:0030030~cell projection organization	5	5.20833	0.184081	FGD1, ANK3, UCHL1, AFG3L2, GAP43	83	368	13528	2.21451	1	0.93001	96.3539
														GOTERM_BP_ALL	GO:0030030~cell projection organization	5	5.20833	0.191744	FGD1, ANK3, UCHL1, AFG3L2, GAP43	88	368	14116	2.17947	1	0.871199	96.9991
														GOTERM_BP_2	GO:0030030~cell projection organization	5	5.20833	0.192009	FGD1, ANK3, UCHL1, AFG3L2, GAP43	87	368	13945	2.17782	1	0.540765	92.0667
														Annotation Cluster 115	Enrichment Score: 0.715229961252396
														Category	Term	Count	%	PValue	Genes	List Total	Pop Hits	Pop Total	Fold Enrichment	Bonferroni	Benjamini	FDR
														GOTERM_BP_FAT	GO:0010564~regulation of cell cycle process	3	3.125	0.151893	MYO16, ESPL1, CDT1	83	114	13528	4.28916	1	0.919289	93.1554
														GOTERM_BP_4	GO:0010564~regulation of cell cycle process	3	3.125	0.152319	MYO16, ESPL1, CDT1	81	114	13174	4.28005	1	0.875905	91.4929
														GOTERM_BP_ALL	GO:0010564~regulation of cell cycle process	3	3.125	0.155957	MYO16, ESPL1, CDT1	88	114	14116	4.22129	1	0.849465	93.8743
														GOTERM_BP_5	GO:0010564~regulation of cell cycle process	3	3.125	0.159931	MYO16, ESPL1, CDT1	78	114	12292	4.1471	1	0.984199	92.8288
														GOTERM_BP_FAT	GO:0007346~regulation of mitotic cell cycle	3	3.125	0.235068	MYO16, ESPL1, CDT1	83	152	13528	3.21687	1	0.938278	98.7246
														GOTERM_BP_4	GO:0007346~regulation of mitotic cell cycle	3	3.125	0.235685	MYO16, ESPL1, CDT1	81	152	13174	3.21004	1	0.888198	98.1831
														GOTERM_BP_ALL	GO:0007346~regulation of mitotic cell cycle	3	3.125	0.240795	MYO16, ESPL1, CDT1	88	152	14116	3.16597	1	0.887532	98.93
														GOTERM_BP_5	GO:0007346~regulation of mitotic cell cycle	3	3.125	0.246464	MYO16, ESPL1, CDT1	78	152	12292	3.11032	1	0.971122	98.6141
														Annotation Cluster 116	Enrichment Score: 0.7142018093482827
														Category	Term	Count	%	PValue	Genes	List Total	Pop Hits	Pop Total	Fold Enrichment	Bonferroni	Benjamini	FDR
														GOTERM_BP_FAT	GO:0045935~positive regulation of nucleobase, nucleoside, nucleotide and nucleic acid metabolic process	7	7.29167	0.176984	HNF1A, SP1, IFNG, GUCY1A3, ASF1A, FGF2, PBX2	83	624	13528	1.82839	1	0.927738	95.8019
														GOTERM_BP_4	GO:0045935~positive regulation of nucleobase, nucleoside, nucleotide and nucleic acid metabolic process	7	7.29167	0.177894	HNF1A, SP1, IFNG, GUCY1A3, ASF1A, FGF2, PBX2	81	624	13174	1.82451	1	0.886393	94.6126
														GOTERM_BP_ALL	GO:0045935~positive regulation of nucleobase, nucleoside, nucleotide and nucleic acid metabolic process	7	7.29167	0.186729	HNF1A, SP1, IFNG, GUCY1A3, ASF1A, FGF2, PBX2	88	624	14116	1.79946	1	0.870799	96.6773
														GOTERM_BP_3	GO:0051173~positive regulation of nitrogen compound metabolic process	7	7.29167	0.190807	HNF1A, SP1, IFNG, GUCY1A3, ASF1A, FGF2, PBX2	82	644	13463	1.7846	1	0.75223	94.7931
														GOTERM_BP_FAT	GO:0051173~positive regulation of nitrogen compound metabolic process	7	7.29167	0.195304	HNF1A, SP1, IFNG, GUCY1A3, ASF1A, FGF2, PBX2	83	644	13528	1.77161	1	0.925674	97.0898
														GOTERM_BP_5	GO:0045935~positive regulation of nucleobase, nucleoside, nucleotide and nucleic acid metabolic process	7	7.29167	0.195816	HNF1A, SP1, IFNG, GUCY1A3, ASF1A, FGF2, PBX2	78	624	12292	1.76783	1	0.981496	96.2939
														GOTERM_BP_4	GO:0051173~positive regulation of nitrogen compound metabolic process	7	7.29167	0.196293	HNF1A, SP1, IFNG, GUCY1A3, ASF1A, FGF2, PBX2	81	644	13174	1.76785	1	0.877594	96.1559
														GOTERM_BP_ALL	GO:0051173~positive regulation of nitrogen compound metabolic process	7	7.29167	0.205735	HNF1A, SP1, IFNG, GUCY1A3, ASF1A, FGF2, PBX2	88	644	14116	1.74358	1	0.872702	97.7492
														GOTERM_BP_5	GO:0051173~positive regulation of nitrogen compound metabolic process	7	7.29167	0.21553	HNF1A, SP1, IFNG, GUCY1A3, ASF1A, FGF2, PBX2	78	644	12292	1.71293	1	0.97497	97.4536
														Annotation Cluster 117	Enrichment Score: 0.7125634089801053
														Category	Term	Count	%	PValue	Genes	List Total	Pop Hits	Pop Total	Fold Enrichment	Bonferroni	Benjamini	FDR
														GOTERM_CC_5	GO:0044427~chromosomal part	5	5.20833	0.156056	MSH6, HIRA, POLA1, ERCC4, FANCC	79	386	14427	2.36555	1	0.709916	85.9035
														GOTERM_CC_ALL	GO:0044427~chromosomal part	5	5.20833	0.156249	MSH6, HIRA, POLA1, ERCC4, FANCC	87	386	15908	2.36853	1	0.661189	87.4672
														GOTERM_CC_4	GO:0044427~chromosomal part	5	5.20833	0.159586	MSH6, HIRA, POLA1, ERCC4, FANCC	81	386	14668	2.34568	1	0.644423	86.1109
														GOTERM_CC_FAT	GO:0044427~chromosomal part	5	5.20833	0.166731	MSH6, HIRA, POLA1, ERCC4, FANCC	72	386	12782	2.29958	1	0.827195	88.7866
														GOTERM_CC_3	GO:0044427~chromosomal part	5	5.20833	0.172629	MSH6, HIRA, POLA1, ERCC4, FANCC	87	386	15283	2.27547	1	0.656764	86.5959
														GOTERM_CC_5	GO:0005694~chromosome	5	5.20833	0.237522	MSH6, HIRA, POLA1, ERCC4, FANCC	79	460	14427	1.985	1	0.798358	95.6345
														GOTERM_CC_ALL	GO:0005694~chromosome	5	5.20833	0.237653	MSH6, HIRA, POLA1, ERCC4, FANCC	87	460	15908	1.98751	1	0.746586	96.3739
														GOTERM_CC_4	GO:0005694~chromosome	5	5.20833	0.242299	MSH6, HIRA, POLA1, ERCC4, FANCC	81	460	14668	1.96833	1	0.744161	95.7167
														GOTERM_CC_FAT	GO:0005694~chromosome	5	5.20833	0.252177	MSH6, HIRA, POLA1, ERCC4, FANCC	72	460	12782	1.92965	1	0.893279	96.9374
														Annotation Cluster 118	Enrichment Score: 0.708575768371972
														Category	Term	Count	%	PValue	Genes	List Total	Pop Hits	Pop Total	Fold Enrichment	Bonferroni	Benjamini	FDR
														GOTERM_BP_FAT	GO:0006915~apoptosis	7	7.29167	0.157721	FGD1, IFNG, GADD45G, BCL2L2, ESPL1, FGF2, NCKAP1	83	602	13528	1.89521	1	0.918051	93.882
														GOTERM_BP_4	GO:0006915~apoptosis	7	7.29167	0.158545	FGD1, IFNG, GADD45G, BCL2L2, ESPL1, FGF2, NCKAP1	81	602	13174	1.89119	1	0.872378	92.3784
														GOTERM_BP_3	GO:0012501~programmed cell death	7	7.29167	0.161498	FGD1, IFNG, GADD45G, BCL2L2, ESPL1, FGF2, NCKAP1	82	611	13463	1.88098	1	0.737102	91.4442
														GOTERM_BP_FAT	GO:0012501~programmed cell death	7	7.29167	0.165484	FGD1, IFNG, GADD45G, BCL2L2, ESPL1, FGF2, NCKAP1	83	611	13528	1.86729	1	0.919598	94.738
														GOTERM_BP_ALL	GO:0006915~apoptosis	7	7.29167	0.166696	FGD1, IFNG, GADD45G, BCL2L2, ESPL1, FGF2, NCKAP1	88	602	14116	1.86522	1	0.854643	95.0391
														GOTERM_BP_ALL	GO:0012501~programmed cell death	7	7.29167	0.174775	FGD1, IFNG, GADD45G, BCL2L2, ESPL1, FGF2, NCKAP1	88	611	14116	1.83775	1	0.860801	95.7746
														GOTERM_BP_FAT	GO:0008219~cell death	7	7.29167	0.269671	FGD1, IFNG, GADD45G, BCL2L2, ESPL1, FGF2, NCKAP1	83	719	13528	1.58681	1	0.954453	99.3996
														GOTERM_BP_ALL	GO:0008219~cell death	7	7.29167	0.282463	FGD1, IFNG, GADD45G, BCL2L2, ESPL1, FGF2, NCKAP1	88	719	14116	1.5617	1	0.912736	99.5777
														GOTERM_BP_2	GO:0008219~cell death	7	7.29167	0.282913	FGD1, IFNG, GADD45G, BCL2L2, ESPL1, FGF2, NCKAP1	87	719	13945	1.56052	1	0.606912	98.0798
														Annotation Cluster 119	Enrichment Score: 0.7012470322816057
														Category	Term	Count	%	PValue	Genes	List Total	Pop Hits	Pop Total	Fold Enrichment	Bonferroni	Benjamini	FDR
														GOTERM_BP_3	GO:0009893~positive regulation of metabolic process	9	9.375	0.188447	ADRB1, HNF1A, SP1, IFNG, ELANE, GUCY1A3, ASF1A, FGF2, PBX2	82	921	13463	1.60439	1	0.75894	94.5772
														GOTERM_BP_4	GO:0009893~positive regulation of metabolic process	9	9.375	0.194936	ADRB1, HNF1A, SP1, IFNG, ELANE, GUCY1A3, ASF1A, FGF2, PBX2	81	921	13174	1.58934	1	0.879459	96.0579
														GOTERM_BP_ALL	GO:0009893~positive regulation of metabolic process	9	9.375	0.206325	ADRB1, HNF1A, SP1, IFNG, ELANE, GUCY1A3, ASF1A, FGF2, PBX2	88	921	14116	1.56752	1	0.871869	97.7766
														GOTERM_BP_2	GO:0009893~positive regulation of metabolic process	9	9.375	0.206719	ADRB1, HNF1A, SP1, IFNG, ELANE, GUCY1A3, ASF1A, FGF2, PBX2	87	921	13945	1.56633	1	0.544467	93.6231
														Annotation Cluster 120	Enrichment Score: 0.7005776837993791
														Category	Term	Count	%	PValue	Genes	List Total	Pop Hits	Pop Total	Fold Enrichment	Bonferroni	Benjamini	FDR
														GOTERM_BP_FAT	GO:0006325~chromatin organization	5	5.20833	0.196351	HNF1A, KAT2B, SOX1, HIRA, ASF1A	83	378	13528	2.15593	1	0.925011	97.1508
														GOTERM_BP_4	GO:0006325~chromatin organization	5	5.20833	0.197152	HNF1A, KAT2B, SOX1, HIRA, ASF1A	81	378	13174	2.15135	1	0.875026	96.2167
														GOTERM_BP_ALL	GO:0006325~chromatin organization	5	5.20833	0.204377	HNF1A, KAT2B, SOX1, HIRA, ASF1A	88	378	14116	2.12181	1	0.875825	97.685
														Annotation Cluster 121	Enrichment Score: 0.6990624394903335
														Category	Term	Count	%	PValue	Genes	List Total	Pop Hits	Pop Total	Fold Enrichment	Bonferroni	Benjamini	FDR
														GOTERM_BP_FAT	GO:0042391~regulation of membrane potential	3	3.125	0.195054	DHH, AFG3L2, NTSR2	83	134	13528	3.64898	1	0.927219	97.0751
														GOTERM_BP_ALL	GO:0042391~regulation of membrane potential	3	3.125	0.200024	DHH, AFG3L2, NTSR2	88	134	14116	3.59125	1	0.871223	97.4673
														GOTERM_BP_5	GO:0042391~regulation of membrane potential	3	3.125	0.204916	DHH, AFG3L2, NTSR2	78	134	12292	3.52813	1	0.975791	96.8797
														Annotation Cluster 122	Enrichment Score: 0.6861713267035517
														Category	Term	Count	%	PValue	Genes	List Total	Pop Hits	Pop Total	Fold Enrichment	Bonferroni	Benjamini	FDR
														GOTERM_CC_ALL	GO:0043233~organelle lumen	14	14.5833	0.180487	KAT2B, HNF1A, CSTF2, ZMYM3, UCHL1, POLA1, NR2C2, CDT1, F5, SP1, MYO16, ERCC4, PBX2, PRODH	87	1820	15908	1.40654	1	0.680562	91.2237
														GOTERM_CC_ALL	GO:0031974~membrane-enclosed lumen	14	14.5833	0.199069	KAT2B, HNF1A, CSTF2, ZMYM3, UCHL1, POLA1, NR2C2, CDT1, F5, SP1, MYO16, ERCC4, PBX2, PRODH	87	1856	15908	1.37926	1	0.708186	93.3694
														GOTERM_CC_1	GO:0031974~membrane-enclosed lumen	14	14.5833	0.199069	KAT2B, HNF1A, CSTF2, ZMYM3, UCHL1, POLA1, NR2C2, CDT1, F5, SP1, MYO16, ERCC4, PBX2, PRODH	87	1856	15908	1.37926	0.89137	0.35851	73.6297
														GOTERM_CC_FAT	GO:0043233~organelle lumen	14	14.5833	0.20371	KAT2B, HNF1A, CSTF2, ZMYM3, UCHL1, POLA1, NR2C2, CDT1, F5, SP1, MYO16, ERCC4, PBX2, PRODH	72	1820	12782	1.3656	1	0.857567	93.4949
														GOTERM_CC_2	GO:0043233~organelle lumen	14	14.5833	0.219095	KAT2B, HNF1A, CSTF2, ZMYM3, UCHL1, POLA1, NR2C2, CDT1, F5, SP1, MYO16, ERCC4, PBX2, PRODH	87	1820	15294	1.35225	0.999232	0.449894	87.6074
														GOTERM_CC_3	GO:0043233~organelle lumen	14	14.5833	0.219848	KAT2B, HNF1A, CSTF2, ZMYM3, UCHL1, POLA1, NR2C2, CDT1, F5, SP1, MYO16, ERCC4, PBX2, PRODH	87	1820	15283	1.35128	1	0.684536	92.8122
														GOTERM_CC_FAT	GO:0031974~membrane-enclosed lumen	14	14.5833	0.22417	KAT2B, HNF1A, CSTF2, ZMYM3, UCHL1, POLA1, NR2C2, CDT1, F5, SP1, MYO16, ERCC4, PBX2, PRODH	72	1856	12782	1.33911	1	0.872201	95.2397
														Annotation Cluster 123	Enrichment Score: 0.6818306293586085
														Category	Term	Count	%	PValue	Genes	List Total	Pop Hits	Pop Total	Fold Enrichment	Bonferroni	Benjamini	FDR
														GOTERM_BP_FAT	GO:0006355~regulation of transcription, DNA-dependent	15	15.625	0.180787	HLF, KAT2B, HNF1A, SOX1, HIRA, ZKSCAN5, NR2C2, TULP3, SP1, IFNG, NKX3-1, RFX3, PBX2, FGF2, ASF1A	83	1773	13528	1.37892	1	0.928201	96.1068
														GOTERM_BP_ALL	GO:0006355~regulation of transcription, DNA-dependent	15	15.625	0.198242	HLF, KAT2B, HNF1A, SOX1, HIRA, ZKSCAN5, NR2C2, TULP3, SP1, IFNG, NKX3-1, RFX3, PBX2, FGF2, ASF1A	88	1773	14116	1.3571	1	0.870318	97.3727
														GOTERM_BP_FAT	GO:0051252~regulation of RNA metabolic process	15	15.625	0.203231	HLF, KAT2B, HNF1A, SOX1, HIRA, ZKSCAN5, NR2C2, TULP3, SP1, IFNG, NKX3-1, RFX3, PBX2, FGF2, ASF1A	83	1813	13528	1.34849	1	0.927116	97.523
														GOTERM_BP_4	GO:0051252~regulation of RNA metabolic process	15	15.625	0.204757	HLF, KAT2B, HNF1A, SOX1, HIRA, ZKSCAN5, NR2C2, TULP3, SP1, IFNG, NKX3-1, RFX3, PBX2, FGF2, ASF1A	81	1813	13174	1.34563	1	0.871167	96.7173
														GOTERM_BP_5	GO:0006355~regulation of transcription, DNA-dependent	15	15.625	0.213504	HLF, KAT2B, HNF1A, SOX1, HIRA, ZKSCAN5, NR2C2, TULP3, SP1, IFNG, NKX3-1, RFX3, PBX2, FGF2, ASF1A	78	1773	12292	1.33325	1	0.975955	97.3523
														GOTERM_BP_ALL	GO:0051252~regulation of RNA metabolic process	15	15.625	0.222002	HLF, KAT2B, HNF1A, SOX1, HIRA, ZKSCAN5, NR2C2, TULP3, SP1, IFNG, NKX3-1, RFX3, PBX2, FGF2, ASF1A	88	1813	14116	1.32716	1	0.880433	98.3993
														GOTERM_BP_5	GO:0051252~regulation of RNA metabolic process	15	15.625	0.238688	HLF, KAT2B, HNF1A, SOX1, HIRA, ZKSCAN5, NR2C2, TULP3, SP1, IFNG, NKX3-1, RFX3, PBX2, FGF2, ASF1A	78	1813	12292	1.30383	1	0.970995	98.3813
														Annotation Cluster 124	Enrichment Score: 0.680203059221735
														Category	Term	Count	%	PValue	Genes	List Total	Pop Hits	Pop Total	Fold Enrichment	Bonferroni	Benjamini	FDR
														GOTERM_BP_FAT	GO:0045934~negative regulation of nucleobase, nucleoside, nucleotide and nucleic acid metabolic process	6	6.25	0.198864	MSH6, HNF1A, RFX3, ERCC4, FGF2, CDT1	83	512	13528	1.91002	1	0.925965	97.2925
														GOTERM_BP_4	GO:0045934~negative regulation of nucleobase, nucleoside, nucleotide and nucleic acid metabolic process	6	6.25	0.199778	MSH6, HNF1A, RFX3, ERCC4, FGF2, CDT1	81	512	13174	1.90596	1	0.87508	96.3971
														GOTERM_BP_3	GO:0051172~negative regulation of nitrogen compound metabolic process	6	6.25	0.202183	MSH6, HNF1A, RFX3, ERCC4, FGF2, CDT1	82	519	13463	1.89807	1	0.752651	95.7268
														GOTERM_BP_FAT	GO:0051172~negative regulation of nitrogen compound metabolic process	6	6.25	0.206354	MSH6, HNF1A, RFX3, ERCC4, FGF2, CDT1	83	519	13528	1.88425	1	0.925237	97.6763
														GOTERM_BP_4	GO:0051172~negative regulation of nitrogen compound metabolic process	6	6.25	0.207296	MSH6, HNF1A, RFX3, ERCC4, FGF2, CDT1	81	519	13174	1.88025	1	0.867568	96.8702
														GOTERM_BP_ALL	GO:0045934~negative regulation of nucleobase, nucleoside, nucleotide and nucleic acid metabolic process	6	6.25	0.208241	MSH6, HNF1A, RFX3, ERCC4, FGF2, CDT1	88	512	14116	1.87979	1	0.872935	97.8633
														GOTERM_BP_ALL	GO:0051172~negative regulation of nitrogen compound metabolic process	6	6.25	0.215971	MSH6, HNF1A, RFX3, ERCC4, FGF2, CDT1	88	519	14116	1.85444	1	0.875543	98.1822
														GOTERM_BP_5	GO:0045934~negative regulation of nucleobase, nucleoside, nucleotide and nucleic acid metabolic process	6	6.25	0.217142	MSH6, HNF1A, RFX3, ERCC4, FGF2, CDT1	78	512	12292	1.84675	1	0.971763	97.5315
														GOTERM_BP_5	GO:0051172~negative regulation of nitrogen compound metabolic process	6	6.25	0.225122	MSH6, HNF1A, RFX3, ERCC4, FGF2, CDT1	78	519	12292	1.82185	1	0.973803	97.8858
														Annotation Cluster 125	Enrichment Score: 0.6796541289889002
														Category	Term	Count	%	PValue	Genes	List Total	Pop Hits	Pop Total	Fold Enrichment	Bonferroni	Benjamini	FDR
														GOTERM_MF_FAT	GO:0016563~transcription activator activity	5	5.20833	0.192518	HNF1A, KAT2B, SP1, NKX3-1, NR2C2	73	410	12983	2.16889	1	0.998363	93.9887
														GOTERM_MF_ALL	GO:0016563~transcription activator activity	5	5.20833	0.215466	HNF1A, KAT2B, SP1, NKX3-1, NR2C2	89	410	15143	2.07495	1	0.999141	96.217
														GOTERM_MF_2	GO:0016563~transcription activator activity	5	5.20833	0.220388	HNF1A, KAT2B, SP1, NKX3-1, NR2C2	88	410	14825	2.05446	0.999963	0.922061	89.8843
														Annotation Cluster 126	Enrichment Score: 0.6712795915043204
														Category	Term	Count	%	PValue	Genes	List Total	Pop Hits	Pop Total	Fold Enrichment	Bonferroni	Benjamini	FDR
														GOTERM_BP_3	GO:0051239~regulation of multicellular organismal process	9	9.375	0.200791	ADRB1, TULP3, TNNC1, IFNG, ELANE, GUCY1A3, AFG3L2, VSIG4, FGF2	82	937	13463	1.577	1	0.755328	95.6216
														GOTERM_BP_ALL	GO:0051239~regulation of multicellular organismal process	9	9.375	0.21943	ADRB1, TULP3, TNNC1, IFNG, ELANE, GUCY1A3, AFG3L2, VSIG4, FGF2	88	937	14116	1.54075	1	0.878608	98.3099
														GOTERM_BP_2	GO:0051239~regulation of multicellular organismal process	9	9.375	0.219847	ADRB1, TULP3, TNNC1, IFNG, ELANE, GUCY1A3, AFG3L2, VSIG4, FGF2	87	937	13945	1.53958	1	0.553127	94.7704
														Annotation Cluster 127	Enrichment Score: 0.667860227179137
														Category	Term	Count	%	PValue	Genes	List Total	Pop Hits	Pop Total	Fold Enrichment	Bonferroni	Benjamini	FDR
														GOTERM_BP_FAT	GO:0007409~axonogenesis	4	4.16667	0.112224	ANK3, UCHL1, AFG3L2, GAP43	83	193	13528	3.37799	1	0.929209	85.5952
														GOTERM_BP_ALL	GO:0007409~axonogenesis	4	4.16667	0.116485	ANK3, UCHL1, AFG3L2, GAP43	88	193	14116	3.32454	1	0.837958	86.9955
														GOTERM_BP_5	GO:0007409~axonogenesis	4	4.16667	0.120539	ANK3, UCHL1, AFG3L2, GAP43	78	193	12292	3.26611	1	0.989802	85.661
														GOTERM_BP_FAT	GO:0048667~cell morphogenesis involved in neuron differentiation	4	4.16667	0.133506	ANK3, UCHL1, AFG3L2, GAP43	83	209	13528	3.11939	1	0.917016	90.2955
														GOTERM_BP_ALL	GO:0048667~cell morphogenesis involved in neuron differentiation	4	4.16667	0.138418	ANK3, UCHL1, AFG3L2, GAP43	88	209	14116	3.07003	1	0.838688	91.4044
														GOTERM_BP_FAT	GO:0048812~neuron projection morphogenesis	4	4.16667	0.139035	ANK3, UCHL1, AFG3L2, GAP43	83	213	13528	3.06081	1	0.917723	91.2558
														GOTERM_BP_4	GO:0048812~neuron projection morphogenesis	4	4.16667	0.139543	ANK3, UCHL1, AFG3L2, GAP43	81	213	13174	3.05431	1	0.878042	89.3667
														GOTERM_BP_5	GO:0048667~cell morphogenesis involved in neuron differentiation	4	4.16667	0.143116	ANK3, UCHL1, AFG3L2, GAP43	78	209	12292	3.01607	1	0.987859	90.323
														GOTERM_BP_ALL	GO:0048812~neuron projection morphogenesis	4	4.16667	0.14411	ANK3, UCHL1, AFG3L2, GAP43	88	213	14116	3.01238	1	0.836395	92.2934
														GOTERM_BP_5	GO:0048812~neuron projection morphogenesis	4	4.16667	0.14897	ANK3, UCHL1, AFG3L2, GAP43	78	213	12292	2.95943	1	0.985958	91.2759
														GOTERM_BP_3	GO:0048858~cell projection morphogenesis	4	4.16667	0.183037	ANK3, UCHL1, AFG3L2, GAP43	82	245	13463	2.68054	1	0.759678	94.0502
														GOTERM_BP_FAT	GO:0000904~cell morphogenesis involved in differentiation	4	4.16667	0.184294	ANK3, UCHL1, AFG3L2, GAP43	83	244	13528	2.67193	1	0.924448	96.3694
														GOTERM_BP_4	GO:0000904~cell morphogenesis involved in differentiation	4	4.16667	0.18494	ANK3, UCHL1, AFG3L2, GAP43	81	244	13174	2.66626	1	0.888631	95.2616
														GOTERM_BP_FAT	GO:0048858~cell projection morphogenesis	4	4.16667	0.185817	ANK3, UCHL1, AFG3L2, GAP43	83	245	13528	2.66103	1	0.924288	96.4781
														GOTERM_BP_4	GO:0048858~cell projection morphogenesis	4	4.16667	0.186467	ANK3, UCHL1, AFG3L2, GAP43	81	245	13174	2.65538	1	0.882765	95.3922
														GOTERM_BP_ALL	GO:0000904~cell morphogenesis involved in differentiation	4	4.16667	0.190612	ANK3, UCHL1, AFG3L2, GAP43	88	244	14116	2.62966	1	0.871284	96.9291
														GOTERM_BP_ALL	GO:0048858~cell projection morphogenesis	4	4.16667	0.192173	ANK3, UCHL1, AFG3L2, GAP43	88	245	14116	2.61892	1	0.870039	97.0253
														GOTERM_BP_5	GO:0000904~cell morphogenesis involved in differentiation	4	4.16667	0.196725	ANK3, UCHL1, AFG3L2, GAP43	78	244	12292	2.58344	1	0.979963	96.3567
														GOTERM_BP_5	GO:0048858~cell projection morphogenesis	4	4.16667	0.198326	ANK3, UCHL1, AFG3L2, GAP43	78	245	12292	2.57289	1	0.976667	96.465
														GOTERM_BP_3	GO:0032990~cell part morphogenesis	4	4.16667	0.199807	ANK3, UCHL1, AFG3L2, GAP43	82	256	13463	2.56536	1	0.758848	95.5458
														GOTERM_BP_3	GO:0031175~neuron projection development	4	4.16667	0.199807	ANK3, UCHL1, AFG3L2, GAP43	82	256	13463	2.56536	1	0.758848	95.5458
														GOTERM_BP_FAT	GO:0031175~neuron projection development	4	4.16667	0.202777	ANK3, UCHL1, AFG3L2, GAP43	83	256	13528	2.54669	1	0.928373	97.4999
														GOTERM_BP_FAT	GO:0032990~cell part morphogenesis	4	4.16667	0.202777	ANK3, UCHL1, AFG3L2, GAP43	83	256	13528	2.54669	1	0.928373	97.4999
														GOTERM_BP_4	GO:0032990~cell part morphogenesis	4	4.16667	0.203476	ANK3, UCHL1, AFG3L2, GAP43	81	256	13174	2.54128	1	0.876681	96.6376
														GOTERM_BP_ALL	GO:0031175~neuron projection development	4	4.16667	0.209557	ANK3, UCHL1, AFG3L2, GAP43	88	256	14116	2.50639	1	0.871495	97.9211
														GOTERM_BP_ALL	GO:0032990~cell part morphogenesis	4	4.16667	0.209557	ANK3, UCHL1, AFG3L2, GAP43	88	256	14116	2.50639	1	0.871495	97.9211
														GOTERM_BP_5	GO:0032990~cell part morphogenesis	4	4.16667	0.216145	ANK3, UCHL1, AFG3L2, GAP43	78	256	12292	2.46234	1	0.973285	97.4836
														GOTERM_BP_5	GO:0031175~neuron projection development	4	4.16667	0.216145	ANK3, UCHL1, AFG3L2, GAP43	78	256	12292	2.46234	1	0.973285	97.4836
														GOTERM_BP_3	GO:0000902~cell morphogenesis	4	4.16667	0.362257	ANK3, UCHL1, AFG3L2, GAP43	82	356	13463	1.84475	1	0.859916	99.8124
														GOTERM_BP_FAT	GO:0000902~cell morphogenesis	4	4.16667	0.36664	ANK3, UCHL1, AFG3L2, GAP43	83	356	13528	1.83133	1	0.978948	99.9409
														GOTERM_BP_4	GO:0000902~cell morphogenesis	4	4.16667	0.367732	ANK3, UCHL1, AFG3L2, GAP43	81	356	13174	1.82744	1	0.944672	99.8926
														GOTERM_BP_ALL	GO:0000902~cell morphogenesis	4	4.16667	0.376503	ANK3, UCHL1, AFG3L2, GAP43	88	356	14116	1.80235	1	0.950775	99.9582
														GOTERM_BP_5	GO:0000902~cell morphogenesis	4	4.16667	0.386401	ANK3, UCHL1, AFG3L2, GAP43	78	356	12292	1.77067	1	0.99158	99.938
														GOTERM_BP_3	GO:0032989~cellular component morphogenesis	4	4.16667	0.4291	ANK3, UCHL1, AFG3L2, GAP43	82	397	13463	1.65424	1	0.90437	99.96
														GOTERM_BP_FAT	GO:0032989~cellular component morphogenesis	4	4.16667	0.433845	ANK3, UCHL1, AFG3L2, GAP43	83	397	13528	1.6422	1	0.988354	99.9905
														GOTERM_BP_4	GO:0032989~cellular component morphogenesis	4	4.16667	0.435053	ANK3, UCHL1, AFG3L2, GAP43	81	397	13174	1.63871	1	0.968859	99.98
														GOTERM_BP_ALL	GO:0032989~cellular component morphogenesis	4	4.16667	0.444457	ANK3, UCHL1, AFG3L2, GAP43	88	397	14116	1.61621	1	0.969555	99.9938
														GOTERM_BP_2	GO:0032989~cellular component morphogenesis	4	4.16667	0.444881	ANK3, UCHL1, AFG3L2, GAP43	87	397	13945	1.61499	1	0.755543	99.9084
														Annotation Cluster 128	Enrichment Score: 0.6605516404405342
														Category	Term	Count	%	PValue	Genes	List Total	Pop Hits	Pop Total	Fold Enrichment	Bonferroni	Benjamini	FDR
														GOTERM_BP_FAT	GO:0045893~positive regulation of transcription, DNA-dependent	6	6.25	0.162995	HNF1A, SP1, IFNG, ASF1A, FGF2, PBX2	83	477	13528	2.05016	1	0.922984	94.4767
														GOTERM_BP_FAT	GO:0051254~positive regulation of RNA metabolic process	6	6.25	0.166951	HNF1A, SP1, IFNG, ASF1A, FGF2, PBX2	83	481	13528	2.03311	1	0.919345	94.8866
														GOTERM_BP_4	GO:0051254~positive regulation of RNA metabolic process	6	6.25	0.16774	HNF1A, SP1, IFNG, ASF1A, FGF2, PBX2	81	481	13174	2.0288	1	0.874377	93.5303
														GOTERM_BP_ALL	GO:0045893~positive regulation of transcription, DNA-dependent	6	6.25	0.171134	HNF1A, SP1, IFNG, ASF1A, FGF2, PBX2	88	477	14116	2.01772	1	0.858494	95.4568
														GOTERM_BP_ALL	GO:0051254~positive regulation of RNA metabolic process	6	6.25	0.175234	HNF1A, SP1, IFNG, ASF1A, FGF2, PBX2	88	481	14116	2.00095	1	0.859581	95.8132
														GOTERM_BP_5	GO:0045893~positive regulation of transcription, DNA-dependent	6	6.25	0.178768	HNF1A, SP1, IFNG, ASF1A, FGF2, PBX2	78	477	12292	1.98226	1	0.979882	94.9105
														GOTERM_BP_5	GO:0051254~positive regulation of RNA metabolic process	6	6.25	0.183013	HNF1A, SP1, IFNG, ASF1A, FGF2, PBX2	78	481	12292	1.96578	1	0.979771	95.2942
														GOTERM_BP_FAT	GO:0045941~positive regulation of transcription	6	6.25	0.256573	HNF1A, SP1, IFNG, ASF1A, FGF2, PBX2	83	564	13528	1.73391	1	0.949393	99.1982
														GOTERM_BP_ALL	GO:0045941~positive regulation of transcription	6	6.25	0.267648	HNF1A, SP1, IFNG, ASF1A, FGF2, PBX2	88	564	14116	1.70648	1	0.90589	99.4087
														GOTERM_BP_FAT	GO:0010628~positive regulation of gene expression	6	6.25	0.276314	HNF1A, SP1, IFNG, ASF1A, FGF2, PBX2	83	581	13528	1.68318	1	0.956295	99.4826
														GOTERM_BP_4	GO:0010628~positive regulation of gene expression	6	6.25	0.277503	HNF1A, SP1, IFNG, ASF1A, FGF2, PBX2	81	581	13174	1.67961	1	0.917254	99.2149
														GOTERM_BP_5	GO:0045941~positive regulation of transcription	6	6.25	0.278349	HNF1A, SP1, IFNG, ASF1A, FGF2, PBX2	78	564	12292	1.67649	1	0.97664	99.2792
														GOTERM_BP_ALL	GO:0010628~positive regulation of gene expression	6	6.25	0.287893	HNF1A, SP1, IFNG, ASF1A, FGF2, PBX2	88	581	14116	1.65655	1	0.9153	99.6274
														GOTERM_BP_5	GO:0010628~positive regulation of gene expression	6	6.25	0.299145	HNF1A, SP1, IFNG, ASF1A, FGF2, PBX2	78	581	12292	1.62743	1	0.97985	99.5368
														Annotation Cluster 129	Enrichment Score: 0.6602393547110477
														Category	Term	Count	%	PValue	Genes	List Total	Pop Hits	Pop Total	Fold Enrichment	Bonferroni	Benjamini	FDR
														GOTERM_MF_FAT	GO:0030247~polysaccharide binding	3	3.125	0.210266	FGF2, AGL, PRELP	73	154	12983	3.4646	1	0.998294	95.5119
														GOTERM_MF_FAT	GO:0001871~pattern binding	3	3.125	0.210266	FGF2, AGL, PRELP	73	154	12983	3.4646	1	0.998294	95.5119
														GOTERM_MF_3	GO:0030247~polysaccharide binding	3	3.125	0.212963	FGF2, AGL, PRELP	74	154	13051	3.43568	1	0.997489	91.9004
														GOTERM_MF_ALL	GO:0030247~polysaccharide binding	3	3.125	0.22534	FGF2, AGL, PRELP	89	154	15143	3.31453	1	0.998896	96.8113
														GOTERM_MF_ALL	GO:0001871~pattern binding	3	3.125	0.22534	FGF2, AGL, PRELP	89	154	15143	3.31453	1	0.998896	96.8113
														GOTERM_MF_2	GO:0001871~pattern binding	3	3.125	0.228583	FGF2, AGL, PRELP	88	154	14825	3.2818	0.999976	0.880938	90.8218
														Annotation Cluster 130	Enrichment Score: 0.6573498044869409
														Category	Term	Count	%	PValue	Genes	List Total	Pop Hits	Pop Total	Fold Enrichment	Bonferroni	Benjamini	FDR
														GOTERM_BP_3	GO:0009611~response to wounding	6	6.25	0.213974	CCL11, GP5, F5, VSIG4, FGF2, GAP43	82	530	13463	1.85867	1	0.764158	96.5287
														GOTERM_BP_FAT	GO:0009611~response to wounding	6	6.25	0.218313	CCL11, GP5, F5, VSIG4, FGF2, GAP43	83	530	13528	1.84515	1	0.933844	98.1852
														GOTERM_BP_ALL	GO:0009611~response to wounding	6	6.25	0.228301	CCL11, GP5, F5, VSIG4, FGF2, GAP43	88	530	14116	1.81595	1	0.879454	98.5999
														Annotation Cluster 131	Enrichment Score: 0.6530038129165237
														Category	Term	Count	%	PValue	Genes	List Total	Pop Hits	Pop Total	Fold Enrichment	Bonferroni	Benjamini	FDR
														GOTERM_BP_3	GO:0009888~tissue development	7	7.29167	0.210479	FGF6, HNF1A, KRT5, TNNC1, PTH1R, AFG3L2, GAP43	82	665	13463	1.72824	1	0.762944	96.307
														GOTERM_BP_4	GO:0009888~tissue development	7	7.29167	0.216367	FGF6, HNF1A, KRT5, TNNC1, PTH1R, AFG3L2, GAP43	81	665	13174	1.71202	1	0.876751	97.3637
														GOTERM_BP_ALL	GO:0009888~tissue development	7	7.29167	0.226424	FGF6, HNF1A, KRT5, TNNC1, PTH1R, AFG3L2, GAP43	88	665	14116	1.68852	1	0.881556	98.5427
														GOTERM_BP_5	GO:0009888~tissue development	7	7.29167	0.236953	FGF6, HNF1A, KRT5, TNNC1, PTH1R, AFG3L2, GAP43	78	665	12292	1.65884	1	0.972006	98.3247
														Annotation Cluster 132	Enrichment Score: 0.6518604141347689
														Category	Term	Count	%	PValue	Genes	List Total	Pop Hits	Pop Total	Fold Enrichment	Bonferroni	Benjamini	FDR
														GOTERM_BP_3	GO:0007389~pattern specification process	4	4.16667	0.216935	TULP3, NKX3-1, RFX3, PBX2	82	267	13463	2.45967	1	0.759421	96.7068
														GOTERM_BP_FAT	GO:0007389~pattern specification process	4	4.16667	0.22009	TULP3, NKX3-1, RFX3, PBX2	83	267	13528	2.44177	1	0.932388	98.2512
														GOTERM_BP_ALL	GO:0007389~pattern specification process	4	4.16667	0.227282	TULP3, NKX3-1, RFX3, PBX2	88	267	14116	2.40313	1	0.879648	98.5691
														GOTERM_BP_2	GO:0007389~pattern specification process	4	4.16667	0.227543	TULP3, NKX3-1, RFX3, PBX2	87	267	13945	2.40131	1	0.55157	95.3517
														Annotation Cluster 133	Enrichment Score: 0.6354094103109224
														Category	Term	Count	%	PValue	Genes	List Total	Pop Hits	Pop Total	Fold Enrichment	Bonferroni	Benjamini	FDR
														GOTERM_BP_3	GO:0006869~lipid transport	3	3.125	0.217021	CHKA, SLC25A20, HNF1A	82	145	13463	3.39689	1	0.75463	96.7119
														GOTERM_BP_FAT	GO:0006869~lipid transport	3	3.125	0.219422	CHKA, SLC25A20, HNF1A	83	145	13528	3.37216	1	0.933319	98.2266
														GOTERM_BP_4	GO:0006869~lipid transport	3	3.125	0.220005	CHKA, SLC25A20, HNF1A	81	145	13174	3.36501	1	0.878208	97.5405
														GOTERM_BP_ALL	GO:0006869~lipid transport	3	3.125	0.224862	CHKA, SLC25A20, HNF1A	88	145	14116	3.31881	1	0.882587	98.4935
														GOTERM_BP_3	GO:0010876~lipid localization	3	3.125	0.243667	CHKA, SLC25A20, HNF1A	82	157	13463	3.13725	1	0.776178	97.9721
														GOTERM_BP_FAT	GO:0010876~lipid localization	3	3.125	0.246286	CHKA, SLC25A20, HNF1A	83	157	13528	3.11442	1	0.944495	98.9972
														GOTERM_BP_ALL	GO:0010876~lipid localization	3	3.125	0.252212	CHKA, SLC25A20, HNF1A	88	157	14116	3.06514	1	0.897651	99.1663
														Annotation Cluster 134	Enrichment Score: 0.622365582315302
														Category	Term	Count	%	PValue	Genes	List Total	Pop Hits	Pop Total	Fold Enrichment	Bonferroni	Benjamini	FDR
														GOTERM_BP_FAT	GO:0016568~chromatin modification	4	4.16667	0.231265	HNF1A, KAT2B, HIRA, ASF1A	83	274	13528	2.37939	1	0.936465	98.6173
														GOTERM_BP_ALL	GO:0016568~chromatin modification	4	4.16667	0.238712	HNF1A, KAT2B, HIRA, ASF1A	88	274	14116	2.34174	1	0.886473	98.8806
														GOTERM_BP_5	GO:0016568~chromatin modification	4	4.16667	0.24599	HNF1A, KAT2B, HIRA, ASF1A	78	274	12292	2.30058	1	0.972675	98.6008
														Annotation Cluster 135	Enrichment Score: 0.6046420679200187
														Category	Term	Count	%	PValue	Genes	List Total	Pop Hits	Pop Total	Fold Enrichment	Bonferroni	Benjamini	FDR
														GOTERM_BP_FAT	GO:0017038~protein import	3	3.125	0.188471	TOMM70A, IFNG, FGF2	83	131	13528	3.73255	1	0.925437	96.6604
														GOTERM_BP_4	GO:0017038~protein import	3	3.125	0.188985	TOMM70A, IFNG, FGF2	81	131	13174	3.72463	1	0.88249	95.6004
														GOTERM_BP_ALL	GO:0017038~protein import	3	3.125	0.193309	TOMM70A, IFNG, FGF2	88	131	14116	3.67349	1	0.869972	97.0934
														GOTERM_BP_5	GO:0017038~protein import	3	3.125	0.198066	TOMM70A, IFNG, FGF2	78	131	12292	3.60893	1	0.97859	96.4476
														GOTERM_BP_FAT	GO:0033365~protein localization in organelle	3	3.125	0.221652	TOMM70A, IFNG, FGF2	83	146	13528	3.34907	1	0.932301	98.3073
														GOTERM_BP_ALL	GO:0033365~protein localization in organelle	3	3.125	0.227134	TOMM70A, IFNG, FGF2	88	146	14116	3.29608	1	0.880957	98.5646
														GOTERM_BP_5	GO:0033365~protein localization in organelle	3	3.125	0.23255	TOMM70A, IFNG, FGF2	78	146	12292	3.23815	1	0.973597	98.1724
														GOTERM_BP_FAT	GO:0006605~protein targeting	3	3.125	0.375487	TOMM70A, IFNG, FGF2	83	215	13528	2.27425	1	0.980304	99.953
														GOTERM_BP_ALL	GO:0006605~protein targeting	3	3.125	0.383257	TOMM70A, IFNG, FGF2	88	215	14116	2.23827	1	0.952124	99.9651
														GOTERM_BP_5	GO:0006605~protein targeting	3	3.125	0.391104	TOMM70A, IFNG, FGF2	78	215	12292	2.19893	1	0.991111	99.9448
														Annotation Cluster 136	Enrichment Score: 0.597863775068623
														Category	Term	Count	%	PValue	Genes	List Total	Pop Hits	Pop Total	Fold Enrichment	Bonferroni	Benjamini	FDR
														GOTERM_BP_FAT	GO:0043010~camera-type eye development	3	3.125	0.137293	TULP3, SOX1, SP1	83	107	13528	4.56976	1	0.917651	90.9633
														GOTERM_BP_ALL	GO:0043010~camera-type eye development	3	3.125	0.141029	TULP3, SOX1, SP1	88	107	14116	4.49745	1	0.83445	91.8236
														GOTERM_BP_FAT	GO:0001654~eye development	3	3.125	0.190662	TULP3, SOX1, SP1	83	132	13528	3.70427	1	0.924161	96.8042
														GOTERM_BP_ALL	GO:0001654~eye development	3	3.125	0.195544	TULP3, SOX1, SP1	88	132	14116	3.64566	1	0.869792	97.2233
														GOTERM_BP_5	GO:0001654~eye development	3	3.125	0.200346	TULP3, SOX1, SP1	78	132	12292	3.58159	1	0.975581	96.5973
														GOTERM_BP_FAT	GO:0007423~sensory organ development	3	3.125	0.405586	TULP3, SOX1, SP1	83	229	13528	2.13521	1	0.98421	99.979
														GOTERM_BP_4	GO:0007423~sensory organ development	3	3.125	0.406505	TULP3, SOX1, SP1	81	229	13174	2.13068	1	0.96047	99.9582
														GOTERM_BP_ALL	GO:0007423~sensory organ development	3	3.125	0.413669	TULP3, SOX1, SP1	88	229	14116	2.10143	1	0.96085	99.9848
														GOTERM_BP_5	GO:0007423~sensory organ development	3	3.125	0.421867	TULP3, SOX1, SP1	78	229	12292	2.06449	1	0.993786	99.9748
														Annotation Cluster 137	Enrichment Score: 0.5934444622851804
														Category	Term	Count	%	PValue	Genes	List Total	Pop Hits	Pop Total	Fold Enrichment	Bonferroni	Benjamini	FDR
														GOTERM_BP_3	GO:0048518~positive regulation of biological process	16	16.6667	0.234487	FGF6, FGD1, MSH6, HNF1A, ELANE, PTH1R, ESPL1, ADRB1, SP1, IFNG, GUCY1A3, VSIG4, ASF1A, PBX2, FGF2, PRODH	82	2033	13463	1.29214	1	0.765803	97.6001
														GOTERM_BP_ALL	GO:0048518~positive regulation of biological process	16	16.6667	0.265607	FGF6, FGD1, MSH6, HNF1A, ELANE, PTH1R, ESPL1, ADRB1, SP1, IFNG, GUCY1A3, VSIG4, ASF1A, PBX2, FGF2, PRODH	88	2033	14116	1.26244	1	0.905105	99.381
														GOTERM_BP_2	GO:0048518~positive regulation of biological process	16	16.6667	0.266262	FGF6, FGD1, MSH6, HNF1A, ELANE, PTH1R, ESPL1, ADRB1, SP1, IFNG, GUCY1A3, VSIG4, ASF1A, PBX2, FGF2, PRODH	87	2033	13945	1.26148	1	0.602472	97.4774
														Annotation Cluster 138	Enrichment Score: 0.5931364085906693
														Category	Term	Count	%	PValue	Genes	List Total	Pop Hits	Pop Total	Fold Enrichment	Bonferroni	Benjamini	FDR
														GOTERM_BP_3	GO:0007276~gamete generation	5	5.20833	0.214007	DHH, DIAPH2, BCL2L2, NR2C2, FANCC	82	395	13463	2.07826	1	0.759154	96.5308
														GOTERM_BP_FAT	GO:0007276~gamete generation	5	5.20833	0.217772	DHH, DIAPH2, BCL2L2, NR2C2, FANCC	83	395	13528	2.06314	1	0.934902	98.1646
														GOTERM_BP_ALL	GO:0007276~gamete generation	5	5.20833	0.226401	DHH, DIAPH2, BCL2L2, NR2C2, FANCC	88	395	14116	2.03049	1	0.88303	98.542
														GOTERM_BP_2	GO:0007276~gamete generation	5	5.20833	0.226705	DHH, DIAPH2, BCL2L2, NR2C2, FANCC	87	395	13945	2.02895	1	0.557802	95.2914
														GOTERM_BP_FAT	GO:0019953~sexual reproduction	5	5.20833	0.3017	DHH, DIAPH2, BCL2L2, NR2C2, FANCC	83	458	13528	1.77934	1	0.965711	99.7107
														GOTERM_BP_ALL	GO:0019953~sexual reproduction	5	5.20833	0.312303	DHH, DIAPH2, BCL2L2, NR2C2, FANCC	88	458	14116	1.75119	1	0.926712	99.7902
														GOTERM_BP_2	GO:0019953~sexual reproduction	5	5.20833	0.312696	DHH, DIAPH2, BCL2L2, NR2C2, FANCC	87	458	13945	1.74986	1	0.637174	98.8402
														Annotation Cluster 139	Enrichment Score: 0.5841513092373236
														Category	Term	Count	%	PValue	Genes	List Total	Pop Hits	Pop Total	Fold Enrichment	Bonferroni	Benjamini	FDR
														GOTERM_BP_FAT	GO:0010558~negative regulation of macromolecule biosynthetic process	6	6.25	0.237217	HNF1A, ELANE, RFX3, FGF2, CDT1, PAIP2B	83	547	13528	1.7878	1	0.938669	98.7816
														GOTERM_BP_4	GO:0010558~negative regulation of macromolecule biosynthetic process	6	6.25	0.238272	HNF1A, ELANE, RFX3, FGF2, CDT1, PAIP2B	81	547	13174	1.78401	1	0.888188	98.2727
														GOTERM_BP_ALL	GO:0010558~negative regulation of macromolecule biosynthetic process	6	6.25	0.247761	HNF1A, ELANE, RFX3, FGF2, CDT1, PAIP2B	88	547	14116	1.75951	1	0.894119	99.0807
														GOTERM_BP_FAT	GO:0031327~negative regulation of cellular biosynthetic process	6	6.25	0.253127	HNF1A, ELANE, RFX3, FGF2, CDT1, PAIP2B	83	561	13528	1.74319	1	0.948214	99.1355
														GOTERM_BP_4	GO:0031327~negative regulation of cellular biosynthetic process	6	6.25	0.254238	HNF1A, ELANE, RFX3, FGF2, CDT1, PAIP2B	81	561	13174	1.73949	1	0.902928	98.7405
														GOTERM_BP_5	GO:0010558~negative regulation of macromolecule biosynthetic process	6	6.25	0.25789	HNF1A, ELANE, RFX3, FGF2, CDT1, PAIP2B	78	547	12292	1.72859	1	0.974566	98.9
														GOTERM_BP_3	GO:0009890~negative regulation of biosynthetic process	6	6.25	0.26202	HNF1A, ELANE, RFX3, FGF2, CDT1, PAIP2B	82	573	13463	1.71919	1	0.791107	98.5607
														GOTERM_BP_ALL	GO:0031327~negative regulation of cellular biosynthetic process	6	6.25	0.26411	HNF1A, ELANE, RFX3, FGF2, CDT1, PAIP2B	88	561	14116	1.71561	1	0.90485	99.3599
														GOTERM_BP_FAT	GO:0009890~negative regulation of biosynthetic process	6	6.25	0.26698	HNF1A, ELANE, RFX3, FGF2, CDT1, PAIP2B	83	573	13528	1.70668	1	0.953889	99.3626
														GOTERM_BP_4	GO:0009890~negative regulation of biosynthetic process	6	6.25	0.268138	HNF1A, ELANE, RFX3, FGF2, CDT1, PAIP2B	81	573	13174	1.70306	1	0.911263	99.0487
														GOTERM_BP_5	GO:0031327~negative regulation of cellular biosynthetic process	6	6.25	0.274712	HNF1A, ELANE, RFX3, FGF2, CDT1, PAIP2B	78	561	12292	1.68545	1	0.976704	99.2223
														GOTERM_BP_ALL	GO:0009890~negative regulation of biosynthetic process	6	6.25	0.278326	HNF1A, ELANE, RFX3, FGF2, CDT1, PAIP2B	88	573	14116	1.67968	1	0.911262	99.5358
														GOTERM_BP_5	GO:0009890~negative regulation of biosynthetic process	6	6.25	0.289322	HNF1A, ELANE, RFX3, FGF2, CDT1, PAIP2B	78	573	12292	1.65015	1	0.979157	99.4282
														Annotation Cluster 140	Enrichment Score: 0.5829503598828887
														Category	Term	Count	%	PValue	Genes	List Total	Pop Hits	Pop Total	Fold Enrichment	Bonferroni	Benjamini	FDR
														GOTERM_BP_FAT	GO:0045860~positive regulation of protein kinase activity	4	4.16667	0.153191	GADD45G, ELANE, FGF2, GAP43	83	223	13528	2.92355	1	0.918735	93.3239
														GOTERM_BP_ALL	GO:0045860~positive regulation of protein kinase activity	4	4.16667	0.158672	GADD45G, ELANE, FGF2, GAP43	88	223	14116	2.87729	1	0.848066	94.1908
														GOTERM_BP_FAT	GO:0033674~positive regulation of kinase activity	4	4.16667	0.164835	GADD45G, ELANE, FGF2, GAP43	83	231	13528	2.8223	1	0.920957	94.671
														GOTERM_BP_ALL	GO:0033674~positive regulation of kinase activity	4	4.16667	0.170637	GADD45G, ELANE, FGF2, GAP43	88	231	14116	2.77765	1	0.859678	95.4117
														GOTERM_BP_FAT	GO:0051347~positive regulation of transferase activity	4	4.16667	0.17824	GADD45G, ELANE, FGF2, GAP43	83	240	13528	2.71647	1	0.927211	95.905
														GOTERM_BP_ALL	GO:0051347~positive regulation of transferase activity	4	4.16667	0.1844	GADD45G, ELANE, FGF2, GAP43	88	240	14116	2.67348	1	0.868991	96.5171
														GOTERM_BP_5	GO:0051347~positive regulation of transferase activity	4	4.16667	0.190353	GADD45G, ELANE, FGF2, GAP43	78	240	12292	2.6265	1	0.98108	95.8944
														GOTERM_BP_FAT	GO:0045859~regulation of protein kinase activity	4	4.16667	0.348357	GADD45G, ELANE, FGF2, GAP43	83	345	13528	1.88972	1	0.974501	99.9061
														GOTERM_BP_ALL	GO:0045859~regulation of protein kinase activity	4	4.16667	0.357964	GADD45G, ELANE, FGF2, GAP43	88	345	14116	1.85982	1	0.944456	99.9323
														GOTERM_BP_FAT	GO:0043549~regulation of kinase activity	4	4.16667	0.368299	GADD45G, ELANE, FGF2, GAP43	83	357	13528	1.8262	1	0.978873	99.9434
														GOTERM_BP_ALL	GO:0043549~regulation of kinase activity	4	4.16667	0.378184	GADD45G, ELANE, FGF2, GAP43	88	357	14116	1.7973	1	0.950944	99.9601
														GOTERM_BP_5	GO:0043549~regulation of kinase activity	4	4.16667	0.388108	GADD45G, ELANE, FGF2, GAP43	78	357	12292	1.76571	1	0.991256	99.9405
														GOTERM_BP_FAT	GO:0051338~regulation of transferase activity	4	4.16667	0.393087	GADD45G, ELANE, FGF2, GAP43	83	372	13528	1.75256	1	0.981823	99.9705
														GOTERM_BP_4	GO:0051338~regulation of transferase activity	4	4.16667	0.394228	GADD45G, ELANE, FGF2, GAP43	81	372	13174	1.74884	1	0.956459	99.9433
														GOTERM_BP_ALL	GO:0051338~regulation of transferase activity	4	4.16667	0.403281	GADD45G, ELANE, FGF2, GAP43	88	372	14116	1.72483	1	0.957039	99.9797
														Annotation Cluster 141	Enrichment Score: 0.5797955136576823
														Category	Term	Count	%	PValue	Genes	List Total	Pop Hits	Pop Total	Fold Enrichment	Bonferroni	Benjamini	FDR
														GOTERM_BP_3	GO:0006979~response to oxidative stress	3	3.125	0.259286	HNF1A, UCP3, FANCC	82	164	13463	3.00335	1	0.791323	98.4845
														GOTERM_BP_FAT	GO:0006979~response to oxidative stress	3	3.125	0.262026	HNF1A, UCP3, FANCC	83	164	13528	2.98149	1	0.951862	99.2887
														GOTERM_BP_ALL	GO:0006979~response to oxidative stress	3	3.125	0.268219	HNF1A, UCP3, FANCC	88	164	14116	2.93431	1	0.90524	99.4162
														Annotation Cluster 142	Enrichment Score: 0.5789142993302606
														Category	Term	Count	%	PValue	Genes	List Total	Pop Hits	Pop Total	Fold Enrichment	Bonferroni	Benjamini	FDR
														GOTERM_BP_4	GO:0007420~brain development	4	4.16667	0.256394	TULP3, SOX1, PLXNA2, MYO16	81	289	13174	2.2511	1	0.902373	98.7938
														GOTERM_BP_ALL	GO:0007420~brain development	4	4.16667	0.263523	TULP3, SOX1, PLXNA2, MYO16	88	289	14116	2.2202	1	0.905499	99.3514
														GOTERM_BP_5	GO:0007420~brain development	4	4.16667	0.271351	TULP3, SOX1, PLXNA2, MYO16	78	289	12292	2.18117	1	0.978311	99.1659
														Annotation Cluster 143	Enrichment Score: 0.5738313068554747
														Category	Term	Count	%	PValue	Genes	List Total	Pop Hits	Pop Total	Fold Enrichment	Bonferroni	Benjamini	FDR
														GOTERM_CC_5	GO:0070013~intracellular organelle lumen	13	13.5417	0.249942	KAT2B, HNF1A, CSTF2, ZMYM3, UCHL1, POLA1, NR2C2, CDT1, SP1, MYO16, ERCC4, PBX2, PRODH	79	1779	14427	1.33449	1	0.802307	96.3887
														GOTERM_CC_ALL	GO:0070013~intracellular organelle lumen	13	13.5417	0.250919	KAT2B, HNF1A, CSTF2, ZMYM3, UCHL1, POLA1, NR2C2, CDT1, SP1, MYO16, ERCC4, PBX2, PRODH	87	1779	15908	1.33618	1	0.758232	97.0742
														GOTERM_CC_4	GO:0070013~intracellular organelle lumen	13	13.5417	0.259873	KAT2B, HNF1A, CSTF2, ZMYM3, UCHL1, POLA1, NR2C2, CDT1, SP1, MYO16, ERCC4, PBX2, PRODH	81	1779	14668	1.32328	1	0.757534	96.7186
														GOTERM_CC_FAT	GO:0070013~intracellular organelle lumen	13	13.5417	0.279472	KAT2B, HNF1A, CSTF2, ZMYM3, UCHL1, POLA1, NR2C2, CDT1, SP1, MYO16, ERCC4, PBX2, PRODH	72	1779	12782	1.29728	1	0.899178	98.0395
														GOTERM_CC_3	GO:0070013~intracellular organelle lumen	13	13.5417	0.296737	KAT2B, HNF1A, CSTF2, ZMYM3, UCHL1, POLA1, NR2C2, CDT1, SP1, MYO16, ERCC4, PBX2, PRODH	87	1779	15283	1.28368	1	0.768616	97.6081
														Annotation Cluster 144	Enrichment Score: 0.5734241057217419
														Category	Term	Count	%	PValue	Genes	List Total	Pop Hits	Pop Total	Fold Enrichment	Bonferroni	Benjamini	FDR
														GOTERM_BP_3	GO:0009790~embryonic development	6	6.25	0.256294	HNF1A, TULP3, SP1, HIRA, NKX3-1, PBX2	82	568	13463	1.73433	1	0.791175	98.3968
														GOTERM_BP_ALL	GO:0009790~embryonic development	6	6.25	0.272382	HNF1A, TULP3, SP1, HIRA, NKX3-1, PBX2	88	568	14116	1.69446	1	0.906873	99.4686
														GOTERM_BP_2	GO:0009790~embryonic development	6	6.25	0.27278	HNF1A, TULP3, SP1, HIRA, NKX3-1, PBX2	87	568	13945	1.69318	1	0.605484	97.7312
														Annotation Cluster 145	Enrichment Score: 0.5716790316511361
														Category	Term	Count	%	PValue	Genes	List Total	Pop Hits	Pop Total	Fold Enrichment	Bonferroni	Benjamini	FDR
														INTERPRO	IPR000372:Leucine-rich repeat, cysteine-rich flanking region, N-terminal	3	3.125	0.100111	GP5, LRIT1, PRELP	91	99	16659	5.54745	1	1	74.6633
														SMART	SM00013:LRRNT	3	3.125	0.113517	GP5, LRIT1, PRELP	54	99	9079	5.09484	0.99943	0.99943	70.3575
														INTERPRO	IPR003591:Leucine-rich repeat, typical subtype	3	3.125	0.157804	GP5, LRIT1, PRELP	91	131	16659	4.19235	1	1	89.3038
														SMART	SM00369:LRR_TYP	3	3.125	0.177708	GP5, LRIT1, PRELP	54	131	9079	3.8503	0.999995	0.997678	86.1169
														UP_SEQ_FEATURE	repeat:LRR 6	3	3.125	0.27639	GP5, LRIT1, PRELP	95	210	19113	2.87414	1	1	99.0666
														UP_SEQ_FEATURE	repeat:LRR 5	3	3.125	0.31457	GP5, LRIT1, PRELP	95	231	19113	2.61285	1	1	99.5735
														INTERPRO	IPR001611:Leucine-rich repeat	3	3.125	0.319983	GP5, LRIT1, PRELP	91	213	16659	2.57839	1	0.999999	99.339
														UP_SEQ_FEATURE	repeat:LRR 4	3	3.125	0.352321	GP5, LRIT1, PRELP	95	252	19113	2.39511	1	1	99.8119
														UP_SEQ_FEATURE	repeat:LRR 3	3	3.125	0.433894	GP5, LRIT1, PRELP	95	299	19113	2.01862	1	1	99.9731
														UP_SEQ_FEATURE	repeat:LRR 1	3	3.125	0.465344	GP5, LRIT1, PRELP	95	318	19113	1.89801	1	1	99.9882
														UP_SEQ_FEATURE	repeat:LRR 2	3	3.125	0.466971	GP5, LRIT1, PRELP	95	319	19113	1.89206	1	1	99.9887
														SP_PIR_KEYWORDS	leucine-rich repeat	3	3.125	0.468524	GP5, LRIT1, PRELP	95	322	19235	1.8864	1	0.968593	99.9678
														Annotation Cluster 146	Enrichment Score: 0.570361695784915
														Category	Term	Count	%	PValue	Genes	List Total	Pop Hits	Pop Total	Fold Enrichment	Bonferroni	Benjamini	FDR
														GOTERM_BP_3	GO:0050794~regulation of cellular process	46	47.9167	0.219531	FGF6, CCL1, HLF, FGD1, HNF1A, SOX1, PLXNA2, TNNC1, PTH1R, HIRA, ADRBK2, BCL2L2, UBE2V2, NR2C2, ZKSCAN5, PAIP2B, CDT1, SLC25A20, KRT5, ANK3, IFNG, GUCY1A3, NKX3-1, RAMP1, ERCC4, FGF2, ASF1A, MSH6, KAT2B, ZFY, ELANE, ESPL1, NTSR2, ZBTB25, CCL11, TULP3, ADRB1, SP1, GADD45G, MYO16, RFX3, IGFBP2, VSIG4, PBX2, GAP43, PRODH	82	6819	13463	1.10755	1	0.754235	96.856
														GOTERM_BP_ALL	GO:0050794~regulation of cellular process	46	47.9167	0.297116	FGF6, CCL1, HLF, FGD1, HNF1A, SOX1, PLXNA2, TNNC1, PTH1R, HIRA, ADRBK2, BCL2L2, UBE2V2, NR2C2, ZKSCAN5, PAIP2B, CDT1, SLC25A20, KRT5, ANK3, IFNG, GUCY1A3, NKX3-1, RAMP1, ERCC4, FGF2, ASF1A, MSH6, KAT2B, ZFY, ELANE, ESPL1, NTSR2, ZBTB25, CCL11, TULP3, ADRB1, SP1, GADD45G, MYO16, RFX3, IGFBP2, VSIG4, PBX2, GAP43, PRODH	88	6819	14116	1.0821	1	0.917781	99.6994
														GOTERM_BP_2	GO:0050794~regulation of cellular process	46	47.9167	0.298189	FGF6, CCL1, HLF, FGD1, HNF1A, SOX1, PLXNA2, TNNC1, PTH1R, HIRA, ADRBK2, BCL2L2, UBE2V2, NR2C2, ZKSCAN5, PAIP2B, CDT1, SLC25A20, KRT5, ANK3, IFNG, GUCY1A3, NKX3-1, RAMP1, ERCC4, FGF2, ASF1A, MSH6, KAT2B, ZFY, ELANE, ESPL1, NTSR2, ZBTB25, CCL11, TULP3, ADRB1, SP1, GADD45G, MYO16, RFX3, IGFBP2, VSIG4, PBX2, GAP43, PRODH	87	6819	13945	1.08128	1	0.622967	98.5134
														Annotation Cluster 147	Enrichment Score: 0.5621530323886509
														Category	Term	Count	%	PValue	Genes	List Total	Pop Hits	Pop Total	Fold Enrichment	Bonferroni	Benjamini	FDR
														GOTERM_BP_3	GO:0010033~response to organic substance	7	7.29167	0.266149	DHH, HNF1A, CYP1B1, KAT2B, IFNG, AANAT, IGFBP2	82	721	13463	1.59401	1	0.792923	98.6691
														GOTERM_BP_FAT	GO:0010033~response to organic substance	7	7.29167	0.271754	DHH, HNF1A, CYP1B1, KAT2B, IFNG, AANAT, IGFBP2	83	721	13528	1.58241	1	0.954639	99.4269
														GOTERM_BP_ALL	GO:0010033~response to organic substance	7	7.29167	0.284603	DHH, HNF1A, CYP1B1, KAT2B, IFNG, AANAT, IGFBP2	88	721	14116	1.55737	1	0.913524	99.598
														Annotation Cluster 148	Enrichment Score: 0.5563963171594368
														Category	Term	Count	%	PValue	Genes	List Total	Pop Hits	Pop Total	Fold Enrichment	Bonferroni	Benjamini	FDR
														SP_PIR_KEYWORDS	gpi-anchor	3	3.125	0.126373	LSAMP, MSLN, CD160	95	126	19235	4.8208	1	0.860888	82.0664
														GOTERM_CC_ALL	GO:0031225~anchored to membrane	3	3.125	0.334163	LSAMP, MSLN, CD160	87	220	15908	2.49342	1	0.810918	99.3068
														GOTERM_CC_5	GO:0031225~anchored to membrane	3	3.125	0.334246	LSAMP, MSLN, CD160	79	220	14427	2.49028	1	0.856338	99.0886
														GOTERM_CC_4	GO:0031225~anchored to membrane	3	3.125	0.338059	LSAMP, MSLN, CD160	81	220	14668	2.46936	1	0.788609	99.0763
														GOTERM_CC_FAT	GO:0031225~anchored to membrane	3	3.125	0.346217	LSAMP, MSLN, CD160	72	220	12782	2.42083	1	0.911429	99.3891
														Annotation Cluster 149	Enrichment Score: 0.5462880177903103
														Category	Term	Count	%	PValue	Genes	List Total	Pop Hits	Pop Total	Fold Enrichment	Bonferroni	Benjamini	FDR
														PANTHER_BP_ALL	BP00255:Cytokine/chemokine mediated immunity	3	3.125	0.142377	CCL1, CCL11, IFNG	75	114	12713	4.4607	1	0.803691	82.155
														SP_PIR_KEYWORDS	cytokine	3	3.125	0.221547	CCL1, CCL11, IFNG	95	181	19235	3.35592	1	0.878706	95.8651
														GOTERM_MF_4	GO:0005125~cytokine activity	3	3.125	0.28654	CCL1, CCL11, IFNG	65	195	11773	2.78651	1	0.991724	96.9933
														GOTERM_MF_FAT	GO:0005125~cytokine activity	3	3.125	0.294448	CCL1, CCL11, IFNG	73	195	12983	2.73614	1	0.999609	98.9804
														GOTERM_MF_ALL	GO:0005125~cytokine activity	3	3.125	0.313545	CCL1, CCL11, IFNG	89	195	15143	2.61763	1	0.999816	99.376
														KEGG_PATHWAY	hsa04060:Cytokine-cytokine receptor interaction	3	3.125	0.632223	CCL1, CCL11, IFNG	42	262	5085	1.38631	1	0.999948	99.9967
														Annotation Cluster 150	Enrichment Score: 0.5378105163182989
														Category	Term	Count	%	PValue	Genes	List Total	Pop Hits	Pop Total	Fold Enrichment	Bonferroni	Benjamini	FDR
														GOTERM_BP_3	GO:0044057~regulation of system process	4	4.16667	0.284658	ADRB1, TNNC1, IFNG, GUCY1A3	82	309	13463	2.12535	1	0.810349	99.0683
														GOTERM_BP_FAT	GO:0044057~regulation of system process	4	4.16667	0.288461	ADRB1, TNNC1, IFNG, GUCY1A3	83	309	13528	2.10988	1	0.961963	99.6072
														GOTERM_BP_4	GO:0044057~regulation of system process	4	4.16667	0.289385	ADRB1, TNNC1, IFNG, GUCY1A3	81	309	13174	2.1054	1	0.91792	99.3869
														GOTERM_BP_ALL	GO:0044057~regulation of system process	4	4.16667	0.297078	ADRB1, TNNC1, IFNG, GUCY1A3	88	309	14116	2.07649	1	0.918791	99.6991
														Annotation Cluster 151	Enrichment Score: 0.5293070236965088
														Category	Term	Count	%	PValue	Genes	List Total	Pop Hits	Pop Total	Fold Enrichment	Bonferroni	Benjamini	FDR
														GOTERM_BP_FAT	GO:0001701~in utero embryonic development	3	3.125	0.289022	HNF1A, TULP3, SP1	83	176	13528	2.7782	1	0.961308	99.6122
														GOTERM_BP_ALL	GO:0001701~in utero embryonic development	3	3.125	0.295647	HNF1A, TULP3, SP1	88	176	14116	2.73425	1	0.9197	99.6889
														GOTERM_BP_5	GO:0001701~in utero embryonic development	3	3.125	0.302255	HNF1A, TULP3, SP1	78	176	12292	2.68619	1	0.979626	99.5669
														Annotation Cluster 152	Enrichment Score: 0.5254308262872454
														Category	Term	Count	%	PValue	Genes	List Total	Pop Hits	Pop Total	Fold Enrichment	Bonferroni	Benjamini	FDR
														GOTERM_CC_1	GO:0005576~extracellular region	14	14.5833	0.287656	CCL1, FGF6, MUC1, DHH, ELANE, CHI3L1, PRELP, CCL11, F5, IFNG, MSLN, IGFBP2, FGF2, RAMP1	87	2010	15908	1.27359	0.966357	0.431825	86.955
														GOTERM_CC_ALL	GO:0005576~extracellular region	14	14.5833	0.287656	CCL1, FGF6, MUC1, DHH, ELANE, CHI3L1, PRELP, CCL11, F5, IFNG, MSLN, IGFBP2, FGF2, RAMP1	87	2010	15908	1.27359	1	0.793364	98.4177
														GOTERM_CC_FAT	GO:0005576~extracellular region	14	14.5833	0.320597	CCL1, FGF6, MUC1, DHH, ELANE, CHI3L1, PRELP, CCL11, F5, IFNG, MSLN, IGFBP2, FGF2, RAMP1	72	2010	12782	1.23651	1	0.90755	99.0313
														Annotation Cluster 153	Enrichment Score: 0.5239568703416578
														Category	Term	Count	%	PValue	Genes	List Total	Pop Hits	Pop Total	Fold Enrichment	Bonferroni	Benjamini	FDR
														GOTERM_CC_5	GO:0005829~cytosol	10	10.4167	0.290281	FGD1, PCBP3, DIAPH2, UCHL1, MYO16, AANAT, GUCY1A3, BCL2L2, AGL, FANCC	79	1330	14427	1.37308	1	0.842543	98.0927
														GOTERM_CC_ALL	GO:0005829~cytosol	10	10.4167	0.290756	FGD1, PCBP3, DIAPH2, UCHL1, MYO16, AANAT, GUCY1A3, BCL2L2, AGL, FANCC	87	1330	15908	1.37482	1	0.788819	98.4998
														GOTERM_CC_4	GO:0005829~cytosol	10	10.4167	0.299247	FGD1, PCBP3, DIAPH2, UCHL1, MYO16, AANAT, GUCY1A3, BCL2L2, AGL, FANCC	81	1330	14668	1.36155	1	0.786793	98.236
														GOTERM_CC_FAT	GO:0005829~cytosol	10	10.4167	0.317538	FGD1, PCBP3, DIAPH2, UCHL1, MYO16, AANAT, GUCY1A3, BCL2L2, AGL, FANCC	72	1330	12782	1.3348	1	0.913834	98.9776
														Annotation Cluster 154	Enrichment Score: 0.5209150520897037
														Category	Term	Count	%	PValue	Genes	List Total	Pop Hits	Pop Total	Fold Enrichment	Bonferroni	Benjamini	FDR
														GOTERM_BP_3	GO:0001817~regulation of cytokine production	3	3.125	0.297235	IFNG, ELANE, VSIG4	82	181	13463	2.72126	1	0.822583	99.2726
														GOTERM_BP_FAT	GO:0001817~regulation of cytokine production	3	3.125	0.300249	IFNG, ELANE, VSIG4	83	181	13528	2.70146	1	0.9659	99.7007
														GOTERM_BP_4	GO:0001817~regulation of cytokine production	3	3.125	0.300996	IFNG, ELANE, VSIG4	81	181	13174	2.69572	1	0.925069	99.5204
														GOTERM_BP_ALL	GO:0001817~regulation of cytokine production	3	3.125	0.307043	IFNG, ELANE, VSIG4	88	181	14116	2.65871	1	0.923696	99.7622
														Annotation Cluster 155	Enrichment Score: 0.5049614696038378
														Category	Term	Count	%	PValue	Genes	List Total	Pop Hits	Pop Total	Fold Enrichment	Bonferroni	Benjamini	FDR
														INTERPRO	IPR013151:Immunoglobulin	3	3.125	0.298064	LRIT1, LSAMP, VSIG4	91	202	16659	2.7188	1	1	99.0011
														INTERPRO	IPR003598:Immunoglobulin subtype 2	3	3.125	0.304054	LRIT1, LSAMP, VSIG4	91	205	16659	2.67901	1	1	99.1066
														SMART	SM00408:IGc2	3	3.125	0.337176	LRIT1, LSAMP, VSIG4	54	205	9079	2.46043	1	0.998295	98.4237
														Annotation Cluster 156	Enrichment Score: 0.5037734475694037
														Category	Term	Count	%	PValue	Genes	List Total	Pop Hits	Pop Total	Fold Enrichment	Bonferroni	Benjamini	FDR
														GOTERM_BP_FAT	GO:0010557~positive regulation of macromolecule biosynthetic process	7	7.29167	0.204731	HNF1A, SP1, IFNG, ELANE, ASF1A, FGF2, PBX2	83	654	13528	1.74452	1	0.925239	97.5978
														GOTERM_BP_4	GO:0010557~positive regulation of macromolecule biosynthetic process	7	7.29167	0.20576	HNF1A, SP1, IFNG, ELANE, ASF1A, FGF2, PBX2	81	654	13174	1.74082	1	0.868967	96.7785
														GOTERM_BP_ALL	GO:0010557~positive regulation of macromolecule biosynthetic process	7	7.29167	0.215498	HNF1A, SP1, IFNG, ELANE, ASF1A, FGF2, PBX2	88	654	14116	1.71692	1	0.876494	98.164
														GOTERM_BP_5	GO:0010557~positive regulation of macromolecule biosynthetic process	7	7.29167	0.225645	HNF1A, SP1, IFNG, ELANE, ASF1A, FGF2, PBX2	78	654	12292	1.68674	1	0.972128	97.9073
														GOTERM_BP_3	GO:0010604~positive regulation of macromolecule metabolic process	7	7.29167	0.412316	HNF1A, SP1, IFNG, ELANE, ASF1A, FGF2, PBX2	82	857	13463	1.34105	1	0.894534	99.9401
														GOTERM_BP_FAT	GO:0010604~positive regulation of macromolecule metabolic process	7	7.29167	0.419306	HNF1A, SP1, IFNG, ELANE, ASF1A, FGF2, PBX2	83	857	13528	1.33129	1	0.986167	99.9856
														GOTERM_BP_4	GO:0010604~positive regulation of macromolecule metabolic process	7	7.29167	0.421052	HNF1A, SP1, IFNG, ELANE, ASF1A, FGF2, PBX2	81	857	13174	1.32846	1	0.96499	99.9711
														GOTERM_BP_ALL	GO:0010604~positive regulation of macromolecule metabolic process	7	7.29167	0.435002	HNF1A, SP1, IFNG, ELANE, ASF1A, FGF2, PBX2	88	857	14116	1.31023	1	0.966829	99.9918
														GOTERM_BP_5	GO:0010604~positive regulation of macromolecule metabolic process	7	7.29167	0.450854	HNF1A, SP1, IFNG, ELANE, ASF1A, FGF2, PBX2	78	857	12292	1.2872	1	0.995561	99.9884
														Annotation Cluster 157	Enrichment Score: 0.49829270420196237
														Category	Term	Count	%	PValue	Genes	List Total	Pop Hits	Pop Total	Fold Enrichment	Bonferroni	Benjamini	FDR
														GOTERM_BP_4	GO:0044106~cellular amine metabolic process	4	4.16667	0.282751	CHKA, ALDH6A1, AANAT, PRODH	81	305	13174	2.13301	1	0.919372	99.2958
														GOTERM_BP_ALL	GO:0044106~cellular amine metabolic process	4	4.16667	0.290337	CHKA, ALDH6A1, AANAT, PRODH	88	305	14116	2.10373	1	0.916317	99.6479
														GOTERM_BP_5	GO:0044106~cellular amine metabolic process	4	4.16667	0.298721	CHKA, ALDH6A1, AANAT, PRODH	78	305	12292	2.06675	1	0.980914	99.5325
														GOTERM_BP_3	GO:0006519~cellular amino acid and derivative metabolic process	4	4.16667	0.355658	CHKA, ALDH6A1, AANAT, PRODH	82	352	13463	1.86572	1	0.856531	99.7834
														GOTERM_BP_ALL	GO:0006519~cellular amino acid and derivative metabolic process	4	4.16667	0.369771	CHKA, ALDH6A1, AANAT, PRODH	88	352	14116	1.82283	1	0.947994	99.9502
														Annotation Cluster 158	Enrichment Score: 0.4970639053505376
														Category	Term	Count	%	PValue	Genes	List Total	Pop Hits	Pop Total	Fold Enrichment	Bonferroni	Benjamini	FDR
														GOTERM_BP_FAT	GO:0044271~nitrogen compound biosynthetic process	4	4.16667	0.315042	HNF1A, AANAT, GUCY1A3, PRODH	83	325	13528	2.00601	1	0.969871	99.7886
														GOTERM_BP_4	GO:0044271~nitrogen compound biosynthetic process	4	4.16667	0.316026	HNF1A, AANAT, GUCY1A3, PRODH	81	325	13174	2.00175	1	0.933989	99.6532
														GOTERM_BP_ALL	GO:0044271~nitrogen compound biosynthetic process	4	4.16667	0.324128	HNF1A, AANAT, GUCY1A3, PRODH	88	325	14116	1.97427	1	0.933287	99.8423
														Annotation Cluster 159	Enrichment Score: 0.49158548361058974
														Category	Term	Count	%	PValue	Genes	List Total	Pop Hits	Pop Total	Fold Enrichment	Bonferroni	Benjamini	FDR
														GOTERM_BP_3	GO:0015031~protein transport	7	7.29167	0.309158	RPGR, CHML, TOMM70A, IFNG, DOPEY1, RAMP1, FGF2	82	762	13463	1.50824	1	0.829662	99.4272
														GOTERM_BP_FAT	GO:0015031~protein transport	7	7.29167	0.315272	RPGR, CHML, TOMM70A, IFNG, DOPEY1, RAMP1, FGF2	83	762	13528	1.49726	1	0.969191	99.7898
														GOTERM_BP_4	GO:0015031~protein transport	7	7.29167	0.316717	RPGR, CHML, TOMM70A, IFNG, DOPEY1, RAMP1, FGF2	81	762	13174	1.49409	1	0.932473	99.6584
														GOTERM_BP_ALL	GO:0015031~protein transport	7	7.29167	0.329201	RPGR, CHML, TOMM70A, IFNG, DOPEY1, RAMP1, FGF2	88	762	14116	1.47357	1	0.934935	99.8607
														GOTERM_BP_5	GO:0015031~protein transport	7	7.29167	0.342826	RPGR, CHML, TOMM70A, IFNG, DOPEY1, RAMP1, FGF2	78	762	12292	1.44767	1	0.987017	99.8249
														Annotation Cluster 160	Enrichment Score: 0.4883712078884661
														Category	Term	Count	%	PValue	Genes	List Total	Pop Hits	Pop Total	Fold Enrichment	Bonferroni	Benjamini	FDR
														GOTERM_MF_4	GO:0046982~protein heterodimerization activity	3	3.125	0.312734	HNF1A, POLA1, GUCY1A3	65	208	11773	2.61235	1	0.988179	97.9607
														GOTERM_MF_FAT	GO:0046982~protein heterodimerization activity	3	3.125	0.321094	HNF1A, POLA1, GUCY1A3	73	208	12983	2.56513	1	0.999429	99.3854
														GOTERM_MF_ALL	GO:0046982~protein heterodimerization activity	3	3.125	0.341255	HNF1A, POLA1, GUCY1A3	89	208	15143	2.45403	1	0.999763	99.6422
														Annotation Cluster 161	Enrichment Score: 0.486810630411647
														Category	Term	Count	%	PValue	Genes	List Total	Pop Hits	Pop Total	Fold Enrichment	Bonferroni	Benjamini	FDR
														GOTERM_BP_3	GO:0060255~regulation of macromolecule metabolic process	23	23.9583	0.305461	HLF, MSH6, KAT2B, HNF1A, SOX1, ZFY, ELANE, HIRA, UBE2V2, ZKSCAN5, NR2C2, ZBTB25, CDT1, PAIP2B, TULP3, SP1, IFNG, NKX3-1, RFX3, ASF1A, FGF2, PBX2, ERCC4	82	3259	13463	1.1587	1	0.828889	99.3829
														GOTERM_BP_4	GO:0060255~regulation of macromolecule metabolic process	23	23.9583	0.322281	HLF, MSH6, KAT2B, HNF1A, SOX1, ZFY, ELANE, HIRA, UBE2V2, ZKSCAN5, NR2C2, ZBTB25, CDT1, PAIP2B, TULP3, SP1, IFNG, NKX3-1, RFX3, ASF1A, FGF2, PBX2, ERCC4	81	3259	13174	1.14783	1	0.934333	99.6976
														GOTERM_BP_ALL	GO:0060255~regulation of macromolecule metabolic process	23	23.9583	0.351867	HLF, MSH6, KAT2B, HNF1A, SOX1, ZFY, ELANE, HIRA, UBE2V2, ZKSCAN5, NR2C2, ZBTB25, CDT1, PAIP2B, TULP3, SP1, IFNG, NKX3-1, RFX3, ASF1A, FGF2, PBX2, ERCC4	88	3259	14116	1.13207	1	0.942479	99.9209
														Annotation Cluster 162	Enrichment Score: 0.4867682560530714
														Category	Term	Count	%	PValue	Genes	List Total	Pop Hits	Pop Total	Fold Enrichment	Bonferroni	Benjamini	FDR
														GOTERM_BP_3	GO:0051960~regulation of nervous system development	3	3.125	0.321668	TULP3, IFNG, FGF2	82	192	13463	2.56536	1	0.833602	99.5561
														GOTERM_BP_FAT	GO:0051960~regulation of nervous system development	3	3.125	0.324842	TULP3, IFNG, FGF2	83	192	13528	2.54669	1	0.971496	99.8328
														GOTERM_BP_4	GO:0051960~regulation of nervous system development	3	3.125	0.325633	TULP3, IFNG, FGF2	81	192	13174	2.54128	1	0.934664	99.7192
														GOTERM_BP_ALL	GO:0051960~regulation of nervous system development	3	3.125	0.331985	TULP3, IFNG, FGF2	88	192	14116	2.50639	1	0.935903	99.87
														Annotation Cluster 163	Enrichment Score: 0.4860630249399911
														Category	Term	Count	%	PValue	Genes	List Total	Pop Hits	Pop Total	Fold Enrichment	Bonferroni	Benjamini	FDR
														GOTERM_BP_3	GO:0051726~regulation of cell cycle	4	4.16667	0.32094	GADD45G, MYO16, ESPL1, CDT1	82	331	13463	1.98408	1	0.836218	99.5495
														GOTERM_BP_FAT	GO:0051726~regulation of cell cycle	4	4.16667	0.325036	GADD45G, MYO16, ESPL1, CDT1	83	331	13528	1.96964	1	0.970843	99.8336
														GOTERM_BP_4	GO:0051726~regulation of cell cycle	4	4.16667	0.326042	GADD45G, MYO16, ESPL1, CDT1	81	331	13174	1.96546	1	0.933019	99.7217
														GOTERM_BP_ALL	GO:0051726~regulation of cell cycle	4	4.16667	0.334286	GADD45G, MYO16, ESPL1, CDT1	88	331	14116	1.93848	1	0.936544	99.8771
														Annotation Cluster 164	Enrichment Score: 0.48604215441336646
														Category	Term	Count	%	PValue	Genes	List Total	Pop Hits	Pop Total	Fold Enrichment	Bonferroni	Benjamini	FDR
														GOTERM_CC_ALL	GO:0005886~plasma membrane	24	25	0.293081	FGF6, MUC1, FGD1, DHH, PLXNA2, PTH1R, CD160, NTSR2, SIRPA, MOG, NCKAP1, SLC1A4, GP5, ADRB1, TULP3, F5, ANK3, LSAMP, MSLN, MYO16, VSIG4, IGFBP2, RAMP1, GAP43	87	3777	15908	1.16188	1	0.783389	98.5589
														GOTERM_CC_4	GO:0005886~plasma membrane	24	25	0.30767	FGF6, MUC1, FGD1, DHH, PLXNA2, PTH1R, CD160, NTSR2, SIRPA, MOG, NCKAP1, SLC1A4, GP5, ADRB1, TULP3, F5, ANK3, LSAMP, MSLN, MYO16, VSIG4, IGFBP2, RAMP1, GAP43	81	3777	14668	1.15067	1	0.785375	98.4623
														GOTERM_CC_FAT	GO:0005886~plasma membrane	24	25	0.34056	FGF6, MUC1, FGD1, DHH, PLXNA2, PTH1R, CD160, NTSR2, SIRPA, MOG, NCKAP1, SLC1A4, GP5, ADRB1, TULP3, F5, ANK3, LSAMP, MSLN, MYO16, VSIG4, IGFBP2, RAMP1, GAP43	72	3777	12782	1.12806	1	0.91509	99.3226
														GOTERM_CC_3	GO:0005886~plasma membrane	24	25	0.370309	FGF6, MUC1, FGD1, DHH, PLXNA2, PTH1R, CD160, NTSR2, SIRPA, MOG, NCKAP1, SLC1A4, GP5, ADRB1, TULP3, F5, ANK3, LSAMP, MSLN, MYO16, VSIG4, IGFBP2, RAMP1, GAP43	87	3777	15283	1.11623	1	0.824476	99.259
														Annotation Cluster 165	Enrichment Score: 0.4848270111974019
														Category	Term	Count	%	PValue	Genes	List Total	Pop Hits	Pop Total	Fold Enrichment	Bonferroni	Benjamini	FDR
														GOTERM_BP_FAT	GO:0048545~response to steroid hormone stimulus	3	3.125	0.324842	DHH, AANAT, IGFBP2	83	192	13528	2.54669	1	0.971496	99.8328
														GOTERM_BP_4	GO:0048545~response to steroid hormone stimulus	3	3.125	0.325633	DHH, AANAT, IGFBP2	81	192	13174	2.54128	1	0.934664	99.7192
														GOTERM_BP_ALL	GO:0048545~response to steroid hormone stimulus	3	3.125	0.331985	DHH, AANAT, IGFBP2	88	192	14116	2.50639	1	0.935903	99.87
														Annotation Cluster 166	Enrichment Score: 0.4790684479641144
														Category	Term	Count	%	PValue	Genes	List Total	Pop Hits	Pop Total	Fold Enrichment	Bonferroni	Benjamini	FDR
														GOTERM_BP_FAT	GO:0043009~chordate embryonic development	4	4.16667	0.325036	HNF1A, TULP3, SP1, NKX3-1	83	331	13528	1.96964	1	0.970843	99.8336
														GOTERM_BP_3	GO:0009792~embryonic development ending in birth or egg hatching	4	4.16667	0.325902	HNF1A, TULP3, SP1, NKX3-1	82	334	13463	1.96626	1	0.834965	99.5933
														GOTERM_BP_4	GO:0043009~chordate embryonic development	4	4.16667	0.326042	HNF1A, TULP3, SP1, NKX3-1	81	331	13174	1.96546	1	0.933019	99.7217
														GOTERM_BP_FAT	GO:0009792~embryonic development ending in birth or egg hatching	4	4.16667	0.330035	HNF1A, TULP3, SP1, NKX3-1	83	334	13528	1.95195	1	0.972028	99.8526
														GOTERM_BP_4	GO:0009792~embryonic development ending in birth or egg hatching	4	4.16667	0.331052	HNF1A, TULP3, SP1, NKX3-1	81	334	13174	1.94781	1	0.932598	99.751
														GOTERM_BP_ALL	GO:0043009~chordate embryonic development	4	4.16667	0.334286	HNF1A, TULP3, SP1, NKX3-1	88	331	14116	1.93848	1	0.936544	99.8771
														GOTERM_BP_ALL	GO:0009792~embryonic development ending in birth or egg hatching	4	4.16667	0.339364	HNF1A, TULP3, SP1, NKX3-1	88	334	14116	1.92107	1	0.938103	99.8917
														GOTERM_BP_5	GO:0043009~chordate embryonic development	4	4.16667	0.343495	HNF1A, TULP3, SP1, NKX3-1	78	331	12292	1.90441	1	0.986328	99.8276
														Annotation Cluster 167	Enrichment Score: 0.47892859606357746
														Category	Term	Count	%	PValue	Genes	List Total	Pop Hits	Pop Total	Fold Enrichment	Bonferroni	Benjamini	FDR
														GOTERM_MF_FAT	GO:0030246~carbohydrate binding	4	4.16667	0.313154	CHI3L1, FGF2, AGL, PRELP	73	354	12983	2.0096	1	0.999591	99.2838
														GOTERM_MF_ALL	GO:0030246~carbohydrate binding	4	4.16667	0.338997	CHI3L1, FGF2, AGL, PRELP	89	354	15143	1.92255	1	0.999854	99.6252
														GOTERM_MF_2	GO:0030246~carbohydrate binding	4	4.16667	0.344557	CHI3L1, FGF2, AGL, PRELP	88	354	14825	1.90357	1	0.94424	97.9506
														Annotation Cluster 168	Enrichment Score: 0.4782339143668715
														Category	Term	Count	%	PValue	Genes	List Total	Pop Hits	Pop Total	Fold Enrichment	Bonferroni	Benjamini	FDR
														GOTERM_CC_5	GO:0005730~nucleolus	6	6.25	0.325767	CSTF2, SP1, ZMYM3, UCHL1, POLA1, NR2C2	79	698	14427	1.5698	1	0.858454	98.9451
														GOTERM_CC_ALL	GO:0005730~nucleolus	6	6.25	0.325821	CSTF2, SP1, ZMYM3, UCHL1, POLA1, NR2C2	87	698	15908	1.57178	1	0.808711	99.1928
														GOTERM_CC_4	GO:0005730~nucleolus	6	6.25	0.332404	CSTF2, SP1, ZMYM3, UCHL1, POLA1, NR2C2	81	698	14668	1.55662	1	0.804212	98.9826
														GOTERM_CC_FAT	GO:0005730~nucleolus	6	6.25	0.346347	CSTF2, SP1, ZMYM3, UCHL1, POLA1, NR2C2	72	698	12782	1.52603	1	0.903526	99.3906
														Annotation Cluster 169	Enrichment Score: 0.47778258733926277
														Category	Term	Count	%	PValue	Genes	List Total	Pop Hits	Pop Total	Fold Enrichment	Bonferroni	Benjamini	FDR
														GOTERM_BP_3	GO:0051186~cofactor metabolic process	3	3.125	0.3283	BLVRA, CBR1, HNF1A	82	195	13463	2.52589	1	0.83428	99.613
														GOTERM_BP_FAT	GO:0051186~cofactor metabolic process	3	3.125	0.331515	BLVRA, CBR1, HNF1A	83	195	13528	2.50751	1	0.971877	99.8578
														GOTERM_BP_ALL	GO:0051186~cofactor metabolic process	3	3.125	0.338748	BLVRA, CBR1, HNF1A	88	195	14116	2.46783	1	0.938544	99.89
														Annotation Cluster 170	Enrichment Score: 0.4750485003018068
														Category	Term	Count	%	PValue	Genes	List Total	Pop Hits	Pop Total	Fold Enrichment	Bonferroni	Benjamini	FDR
														GOTERM_BP_3	GO:0048522~positive regulation of cellular process	14	14.5833	0.315593	FGF6, FGD1, MSH6, HNF1A, PTH1R, ELANE, ESPL1, SP1, IFNG, GUCY1A3, ASF1A, PBX2, FGF2, PRODH	82	1847	13463	1.24448	1	0.833608	99.4973
														GOTERM_BP_4	GO:0048522~positive regulation of cellular process	14	14.5833	0.327757	FGF6, FGD1, MSH6, HNF1A, PTH1R, ELANE, ESPL1, SP1, IFNG, GUCY1A3, ASF1A, PBX2, FGF2, PRODH	81	1847	13174	1.2328	1	0.932265	99.7321
														GOTERM_BP_ALL	GO:0048522~positive regulation of cellular process	14	14.5833	0.348395	FGF6, FGD1, MSH6, HNF1A, PTH1R, ELANE, ESPL1, SP1, IFNG, GUCY1A3, ASF1A, PBX2, FGF2, PRODH	88	1847	14116	1.21588	1	0.941999	99.9137
														GOTERM_BP_2	GO:0048522~positive regulation of cellular process	14	14.5833	0.349184	FGF6, FGD1, MSH6, HNF1A, PTH1R, ELANE, ESPL1, SP1, IFNG, GUCY1A3, ASF1A, PBX2, FGF2, PRODH	87	1847	13945	1.21496	1	0.673668	99.3935
														Annotation Cluster 171	Enrichment Score: 0.472179158555132
														Category	Term	Count	%	PValue	Genes	List Total	Pop Hits	Pop Total	Fold Enrichment	Bonferroni	Benjamini	FDR
														GOTERM_BP_3	GO:0003002~regionalization	3	3.125	0.332713	TULP3, NKX3-1, PBX2	82	197	13463	2.50025	1	0.835841	99.647
														GOTERM_BP_FAT	GO:0003002~regionalization	3	3.125	0.335955	TULP3, NKX3-1, PBX2	83	197	13528	2.48205	1	0.972814	99.8724
														GOTERM_BP_4	GO:0003002~regionalization	3	3.125	0.336765	TULP3, NKX3-1, PBX2	81	197	13174	2.47678	1	0.934534	99.7809
														GOTERM_BP_ALL	GO:0003002~regionalization	3	3.125	0.343246	TULP3, NKX3-1, PBX2	88	197	14116	2.44278	1	0.939695	99.9017
														Annotation Cluster 172	Enrichment Score: 0.46646436136443215
														Category	Term	Count	%	PValue	Genes	List Total	Pop Hits	Pop Total	Fold Enrichment	Bonferroni	Benjamini	FDR
														GOTERM_BP_FAT	GO:0042325~regulation of phosphorylation	5	5.20833	0.312693	IFNG, GADD45G, ELANE, FGF2, GAP43	83	466	13528	1.7488	1	0.969684	99.7765
														GOTERM_BP_ALL	GO:0042325~regulation of phosphorylation	5	5.20833	0.323511	IFNG, GADD45G, ELANE, FGF2, GAP43	88	466	14116	1.72113	1	0.933761	99.84
														GOTERM_BP_FAT	GO:0019220~regulation of phosphate metabolic process	5	5.20833	0.338949	IFNG, GADD45G, ELANE, FGF2, GAP43	83	485	13528	1.68029	1	0.973209	99.8815
														GOTERM_BP_FAT	GO:0051174~regulation of phosphorus metabolic process	5	5.20833	0.338949	IFNG, GADD45G, ELANE, FGF2, GAP43	83	485	13528	1.68029	1	0.973209	99.8815
														GOTERM_BP_4	GO:0051174~regulation of phosphorus metabolic process	5	5.20833	0.340168	IFNG, GADD45G, ELANE, FGF2, GAP43	81	485	13174	1.67672	1	0.934924	99.7971
														GOTERM_BP_ALL	GO:0051174~regulation of phosphorus metabolic process	5	5.20833	0.350241	IFNG, GADD45G, ELANE, FGF2, GAP43	88	485	14116	1.6537	1	0.942304	99.9176
														GOTERM_BP_ALL	GO:0019220~regulation of phosphate metabolic process	5	5.20833	0.350241	IFNG, GADD45G, ELANE, FGF2, GAP43	88	485	14116	1.6537	1	0.942304	99.9176
														GOTERM_BP_5	GO:0019220~regulation of phosphate metabolic process	5	5.20833	0.361458	IFNG, GADD45G, ELANE, FGF2, GAP43	78	485	12292	1.62464	1	0.989012	99.8867
														GOTERM_BP_5	GO:0051174~regulation of phosphorus metabolic process	5	5.20833	0.361458	IFNG, GADD45G, ELANE, FGF2, GAP43	78	485	12292	1.62464	1	0.989012	99.8867
														Annotation Cluster 173	Enrichment Score: 0.46040251408796584
														Category	Term	Count	%	PValue	Genes	List Total	Pop Hits	Pop Total	Fold Enrichment	Bonferroni	Benjamini	FDR
														SP_PIR_KEYWORDS	Protease	5	5.20833	0.212013	DHH, UCHL1, ELANE, ESPL1, AFG3L2	95	484	19235	2.09167	1	0.875976	95.1726
														GOTERM_MF_FAT	GO:0008233~peptidase activity	5	5.20833	0.394733	DHH, UCHL1, ELANE, ESPL1, AFG3L2	73	574	12983	1.54921	1	0.999791	99.8642
														GOTERM_MF_3	GO:0008233~peptidase activity	5	5.20833	0.400983	DHH, UCHL1, ELANE, ESPL1, AFG3L2	74	574	13051	1.53628	1	0.999541	99.5385
														GOTERM_MF_ALL	GO:0008233~peptidase activity	5	5.20833	0.429139	DHH, UCHL1, ELANE, ESPL1, AFG3L2	89	574	15143	1.48211	1	0.999873	99.9482
														Annotation Cluster 174	Enrichment Score: 0.45633011470618917
														Category	Term	Count	%	PValue	Genes	List Total	Pop Hits	Pop Total	Fold Enrichment	Bonferroni	Benjamini	FDR
														GOTERM_CC_5	GO:0005654~nucleoplasm	7	7.29167	0.342005	HNF1A, KAT2B, MYO16, POLA1, ERCC4, PBX2, CDT1	79	882	14427	1.44937	1	0.853725	99.204
														GOTERM_CC_ALL	GO:0005654~nucleoplasm	7	7.29167	0.342074	HNF1A, KAT2B, MYO16, POLA1, ERCC4, PBX2, CDT1	87	882	15908	1.4512	1	0.812627	99.401
														GOTERM_CC_4	GO:0005654~nucleoplasm	7	7.29167	0.349599	HNF1A, KAT2B, MYO16, POLA1, ERCC4, PBX2, CDT1	81	882	14668	1.43719	1	0.791543	99.2435
														GOTERM_CC_FAT	GO:0005654~nucleoplasm	7	7.29167	0.365559	HNF1A, KAT2B, MYO16, POLA1, ERCC4, PBX2, CDT1	72	882	12782	1.40895	1	0.903259	99.5739
														Annotation Cluster 175	Enrichment Score: 0.4550156309457314
														Category	Term	Count	%	PValue	Genes	List Total	Pop Hits	Pop Total	Fold Enrichment	Bonferroni	Benjamini	FDR
														GOTERM_CC_5	GO:0043232~intracellular non-membrane-bounded organelle	17	17.7083	0.323506	FGD1, MSH6, CSTF2, ZMYM3, TNNC1, UCHL1, POLA1, HIRA, ESPL1, NR2C2, SLC1A4, KRT5, SP1, ANK3, MYO16, ERCC4, FANCC	79	2596	14427	1.1959	1	0.867251	98.9036
														GOTERM_CC_ALL	GO:0043232~intracellular non-membrane-bounded organelle	17	17.7083	0.324514	FGD1, MSH6, CSTF2, ZMYM3, TNNC1, UCHL1, POLA1, HIRA, ESPL1, NR2C2, SLC1A4, KRT5, SP1, ANK3, MYO16, ERCC4, FANCC	87	2596	15908	1.1974	1	0.814924	99.1735
														GOTERM_CC_ALL	GO:0043228~non-membrane-bounded organelle	17	17.7083	0.324514	FGD1, MSH6, CSTF2, ZMYM3, TNNC1, UCHL1, POLA1, HIRA, ESPL1, NR2C2, SLC1A4, KRT5, SP1, ANK3, MYO16, ERCC4, FANCC	87	2596	15908	1.1974	1	0.814924	99.1735
														GOTERM_CC_4	GO:0043232~intracellular non-membrane-bounded organelle	17	17.7083	0.337197	FGD1, MSH6, CSTF2, ZMYM3, TNNC1, UCHL1, POLA1, HIRA, ESPL1, NR2C2, SLC1A4, KRT5, SP1, ANK3, MYO16, ERCC4, FANCC	81	2596	14668	1.18585	1	0.798621	99.0626
														GOTERM_CC_FAT	GO:0043228~non-membrane-bounded organelle	17	17.7083	0.364964	FGD1, MSH6, CSTF2, ZMYM3, TNNC1, UCHL1, POLA1, HIRA, ESPL1, NR2C2, SLC1A4, KRT5, SP1, ANK3, MYO16, ERCC4, FANCC	72	2596	12782	1.16255	1	0.9103	99.5691
														GOTERM_CC_FAT	GO:0043232~intracellular non-membrane-bounded organelle	17	17.7083	0.364964	FGD1, MSH6, CSTF2, ZMYM3, TNNC1, UCHL1, POLA1, HIRA, ESPL1, NR2C2, SLC1A4, KRT5, SP1, ANK3, MYO16, ERCC4, FANCC	72	2596	12782	1.16255	1	0.9103	99.5691
														GOTERM_CC_2	GO:0043228~non-membrane-bounded organelle	17	17.7083	0.386289	FGD1, MSH6, CSTF2, ZMYM3, TNNC1, UCHL1, POLA1, HIRA, ESPL1, NR2C2, SLC1A4, KRT5, SP1, ANK3, MYO16, ERCC4, FANCC	87	2596	15294	1.15119	0.999999	0.636268	98.3794
														GOTERM_CC_3	GO:0043232~intracellular non-membrane-bounded organelle	17	17.7083	0.387463	FGD1, MSH6, CSTF2, ZMYM3, TNNC1, UCHL1, POLA1, HIRA, ESPL1, NR2C2, SLC1A4, KRT5, SP1, ANK3, MYO16, ERCC4, FANCC	87	2596	15283	1.15036	1	0.827967	99.4471
														Annotation Cluster 176	Enrichment Score: 0.4525229353752048
														Category	Term	Count	%	PValue	Genes	List Total	Pop Hits	Pop Total	Fold Enrichment	Bonferroni	Benjamini	FDR
														GOTERM_BP_FAT	GO:0051046~regulation of secretion	3	3.125	0.347016	HNF1A, IFNG, FGF2	83	202	13528	2.42061	1	0.974685	99.9029
														GOTERM_BP_4	GO:0051046~regulation of secretion	3	3.125	0.347845	HNF1A, IFNG, FGF2	81	202	13174	2.41547	1	0.938007	99.8296
														GOTERM_BP_ALL	GO:0051046~regulation of secretion	3	3.125	0.354449	HNF1A, IFNG, FGF2	88	202	14116	2.38231	1	0.943208	99.926
														GOTERM_BP_5	GO:0051046~regulation of secretion	3	3.125	0.361925	HNF1A, IFNG, FGF2	78	202	12292	2.34044	1	0.988386	99.8879
														Annotation Cluster 177	Enrichment Score: 0.4525229353752048
														Category	Term	Count	%	PValue	Genes	List Total	Pop Hits	Pop Total	Fold Enrichment	Bonferroni	Benjamini	FDR
														GOTERM_BP_FAT	GO:0008202~steroid metabolic process	3	3.125	0.347016	HNF1A, CYP1B1, FGF2	83	202	13528	2.42061	1	0.974685	99.9029
														GOTERM_BP_4	GO:0008202~steroid metabolic process	3	3.125	0.347845	HNF1A, CYP1B1, FGF2	81	202	13174	2.41547	1	0.938007	99.8296
														GOTERM_BP_ALL	GO:0008202~steroid metabolic process	3	3.125	0.354449	HNF1A, CYP1B1, FGF2	88	202	14116	2.38231	1	0.943208	99.926
														GOTERM_BP_5	GO:0008202~steroid metabolic process	3	3.125	0.361925	HNF1A, CYP1B1, FGF2	78	202	12292	2.34044	1	0.988386	99.8879
														Annotation Cluster 178	Enrichment Score: 0.44981946983118715
														Category	Term	Count	%	PValue	Genes	List Total	Pop Hits	Pop Total	Fold Enrichment	Bonferroni	Benjamini	FDR
														SP_PIR_KEYWORDS	transcription regulation	14	14.5833	0.187486	HLF, HNF1A, KAT2B, SOX1, SP1, ZFY, HIRA, NKX3-1, RFX3, ASF1A, PBX2, NR2C2, ZKSCAN5, ZBTB25	95	2026	19235	1.39913	1	0.897045	92.8708
														SP_PIR_KEYWORDS	Transcription	14	14.5833	0.208829	HLF, HNF1A, KAT2B, SOX1, SP1, ZFY, HIRA, NKX3-1, RFX3, ASF1A, PBX2, NR2C2, ZKSCAN5, ZBTB25	95	2071	19235	1.36873	1	0.882045	94.9185
														GOTERM_BP_FAT	GO:0006350~transcription	14	14.5833	0.514703	HLF, HNF1A, KAT2B, SOX1, SP1, ZFY, HIRA, NKX3-1, RFX3, ASF1A, PBX2, NR2C2, ZKSCAN5, ZBTB25	83	2101	13528	1.08607	1	0.995156	99.9992
														GOTERM_BP_4	GO:0006350~transcription	14	14.5833	0.517742	HLF, HNF1A, KAT2B, SOX1, SP1, ZFY, HIRA, NKX3-1, RFX3, ASF1A, PBX2, NR2C2, ZKSCAN5, ZBTB25	81	2101	13174	1.08376	1	0.984904	99.9981
														GOTERM_BP_ALL	GO:0006350~transcription	14	14.5833	0.540098	HLF, HNF1A, KAT2B, SOX1, SP1, ZFY, HIRA, NKX3-1, RFX3, ASF1A, PBX2, NR2C2, ZKSCAN5, ZBTB25	88	2101	14116	1.06888	1	0.986005	99.9997
														Annotation Cluster 179	Enrichment Score: 0.4433985638556461
														Category	Term	Count	%	PValue	Genes	List Total	Pop Hits	Pop Total	Fold Enrichment	Bonferroni	Benjamini	FDR
														GOTERM_BP_FAT	GO:0019226~transmission of nerve impulse	4	4.16667	0.356674	SLC1A4, DHH, AFG3L2, FGF2	83	350	13528	1.86272	1	0.976572	99.9238
														GOTERM_BP_4	GO:0019226~transmission of nerve impulse	4	4.16667	0.357747	SLC1A4, DHH, AFG3L2, FGF2	81	350	13174	1.85877	1	0.940586	99.8643
														GOTERM_BP_ALL	GO:0019226~transmission of nerve impulse	4	4.16667	0.366401	SLC1A4, DHH, AFG3L2, FGF2	88	350	14116	1.83325	1	0.946907	99.9456
														Annotation Cluster 180	Enrichment Score: 0.4402469829964052
														Category	Term	Count	%	PValue	Genes	List Total	Pop Hits	Pop Total	Fold Enrichment	Bonferroni	Benjamini	FDR
														GOTERM_BP_FAT	GO:0055114~oxidation reduction	6	6.25	0.345676	BLVRA, ALDH6A1, CBR1, CYP1B1, F5, PRODH	83	639	13528	1.5304	1	0.974871	99.8996
														GOTERM_BP_ALL	GO:0055114~oxidation reduction	6	6.25	0.358726	BLVRA, ALDH6A1, CBR1, CYP1B1, F5, PRODH	88	639	14116	1.50619	1	0.944136	99.9337
														GOTERM_BP_2	GO:0055114~oxidation reduction	6	6.25	0.359216	BLVRA, ALDH6A1, CBR1, CYP1B1, F5, PRODH	87	639	13945	1.50505	1	0.680177	99.4958
														GOTERM_MF_ALL	GO:0016491~oxidoreductase activity	6	6.25	0.371895	BLVRA, ALDH6A1, CBR1, CYP1B1, F5, PRODH	89	689	15143	1.48168	1	0.999842	99.8118
														GOTERM_MF_2	GO:0016491~oxidoreductase activity	6	6.25	0.379801	BLVRA, ALDH6A1, CBR1, CYP1B1, F5, PRODH	88	689	14825	1.46705	1	0.939071	98.7677
														Annotation Cluster 181	Enrichment Score: 0.4392241781437292
														Category	Term	Count	%	PValue	Genes	List Total	Pop Hits	Pop Total	Fold Enrichment	Bonferroni	Benjamini	FDR
														SP_PIR_KEYWORDS	Homeobox	3	3.125	0.331656	HNF1A, NKX3-1, PBX2	95	242	19235	2.51	1	0.92539	99.4057
														INTERPRO	IPR017970:Homeobox, conserved site	3	3.125	0.35744	HNF1A, NKX3-1, PBX2	91	232	16659	2.36723	1	0.999996	99.6838
														INTERPRO	IPR001356:Homeobox	3	3.125	0.363293	HNF1A, NKX3-1, PBX2	91	235	16659	2.33701	1	0.999989	99.7193
														INTERPRO	IPR012287:Homeodomain-related	3	3.125	0.369126	HNF1A, NKX3-1, PBX2	91	238	16659	2.30755	1	0.999975	99.751
														SMART	SM00389:HOX	3	3.125	0.400458	HNF1A, NKX3-1, PBX2	54	235	9079	2.14634	1	0.998242	99.4274
														Annotation Cluster 182	Enrichment Score: 0.43902399651259405
														Category	Term	Count	%	PValue	Genes	List Total	Pop Hits	Pop Total	Fold Enrichment	Bonferroni	Benjamini	FDR
														GOTERM_BP_4	GO:0009966~regulation of signal transduction	8	8.33333	0.28371	FGD1, HNF1A, TULP3, IFNG, ELANE, IGFBP2, RAMP1, FGF2	81	878	13174	1.48193	1	0.917803	99.3097
														GOTERM_BP_ALL	GO:0009966~regulation of signal transduction	8	8.33333	0.296716	FGD1, HNF1A, TULP3, IFNG, ELANE, IGFBP2, RAMP1, FGF2	88	878	14116	1.46159	1	0.919534	99.6965
														GOTERM_BP_5	GO:0009966~regulation of signal transduction	8	8.33333	0.310629	FGD1, HNF1A, TULP3, IFNG, ELANE, IGFBP2, RAMP1, FGF2	78	878	12292	1.4359	1	0.981014	99.6392
														GOTERM_BP_3	GO:0010646~regulation of cell communication	8	8.33333	0.434609	FGD1, HNF1A, TULP3, IFNG, ELANE, IGFBP2, RAMP1, FGF2	82	1038	13463	1.26538	1	0.903589	99.9651
														GOTERM_BP_4	GO:0010646~regulation of cell communication	8	8.33333	0.44435	FGD1, HNF1A, TULP3, IFNG, ELANE, IGFBP2, RAMP1, FGF2	81	1038	13174	1.2535	1	0.969921	99.9844
														GOTERM_BP_ALL	GO:0010646~regulation of cell communication	8	8.33333	0.459807	FGD1, HNF1A, TULP3, IFNG, ELANE, IGFBP2, RAMP1, FGF2	88	1038	14116	1.23629	1	0.972596	99.9961
														Annotation Cluster 183	Enrichment Score: 0.4215811272027914
														Category	Term	Count	%	PValue	Genes	List Total	Pop Hits	Pop Total	Fold Enrichment	Bonferroni	Benjamini	FDR
														GOTERM_BP_4	GO:0010556~regulation of macromolecule biosynthetic process	20	20.8333	0.351591	HLF, KAT2B, HNF1A, SOX1, ZFY, ELANE, HIRA, ZKSCAN5, NR2C2, ZBTB25, CDT1, PAIP2B, TULP3, SP1, IFNG, NKX3-1, RFX3, ASF1A, FGF2, PBX2	81	2830	13174	1.14941	1	0.93858	99.8436
														GOTERM_BP_ALL	GO:0010556~regulation of macromolecule biosynthetic process	20	20.8333	0.378903	HLF, KAT2B, HNF1A, SOX1, ZFY, ELANE, HIRA, ZKSCAN5, NR2C2, ZBTB25, CDT1, PAIP2B, TULP3, SP1, IFNG, NKX3-1, RFX3, ASF1A, FGF2, PBX2	88	2830	14116	1.13363	1	0.950632	99.9608
														GOTERM_BP_5	GO:0010556~regulation of macromolecule biosynthetic process	20	20.8333	0.40803	HLF, KAT2B, HNF1A, SOX1, ZFY, ELANE, HIRA, ZKSCAN5, NR2C2, ZBTB25, CDT1, PAIP2B, TULP3, SP1, IFNG, NKX3-1, RFX3, ASF1A, FGF2, PBX2	78	2830	12292	1.11371	1	0.992742	99.9639
														Annotation Cluster 184	Enrichment Score: 0.42002191714872855
														Category	Term	Count	%	PValue	Genes	List Total	Pop Hits	Pop Total	Fold Enrichment	Bonferroni	Benjamini	FDR
														GOTERM_BP_3	GO:0060341~regulation of cellular localization	4	4.16667	0.187572	HNF1A, TNNC1, IFNG, FGF2	82	248	13463	2.64811	1	0.763018	94.495
														GOTERM_BP_FAT	GO:0060341~regulation of cellular localization	4	4.16667	0.190404	HNF1A, TNNC1, IFNG, FGF2	83	248	13528	2.62884	1	0.925746	96.7876
														GOTERM_BP_4	GO:0060341~regulation of cellular localization	4	4.16667	0.191068	HNF1A, TNNC1, IFNG, FGF2	81	248	13174	2.62326	1	0.881596	95.7659
														GOTERM_BP_ALL	GO:0060341~regulation of cellular localization	4	4.16667	0.196877	HNF1A, TNNC1, IFNG, FGF2	88	248	14116	2.58724	1	0.870031	97.2981
														GOTERM_BP_3	GO:0051049~regulation of transport	4	4.16667	0.488856	HNF1A, TNNC1, IFNG, FGF2	82	435	13463	1.50973	1	0.92899	99.9915
														GOTERM_BP_4	GO:0051049~regulation of transport	4	4.16667	0.495101	HNF1A, TNNC1, IFNG, FGF2	81	435	13174	1.49556	1	0.981031	99.9962
														GOTERM_BP_ALL	GO:0051049~regulation of transport	4	4.16667	0.504837	HNF1A, TNNC1, IFNG, FGF2	88	435	14116	1.47503	1	0.980869	99.9991
														GOTERM_BP_3	GO:0032879~regulation of localization	4	4.16667	0.716952	HNF1A, TNNC1, IFNG, FGF2	82	610	13463	1.07661	1	0.986429	100
														GOTERM_BP_ALL	GO:0032879~regulation of localization	4	4.16667	0.73178	HNF1A, TNNC1, IFNG, FGF2	88	610	14116	1.05186	1	0.998413	100
														GOTERM_BP_2	GO:0032879~regulation of localization	4	4.16667	0.73225	HNF1A, TNNC1, IFNG, FGF2	87	610	13945	1.05106	1	0.92831	100
														Annotation Cluster 185	Enrichment Score: 0.41846603908523655
														Category	Term	Count	%	PValue	Genes	List Total	Pop Hits	Pop Total	Fold Enrichment	Bonferroni	Benjamini	FDR
														GOTERM_BP_FAT	GO:0007601~visual perception	3	3.125	0.377658	RPGR, CYP1B1, CHML	83	216	13528	2.26372	1	0.980366	99.9556
														GOTERM_BP_FAT	GO:0050953~sensory perception of light stimulus	3	3.125	0.377658	RPGR, CYP1B1, CHML	83	216	13528	2.26372	1	0.980366	99.9556
														GOTERM_BP_ALL	GO:0007601~visual perception	3	3.125	0.385451	RPGR, CYP1B1, CHML	88	216	14116	2.2279	1	0.951888	99.9671
														GOTERM_BP_ALL	GO:0050953~sensory perception of light stimulus	3	3.125	0.385451	RPGR, CYP1B1, CHML	88	216	14116	2.2279	1	0.951888	99.9671
														Annotation Cluster 186	Enrichment Score: 0.4114633826671158
														Category	Term	Count	%	PValue	Genes	List Total	Pop Hits	Pop Total	Fold Enrichment	Bonferroni	Benjamini	FDR
														GOTERM_BP_3	GO:0035295~tube development	3	3.125	0.382791	SP1, NKX3-1, FGF2	82	220	13463	2.23886	1	0.873011	99.8812
														GOTERM_BP_FAT	GO:0035295~tube development	3	3.125	0.38631	SP1, NKX3-1, FGF2	83	220	13528	2.22256	1	0.981102	99.9647
														GOTERM_BP_ALL	GO:0035295~tube development	3	3.125	0.394197	SP1, NKX3-1, FGF2	88	220	14116	2.1874	1	0.954766	99.974
														Annotation Cluster 187	Enrichment Score: 0.38737382361500394
														Category	Term	Count	%	PValue	Genes	List Total	Pop Hits	Pop Total	Fold Enrichment	Bonferroni	Benjamini	FDR
														GOTERM_MF_FAT	GO:0003702~RNA polymerase II transcription factor activity	3	3.125	0.393386	HNF1A, SP1, RFX3	73	244	12983	2.18667	1	0.999876	99.8601
														GOTERM_MF_ALL	GO:0003702~RNA polymerase II transcription factor activity	3	3.125	0.415918	HNF1A, SP1, RFX3	89	244	15143	2.09196	1	0.999883	99.9294
														GOTERM_MF_2	GO:0003702~RNA polymerase II transcription factor activity	3	3.125	0.420777	HNF1A, SP1, RFX3	88	244	14825	2.0713	1	0.939105	99.343
														Annotation Cluster 188	Enrichment Score: 0.37782593520401314
														Category	Term	Count	%	PValue	Genes	List Total	Pop Hits	Pop Total	Fold Enrichment	Bonferroni	Benjamini	FDR
														GOTERM_BP_3	GO:0009725~response to hormone stimulus	4	4.16667	0.380352	DHH, KAT2B, AANAT, IGFBP2	82	367	13463	1.78946	1	0.873663	99.8745
														GOTERM_BP_FAT	GO:0009725~response to hormone stimulus	4	4.16667	0.384846	DHH, KAT2B, AANAT, IGFBP2	83	367	13528	1.77644	1	0.981218	99.9633
														GOTERM_BP_ALL	GO:0009725~response to hormone stimulus	4	4.16667	0.394942	DHH, KAT2B, AANAT, IGFBP2	88	367	14116	1.74833	1	0.954491	99.9745
														GOTERM_BP_FAT	GO:0009719~response to endogenous stimulus	4	4.16667	0.446693	DHH, KAT2B, AANAT, IGFBP2	83	405	13528	1.60976	1	0.989704	99.9935
														GOTERM_BP_ALL	GO:0009719~response to endogenous stimulus	4	4.16667	0.457414	DHH, KAT2B, AANAT, IGFBP2	88	405	14116	1.58429	1	0.972298	99.9958
														GOTERM_BP_2	GO:0009719~response to endogenous stimulus	4	4.16667	0.457846	DHH, KAT2B, AANAT, IGFBP2	87	405	13945	1.58309	1	0.757986	99.9308
														Annotation Cluster 189	Enrichment Score: 0.35664968297009153
														Category	Term	Count	%	PValue	Genes	List Total	Pop Hits	Pop Total	Fold Enrichment	Bonferroni	Benjamini	FDR
														GOTERM_BP_3	GO:0051240~positive regulation of multicellular organismal process	3	3.125	0.433326	ADRB1, IFNG, FGF2	82	244	13463	2.01864	1	0.904998	99.9639
														GOTERM_BP_FAT	GO:0051240~positive regulation of multicellular organismal process	3	3.125	0.437069	ADRB1, IFNG, FGF2	83	244	13528	2.00395	1	0.988551	99.9913
														GOTERM_BP_4	GO:0051240~positive regulation of multicellular organismal process	3	3.125	0.438028	ADRB1, IFNG, FGF2	81	244	13174	1.9997	1	0.968839	99.9815
														GOTERM_BP_ALL	GO:0051240~positive regulation of multicellular organismal process	3	3.125	0.445429	ADRB1, IFNG, FGF2	88	244	14116	1.97224	1	0.96942	99.9939
														GOTERM_BP_2	GO:0051240~positive regulation of multicellular organismal process	3	3.125	0.445766	ADRB1, IFNG, FGF2	87	244	13945	1.97075	1	0.750863	99.9101
														Annotation Cluster 190	Enrichment Score: 0.34612676686554267
														Category	Term	Count	%	PValue	Genes	List Total	Pop Hits	Pop Total	Fold Enrichment	Bonferroni	Benjamini	FDR
														GOTERM_MF_4	GO:0042803~protein homodimerization activity	4	4.16667	0.272686	CHKA, HNF1A, SP1, TNNC1	65	334	11773	2.16914	1	0.996488	96.329
														GOTERM_MF_FAT	GO:0042803~protein homodimerization activity	4	4.16667	0.282742	CHKA, HNF1A, SP1, TNNC1	73	334	12983	2.12993	1	0.999713	98.7341
														GOTERM_MF_ALL	GO:0042803~protein homodimerization activity	4	4.16667	0.307093	CHKA, HNF1A, SP1, TNNC1	89	334	15143	2.03768	1	0.99988	99.2921
														GOTERM_MF_FAT	GO:0042802~identical protein binding	4	4.16667	0.696021	CHKA, HNF1A, SP1, TNNC1	73	640	12983	1.11156	1	0.999993	100
														GOTERM_MF_3	GO:0042802~identical protein binding	4	4.16667	0.70153	CHKA, HNF1A, SP1, TNNC1	74	640	13051	1.10228	1	0.999737	99.9997
														GOTERM_MF_ALL	GO:0042802~identical protein binding	4	4.16667	0.72485	CHKA, HNF1A, SP1, TNNC1	89	640	15143	1.06341	1	0.99999	100
														Annotation Cluster 191	Enrichment Score: 0.34035791903114443
														Category	Term	Count	%	PValue	Genes	List Total	Pop Hits	Pop Total	Fold Enrichment	Bonferroni	Benjamini	FDR
														GOTERM_BP_3	GO:0050877~neurological system process	9	9.375	0.444907	SLC1A4, DHH, RPGR, CYP1B1, CHML, UCHL1, AFG3L2, FGF2, NTSR2	82	1210	13463	1.2212	1	0.908384	99.973
														GOTERM_BP_FAT	GO:0050877~neurological system process	9	9.375	0.453368	SLC1A4, DHH, RPGR, CYP1B1, CHML, UCHL1, AFG3L2, FGF2, NTSR2	83	1210	13528	1.21231	1	0.990357	99.9946
														GOTERM_BP_ALL	GO:0050877~neurological system process	9	9.375	0.472287	SLC1A4, DHH, RPGR, CYP1B1, CHML, UCHL1, AFG3L2, FGF2, NTSR2	88	1210	14116	1.19313	1	0.974578	99.9973
														Annotation Cluster 192	Enrichment Score: 0.3346202456396789
														Category	Term	Count	%	PValue	Genes	List Total	Pop Hits	Pop Total	Fold Enrichment	Bonferroni	Benjamini	FDR
														GOTERM_BP_3	GO:0022403~cell cycle phase	4	4.16667	0.45616	MSH6, DCLRE1A, POLA1, ESPL1	82	414	13463	1.58631	1	0.911464	99.9797
														GOTERM_BP_FAT	GO:0022403~cell cycle phase	4	4.16667	0.461014	MSH6, DCLRE1A, POLA1, ESPL1	83	414	13528	1.57476	1	0.991095	99.9957
														GOTERM_BP_4	GO:0022403~cell cycle phase	4	4.16667	0.462262	MSH6, DCLRE1A, POLA1, ESPL1	81	414	13174	1.57142	1	0.974406	99.9904
														GOTERM_BP_ALL	GO:0022403~cell cycle phase	4	4.16667	0.471844	MSH6, DCLRE1A, POLA1, ESPL1	88	414	14116	1.54985	1	0.974839	99.9973
														Annotation Cluster 193	Enrichment Score: 0.3309219824740374
														Category	Term	Count	%	PValue	Genes	List Total	Pop Hits	Pop Total	Fold Enrichment	Bonferroni	Benjamini	FDR
														GOTERM_BP_3	GO:0008284~positive regulation of cell proliferation	4	4.16667	0.45616	IFNG, PTH1R, ELANE, FGF2	82	414	13463	1.58631	1	0.911464	99.9797
														GOTERM_BP_FAT	GO:0008284~positive regulation of cell proliferation	4	4.16667	0.461014	IFNG, PTH1R, ELANE, FGF2	83	414	13528	1.57476	1	0.991095	99.9957
														GOTERM_BP_4	GO:0008284~positive regulation of cell proliferation	4	4.16667	0.462262	IFNG, PTH1R, ELANE, FGF2	81	414	13174	1.57142	1	0.974406	99.9904
														GOTERM_BP_ALL	GO:0008284~positive regulation of cell proliferation	4	4.16667	0.471844	IFNG, PTH1R, ELANE, FGF2	88	414	14116	1.54985	1	0.974839	99.9973
														GOTERM_BP_5	GO:0008284~positive regulation of cell proliferation	4	4.16667	0.482915	IFNG, PTH1R, ELANE, FGF2	78	414	12292	1.52261	1	0.997223	99.9953
														Annotation Cluster 194	Enrichment Score: 0.3210045145945106
														Category	Term	Count	%	PValue	Genes	List Total	Pop Hits	Pop Total	Fold Enrichment	Bonferroni	Benjamini	FDR
														GOTERM_BP_ALL	GO:0051234~establishment of localization	18	18.75	0.474367	CHKA, HNF1A, RPGR, UCHL1, ELANE, SEC14L5, ESPL1, ABCB6, SLC1A4, SLC25A20, CHML, UCP3, TOMM70A, ANK3, IFNG, DOPEY1, RAMP1, FGF2	88	2656	14116	1.08711	1	0.974769	99.9975
														GOTERM_BP_2	GO:0051234~establishment of localization	18	18.75	0.475545	CHKA, HNF1A, RPGR, UCHL1, ELANE, SEC14L5, ESPL1, ABCB6, SLC1A4, SLC25A20, CHML, UCP3, TOMM70A, ANK3, IFNG, DOPEY1, RAMP1, FGF2	87	2656	13945	1.08628	1	0.770604	99.9534
														GOTERM_BP_1	GO:0051234~establishment of localization	18	18.75	0.482704	CHKA, HNF1A, RPGR, UCHL1, ELANE, SEC14L5, ESPL1, ABCB6, SLC1A4, SLC25A20, CHML, UCP3, TOMM70A, ANK3, IFNG, DOPEY1, RAMP1, FGF2	88	2656	14051	1.0821	0.999998	0.610007	99.3373
														Annotation Cluster 195	Enrichment Score: 0.3033555532695675
														Category	Term	Count	%	PValue	Genes	List Total	Pop Hits	Pop Total	Fold Enrichment	Bonferroni	Benjamini	FDR
														GOTERM_BP_3	GO:0007010~cytoskeleton organization	4	4.16667	0.49039	FGD1, ANK3, DIAPH2, ESPL1	82	436	13463	1.50627	1	0.926148	99.9918
														GOTERM_BP_FAT	GO:0007010~cytoskeleton organization	4	4.16667	0.495351	FGD1, ANK3, DIAPH2, ESPL1	83	436	13528	1.4953	1	0.99391	99.9985
														GOTERM_BP_ALL	GO:0007010~cytoskeleton organization	4	4.16667	0.506383	FGD1, ANK3, DIAPH2, ESPL1	88	436	14116	1.47164	1	0.980901	99.9991
														Annotation Cluster 196	Enrichment Score: 0.30279605878658367
														Category	Term	Count	%	PValue	Genes	List Total	Pop Hits	Pop Total	Fold Enrichment	Bonferroni	Benjamini	FDR
														GOTERM_CC_ALL	GO:0031226~intrinsic to plasma membrane	8	8.33333	0.487962	SLC1A4, MUC1, GP5, ADRB1, PTH1R, CD160, RAMP1, NTSR2	87	1215	15908	1.20395	1	0.913668	99.972
														GOTERM_CC_5	GO:0031226~intrinsic to plasma membrane	8	8.33333	0.488425	SLC1A4, MUC1, GP5, ADRB1, PTH1R, CD160, RAMP1, NTSR2	79	1215	14427	1.20244	1	0.948609	99.9565
														GOTERM_CC_4	GO:0031226~intrinsic to plasma membrane	8	8.33333	0.49778	SLC1A4, MUC1, GP5, ADRB1, PTH1R, CD160, RAMP1, NTSR2	81	1215	14668	1.19234	1	0.912142	99.9598
														GOTERM_CC_FAT	GO:0031226~intrinsic to plasma membrane	8	8.33333	0.518316	SLC1A4, MUC1, GP5, ADRB1, PTH1R, CD160, RAMP1, NTSR2	72	1215	12782	1.16891	1	0.973451	99.9844
														Annotation Cluster 197	Enrichment Score: 0.3024599074003433
														Category	Term	Count	%	PValue	Genes	List Total	Pop Hits	Pop Total	Fold Enrichment	Bonferroni	Benjamini	FDR
														GOTERM_BP_3	GO:0007267~cell-cell signaling	5	5.20833	0.490202	FGF6, SLC1A4, DHH, HNF1A, FGF2	82	600	13463	1.36819	1	0.927889	99.9918
														GOTERM_BP_FAT	GO:0007267~cell-cell signaling	5	5.20833	0.496039	FGF6, SLC1A4, DHH, HNF1A, FGF2	83	600	13528	1.35823	1	0.993788	99.9986
														GOTERM_BP_ALL	GO:0007267~cell-cell signaling	5	5.20833	0.509014	FGF6, SLC1A4, DHH, HNF1A, FGF2	88	600	14116	1.33674	1	0.981167	99.9992
														Annotation Cluster 198	Enrichment Score: 0.3019864378521039
														Category	Term	Count	%	PValue	Genes	List Total	Pop Hits	Pop Total	Fold Enrichment	Bonferroni	Benjamini	FDR
														GOTERM_BP_FAT	GO:0043065~positive regulation of apoptosis	4	4.16667	0.486087	FGD1, MSH6, IFNG, PRODH	83	430	13528	1.51617	1	0.99362	99.998
														GOTERM_BP_3	GO:0010942~positive regulation of cell death	4	4.16667	0.488856	FGD1, MSH6, IFNG, PRODH	82	435	13463	1.50973	1	0.92899	99.9915
														GOTERM_BP_FAT	GO:0043068~positive regulation of programmed cell death	4	4.16667	0.490729	FGD1, MSH6, IFNG, PRODH	83	433	13528	1.50566	1	0.99386	99.9983
														GOTERM_BP_4	GO:0043068~positive regulation of programmed cell death	4	4.16667	0.492014	FGD1, MSH6, IFNG, PRODH	81	433	13174	1.50247	1	0.981038	99.9959
														GOTERM_BP_FAT	GO:0010942~positive regulation of cell death	4	4.16667	0.493812	FGD1, MSH6, IFNG, PRODH	83	435	13528	1.49874	1	0.993954	99.9985
														GOTERM_BP_4	GO:0010942~positive regulation of cell death	4	4.16667	0.495101	FGD1, MSH6, IFNG, PRODH	81	435	13174	1.49556	1	0.981031	99.9962
														GOTERM_BP_ALL	GO:0043065~positive regulation of apoptosis	4	4.16667	0.497072	FGD1, MSH6, IFNG, PRODH	88	430	14116	1.49218	1	0.979765	99.9988
														GOTERM_BP_ALL	GO:0043068~positive regulation of programmed cell death	4	4.16667	0.501738	FGD1, MSH6, IFNG, PRODH	88	433	14116	1.48184	1	0.980498	99.999
														GOTERM_BP_ALL	GO:0010942~positive regulation of cell death	4	4.16667	0.504837	FGD1, MSH6, IFNG, PRODH	88	435	14116	1.47503	1	0.980869	99.9991
														GOTERM_BP_5	GO:0043065~positive regulation of apoptosis	4	4.16667	0.50836	FGD1, MSH6, IFNG, PRODH	78	430	12292	1.46595	1	0.998086	99.9978
														GOTERM_BP_5	GO:0043068~positive regulation of programmed cell death	4	4.16667	0.513062	FGD1, MSH6, IFNG, PRODH	78	433	12292	1.45579	1	0.9981	99.9981
														GOTERM_BP_5	GO:0010942~positive regulation of cell death	4	4.16667	0.516183	FGD1, MSH6, IFNG, PRODH	78	435	12292	1.4491	1	0.998061	99.9983
														Annotation Cluster 199	Enrichment Score: 0.28508161344754424
														Category	Term	Count	%	PValue	Genes	List Total	Pop Hits	Pop Total	Fold Enrichment	Bonferroni	Benjamini	FDR
														GOTERM_BP_3	GO:0009057~macromolecule catabolic process	6	6.25	0.509418	UCHL1, ELANE, CHI3L1, UBE2V2, AFG3L2, ERCC4	82	781	13463	1.26133	1	0.934556	99.9952
														GOTERM_BP_FAT	GO:0009057~macromolecule catabolic process	6	6.25	0.516079	UCHL1, ELANE, CHI3L1, UBE2V2, AFG3L2, ERCC4	83	781	13528	1.25215	1	0.995107	99.9993
														GOTERM_BP_ALL	GO:0009057~macromolecule catabolic process	6	6.25	0.530842	UCHL1, ELANE, CHI3L1, UBE2V2, AFG3L2, ERCC4	88	781	14116	1.23234	1	0.984892	99.9996
														Annotation Cluster 200	Enrichment Score: 0.28359064161538106
														Category	Term	Count	%	PValue	Genes	List Total	Pop Hits	Pop Total	Fold Enrichment	Bonferroni	Benjamini	FDR
														GOTERM_CC_ALL	GO:0005794~Golgi apparatus	6	6.25	0.512054	FGD1, RPGR, ANK3, DIAPH2, MSLN, DOPEY1	87	872	15908	1.25815	1	0.923558	99.9845
														GOTERM_CC_5	GO:0005794~Golgi apparatus	6	6.25	0.51252	FGD1, RPGR, ANK3, DIAPH2, MSLN, DOPEY1	79	872	14427	1.25656	1	0.953682	99.9751
														GOTERM_CC_4	GO:0005794~Golgi apparatus	6	6.25	0.520304	FGD1, RPGR, ANK3, DIAPH2, MSLN, DOPEY1	81	872	14668	1.24601	1	0.919174	99.9761
														GOTERM_CC_FAT	GO:0005794~Golgi apparatus	6	6.25	0.537469	FGD1, RPGR, ANK3, DIAPH2, MSLN, DOPEY1	72	872	12782	1.22152	1	0.975538	99.9904
														Annotation Cluster 201	Enrichment Score: 0.2706164033697601
														Category	Term	Count	%	PValue	Genes	List Total	Pop Hits	Pop Total	Fold Enrichment	Bonferroni	Benjamini	FDR
														PANTHER_BP_ALL	BP00114:MAPKKK cascade	3	3.125	0.275469	IFNG, GADD45G, FGF2	75	177	12713	2.87299	1	0.85007	97.3104
														GOTERM_BP_FAT	GO:0007243~protein kinase cascade	3	3.125	0.660721	IFNG, GADD45G, FGF2	83	370	13528	1.32152	1	0.999344	100
														GOTERM_BP_ALL	GO:0007243~protein kinase cascade	3	3.125	0.669474	IFNG, GADD45G, FGF2	88	370	14116	1.30061	1	0.996375	100
														GOTERM_BP_5	GO:0007243~protein kinase cascade	3	3.125	0.678749	IFNG, GADD45G, FGF2	78	370	12292	1.27775	1	0.999836	100
														Annotation Cluster 202	Enrichment Score: 0.2700734414636024
														Category	Term	Count	%	PValue	Genes	List Total	Pop Hits	Pop Total	Fold Enrichment	Bonferroni	Benjamini	FDR
														GOTERM_CC_ALL	GO:0044464~cell part	82	85.4167	0.46487	FGF6, HLF, LRIT1, HNF1A, TNNC1, PLXNA2, UCHL1, HIRA, MOG, ZKSCAN5, SDC3, CDT1, SLC1A4, SLC25A20, GP5, PCBP3, ANK3, TRIM44, EXOG, GUCY1A3, RAMP1, FGF2, FANCC, ALDH6A1, RPGR, ZFY, ELANE, CD160, ESPL1, NTSR2, SIRPA, ZBTB25, TMEM106C, DCLRE1A, ADRB1, F5, LSAMP, VSIG4, GAP43, PRODH, DHH, FGD1, CHKA, CYP1B1, SOX1, DIAPH2, PTH1R, POLA1, BCL2L2, UBE2V2, SEC14L5, NR2C2, PAIP2B, CBR1, KRT5, MSLN, NKX3-1, A…	87	14826	15908	1.01131	1	0.908355	99.9521
														GOTERM_CC_1	GO:0044464~cell part	82	85.4167	0.46487	FGF6, HLF, LRIT1, HNF1A, TNNC1, PLXNA2, UCHL1, HIRA, MOG, ZKSCAN5, SDC3, CDT1, SLC1A4, SLC25A20, GP5, PCBP3, ANK3, TRIM44, EXOG, GUCY1A3, RAMP1, FGF2, FANCC, ALDH6A1, RPGR, ZFY, ELANE, CD160, ESPL1, NTSR2, SIRPA, ZBTB25, TMEM106C, DCLRE1A, ADRB1, F5, LSAMP, VSIG4, GAP43, PRODH, DHH, FGD1, CHKA, CYP1B1, SOX1, DIAPH2, PTH1R, POLA1, BCL2L2, UBE2V2, SEC14L5, NR2C2, PAIP2B, CBR1, KRT5, MSLN, NKX3-1, A…	87	14826	15908	1.01131	0.998074	0.542307	97.6586
														GOTERM_CC_ALL	GO:0005623~cell	82	85.4167	0.465794	FGF6, HLF, LRIT1, HNF1A, TNNC1, PLXNA2, UCHL1, HIRA, MOG, ZKSCAN5, SDC3, CDT1, SLC1A4, SLC25A20, GP5, PCBP3, ANK3, TRIM44, EXOG, GUCY1A3, RAMP1, FGF2, FANCC, ALDH6A1, RPGR, ZFY, ELANE, CD160, ESPL1, NTSR2, SIRPA, ZBTB25, TMEM106C, DCLRE1A, ADRB1, F5, LSAMP, VSIG4, GAP43, PRODH, DHH, FGD1, CHKA, CYP1B1, SOX1, DIAPH2, PTH1R, POLA1, BCL2L2, UBE2V2, SEC14L5, NR2C2, PAIP2B, CBR1, KRT5, MSLN, NKX3-1, A…	87	14827	15908	1.01125	1	0.904089	99.9531
														GOTERM_CC_1	GO:0005623~cell	82	85.4167	0.465794	FGF6, HLF, LRIT1, HNF1A, TNNC1, PLXNA2, UCHL1, HIRA, MOG, ZKSCAN5, SDC3, CDT1, SLC1A4, SLC25A20, GP5, PCBP3, ANK3, TRIM44, EXOG, GUCY1A3, RAMP1, FGF2, FANCC, ALDH6A1, RPGR, ZFY, ELANE, CD160, ESPL1, NTSR2, SIRPA, ZBTB25, TMEM106C, DCLRE1A, ADRB1, F5, LSAMP, VSIG4, GAP43, PRODH, DHH, FGD1, CHKA, CYP1B1, SOX1, DIAPH2, PTH1R, POLA1, BCL2L2, UBE2V2, SEC14L5, NR2C2, PAIP2B, CBR1, KRT5, MSLN, NKX3-1, A…	87	14827	15908	1.01125	0.998107	0.501742	97.6828
														GOTERM_CC_2	GO:0044464~cell part	82	85.4167	0.951877	FGF6, HLF, LRIT1, HNF1A, TNNC1, PLXNA2, UCHL1, HIRA, MOG, ZKSCAN5, SDC3, CDT1, SLC1A4, SLC25A20, GP5, PCBP3, ANK3, TRIM44, EXOG, GUCY1A3, RAMP1, FGF2, FANCC, ALDH6A1, RPGR, ZFY, ELANE, CD160, ESPL1, NTSR2, SIRPA, ZBTB25, TMEM106C, DCLRE1A, ADRB1, F5, LSAMP, VSIG4, GAP43, PRODH, DHH, FGD1, CHKA, CYP1B1, SOX1, DIAPH2, PTH1R, POLA1, BCL2L2, UBE2V2, SEC14L5, NR2C2, PAIP2B, CBR1, KRT5, MSLN, NKX3-1, A…	87	14826	15294	0.972281	1	0.990253	100
														Annotation Cluster 203	Enrichment Score: 0.2639870015244442
														Category	Term	Count	%	PValue	Genes	List Total	Pop Hits	Pop Total	Fold Enrichment	Bonferroni	Benjamini	FDR
														GOTERM_MF_FAT	GO:0016564~transcription repressor activity	3	3.125	0.526305	HNF1A, HIRA, RFX3	73	316	12983	1.68844	1	0.999993	99.9946
														GOTERM_MF_ALL	GO:0016564~transcription repressor activity	3	3.125	0.551179	HNF1A, HIRA, RFX3	89	316	15143	1.61531	1	0.999977	99.998
														GOTERM_MF_2	GO:0016564~transcription repressor activity	3	3.125	0.556555	HNF1A, HIRA, RFX3	88	316	14825	1.59936	1	0.95173	99.9438
														Annotation Cluster 204	Enrichment Score: 0.2637574726829681
														Category	Term	Count	%	PValue	Genes	List Total	Pop Hits	Pop Total	Fold Enrichment	Bonferroni	Benjamini	FDR
														GOTERM_BP_3	GO:0048583~regulation of response to stimulus	4	4.16667	0.533896	IFNG, ELANE, UBE2V2, VSIG4	82	465	13463	1.41233	1	0.941653	99.9976
														GOTERM_BP_ALL	GO:0048583~regulation of response to stimulus	4	4.16667	0.550111	IFNG, ELANE, UBE2V2, VSIG4	88	465	14116	1.37986	1	0.987167	99.9998
														GOTERM_BP_2	GO:0048583~regulation of response to stimulus	4	4.16667	0.55058	IFNG, ELANE, UBE2V2, VSIG4	87	465	13945	1.37882	1	0.824978	99.9926
														Annotation Cluster 205	Enrichment Score: 0.2629447101670081
														Category	Term	Count	%	PValue	Genes	List Total	Pop Hits	Pop Total	Fold Enrichment	Bonferroni	Benjamini	FDR
														GOTERM_MF_FAT	GO:0008092~cytoskeletal protein binding	4	4.16667	0.533636	TNNC1, DIAPH2, MYO16, SDC3	73	504	12983	1.4115	1	0.999989	99.9956
														GOTERM_MF_3	GO:0008092~cytoskeletal protein binding	4	4.16667	0.539443	TNNC1, DIAPH2, MYO16, SDC3	74	504	13051	1.39972	1	0.999938	99.9707
														GOTERM_MF_ALL	GO:0008092~cytoskeletal protein binding	4	4.16667	0.564905	TNNC1, DIAPH2, MYO16, SDC3	89	504	15143	1.35037	1	0.999976	99.9987
														Annotation Cluster 206	Enrichment Score: 0.2618436069086305
														Category	Term	Count	%	PValue	Genes	List Total	Pop Hits	Pop Total	Fold Enrichment	Bonferroni	Benjamini	FDR
														GOTERM_BP_FAT	GO:0045449~regulation of transcription	17	17.7083	0.518359	HLF, KAT2B, HNF1A, SOX1, ZFY, HIRA, ZKSCAN5, NR2C2, ZBTB25, TULP3, SP1, IFNG, NKX3-1, RFX3, ASF1A, PBX2, FGF2	83	2601	13528	1.06528	1	0.995126	99.9993
														GOTERM_BP_ALL	GO:0045449~regulation of transcription	17	17.7083	0.547138	HLF, KAT2B, HNF1A, SOX1, ZFY, HIRA, ZKSCAN5, NR2C2, ZBTB25, TULP3, SP1, IFNG, NKX3-1, RFX3, ASF1A, PBX2, FGF2	88	2601	14116	1.04843	1	0.986921	99.9998
														GOTERM_BP_5	GO:0045449~regulation of transcription	17	17.7083	0.577752	HLF, KAT2B, HNF1A, SOX1, ZFY, HIRA, ZKSCAN5, NR2C2, ZBTB25, TULP3, SP1, IFNG, NKX3-1, RFX3, ASF1A, PBX2, FGF2	78	2601	12292	1.03	1	0.999284	99.9998
														Annotation Cluster 207	Enrichment Score: 0.2613462076097887
														Category	Term	Count	%	PValue	Genes	List Total	Pop Hits	Pop Total	Fold Enrichment	Bonferroni	Benjamini	FDR
														GOTERM_MF_4	GO:0003779~actin binding	3	3.125	0.532725	TNNC1, DIAPH2, MYO16	65	326	11773	1.66678	1	0.999555	99.9628
														GOTERM_MF_FAT	GO:0003779~actin binding	3	3.125	0.543211	TNNC1, DIAPH2, MYO16	73	326	12983	1.63665	1	0.999985	99.9966
														GOTERM_MF_ALL	GO:0003779~actin binding	3	3.125	0.568185	TNNC1, DIAPH2, MYO16	89	326	15143	1.56576	1	0.999968	99.9988
														Annotation Cluster 208	Enrichment Score: 0.25340687881088103
														Category	Term	Count	%	PValue	Genes	List Total	Pop Hits	Pop Total	Fold Enrichment	Bonferroni	Benjamini	FDR
														GOTERM_MF_FAT	GO:0008134~transcription factor binding	4	4.16667	0.545742	KAT2B, HIRA, NKX3-1, NR2C2	73	513	12983	1.38674	1	0.999976	99.9969
														GOTERM_MF_3	GO:0008134~transcription factor binding	4	4.16667	0.551563	KAT2B, HIRA, NKX3-1, NR2C2	74	513	13051	1.37516	1	0.999457	99.9779
														GOTERM_MF_ALL	GO:0008134~transcription factor binding	4	4.16667	0.577029	KAT2B, HIRA, NKX3-1, NR2C2	89	513	15143	1.32667	1	0.999963	99.9991
														Annotation Cluster 209	Enrichment Score: 0.25254616677195657
														Category	Term	Count	%	PValue	Genes	List Total	Pop Hits	Pop Total	Fold Enrichment	Bonferroni	Benjamini	FDR
														GOTERM_CC_ALL	GO:0044459~plasma membrane part	13	13.5417	0.536168	SLC1A4, MUC1, DHH, GP5, ADRB1, ANK3, PTH1R, CD160, IGFBP2, RAMP1, NTSR2, GAP43, NCKAP1	87	2203	15908	1.07901	1	0.932569	99.9917
														GOTERM_CC_5	GO:0044459~plasma membrane part	13	13.5417	0.537178	SLC1A4, MUC1, DHH, GP5, ADRB1, ANK3, PTH1R, CD160, IGFBP2, RAMP1, NTSR2, GAP43, NCKAP1	79	2203	14427	1.07765	1	0.958596	99.9863
														GOTERM_CC_4	GO:0044459~plasma membrane part	13	13.5417	0.549996	SLC1A4, MUC1, DHH, GP5, ADRB1, ANK3, PTH1R, CD160, IGFBP2, RAMP1, NTSR2, GAP43, NCKAP1	81	2203	14668	1.0686	1	0.929619	99.9885
														GOTERM_CC_FAT	GO:0044459~plasma membrane part	13	13.5417	0.578909	SLC1A4, MUC1, DHH, GP5, ADRB1, ANK3, PTH1R, CD160, IGFBP2, RAMP1, NTSR2, GAP43, NCKAP1	72	2203	12782	1.0476	1	0.982336	99.9969
														GOTERM_CC_3	GO:0044459~plasma membrane part	13	13.5417	0.595498	SLC1A4, MUC1, DHH, GP5, ADRB1, ANK3, PTH1R, CD160, IGFBP2, RAMP1, NTSR2, GAP43, NCKAP1	87	2203	15283	1.03662	1	0.955346	99.9932
														Annotation Cluster 210	Enrichment Score: 0.25185453132881047
														Category	Term	Count	%	PValue	Genes	List Total	Pop Hits	Pop Total	Fold Enrichment	Bonferroni	Benjamini	FDR
														GOTERM_BP_3	GO:0010941~regulation of cell death	6	6.25	0.547929	FGD1, MSH6, IFNG, BCL2L2, FGF2, PRODH	82	815	13463	1.20871	1	0.946497	99.9985
														GOTERM_BP_FAT	GO:0043067~regulation of programmed cell death	6	6.25	0.551284	FGD1, MSH6, IFNG, BCL2L2, FGF2, PRODH	83	812	13528	1.20434	1	0.996891	99.9998
														GOTERM_BP_4	GO:0043067~regulation of programmed cell death	6	6.25	0.553072	FGD1, MSH6, IFNG, BCL2L2, FGF2, PRODH	81	812	13174	1.20179	1	0.989845	99.9994
														GOTERM_BP_FAT	GO:0010941~regulation of cell death	6	6.25	0.554629	FGD1, MSH6, IFNG, BCL2L2, FGF2, PRODH	83	815	13528	1.19991	1	0.996956	99.9998
														GOTERM_BP_4	GO:0010941~regulation of cell death	6	6.25	0.55642	FGD1, MSH6, IFNG, BCL2L2, FGF2, PRODH	81	815	13174	1.19736	1	0.989868	99.9995
														GOTERM_BP_ALL	GO:0043067~regulation of programmed cell death	6	6.25	0.566063	FGD1, MSH6, IFNG, BCL2L2, FGF2, PRODH	88	812	14116	1.18529	1	0.988889	99.9999
														GOTERM_BP_ALL	GO:0010941~regulation of cell death	6	6.25	0.569404	FGD1, MSH6, IFNG, BCL2L2, FGF2, PRODH	88	815	14116	1.18093	1	0.988965	99.9999
														GOTERM_BP_5	GO:0043067~regulation of programmed cell death	6	6.25	0.581557	FGD1, MSH6, IFNG, BCL2L2, FGF2, PRODH	78	812	12292	1.16446	1	0.999215	99.9998
														Annotation Cluster 211	Enrichment Score: 0.24821824281260002
														Category	Term	Count	%	PValue	Genes	List Total	Pop Hits	Pop Total	Fold Enrichment	Bonferroni	Benjamini	FDR
														GOTERM_BP_3	GO:0048232~male gamete generation	3	3.125	0.556374	DHH, BCL2L2, NR2C2	82	308	13463	1.59918	1	0.948713	99.9988
														GOTERM_BP_FAT	GO:0007283~spermatogenesis	3	3.125	0.560415	DHH, BCL2L2, NR2C2	83	308	13528	1.58754	1	0.997135	99.9998
														GOTERM_BP_FAT	GO:0048232~male gamete generation	3	3.125	0.560415	DHH, BCL2L2, NR2C2	83	308	13528	1.58754	1	0.997135	99.9998
														GOTERM_BP_4	GO:0007283~spermatogenesis	3	3.125	0.561486	DHH, BCL2L2, NR2C2	81	308	13174	1.58418	1	0.990112	99.9995
														GOTERM_BP_4	GO:0048232~male gamete generation	3	3.125	0.561486	DHH, BCL2L2, NR2C2	81	308	13174	1.58418	1	0.990112	99.9995
														GOTERM_BP_ALL	GO:0048232~male gamete generation	3	3.125	0.569358	DHH, BCL2L2, NR2C2	88	308	14116	1.56243	1	0.989149	99.9999
														GOTERM_BP_ALL	GO:0007283~spermatogenesis	3	3.125	0.569358	DHH, BCL2L2, NR2C2	88	308	14116	1.56243	1	0.989149	99.9999
														GOTERM_BP_5	GO:0007283~spermatogenesis	3	3.125	0.578655	DHH, BCL2L2, NR2C2	78	308	12292	1.53497	1	0.999235	99.9998
														Annotation Cluster 212	Enrichment Score: 0.2432183221897361
														Category	Term	Count	%	PValue	Genes	List Total	Pop Hits	Pop Total	Fold Enrichment	Bonferroni	Benjamini	FDR
														GOTERM_MF_FAT	GO:0019899~enzyme binding	4	4.16667	0.558984	FGD1, KAT2B, SP1, DIAPH2	73	523	12983	1.36022	1	0.999973	99.9979
														GOTERM_MF_3	GO:0019899~enzyme binding	4	4.16667	0.564814	FGD1, KAT2B, SP1, DIAPH2	74	523	13051	1.34887	1	0.999025	99.9839
														GOTERM_MF_ALL	GO:0019899~enzyme binding	4	4.16667	0.590256	FGD1, KAT2B, SP1, DIAPH2	89	523	15143	1.30131	1	0.999947	99.9994
														Annotation Cluster 213	Enrichment Score: 0.23764625761807726
														Category	Term	Count	%	PValue	Genes	List Total	Pop Hits	Pop Total	Fold Enrichment	Bonferroni	Benjamini	FDR
														GOTERM_BP_3	GO:0044249~cellular biosynthetic process	22	22.9167	0.513004	CHKA, HLF, KAT2B, HNF1A, SOX1, ZFY, POLA1, HIRA, ZKSCAN5, NR2C2, ZBTB25, CDT1, SP1, NKX3-1, AANAT, GUCY1A3, RFX3, ASF1A, FGF2, PBX2, AGL, PRODH	82	3442	13463	1.0494	1	0.934694	99.9957
														GOTERM_BP_ALL	GO:0044249~cellular biosynthetic process	22	22.9167	0.562743	CHKA, HLF, KAT2B, HNF1A, SOX1, ZFY, POLA1, HIRA, ZKSCAN5, NR2C2, ZBTB25, CDT1, SP1, NKX3-1, AANAT, GUCY1A3, RFX3, ASF1A, FGF2, PBX2, AGL, PRODH	88	3442	14116	1.02528	1	0.988622	99.9999
														GOTERM_BP_ALL	GO:0009058~biosynthetic process	22	22.9167	0.622204	CHKA, HLF, KAT2B, HNF1A, SOX1, ZFY, POLA1, HIRA, ZKSCAN5, NR2C2, ZBTB25, CDT1, SP1, NKX3-1, AANAT, GUCY1A3, RFX3, ASF1A, FGF2, PBX2, AGL, PRODH	88	3542	14116	0.99633	1	0.993601	100
														GOTERM_BP_2	GO:0009058~biosynthetic process	22	22.9167	0.623808	CHKA, HLF, KAT2B, HNF1A, SOX1, ZFY, POLA1, HIRA, ZKSCAN5, NR2C2, ZBTB25, CDT1, SP1, NKX3-1, AANAT, GUCY1A3, RFX3, ASF1A, FGF2, PBX2, AGL, PRODH	87	3542	13945	0.995574	1	0.869855	99.9991
														Annotation Cluster 214	Enrichment Score: 0.23066734775313114
														Category	Term	Count	%	PValue	Genes	List Total	Pop Hits	Pop Total	Fold Enrichment	Bonferroni	Benjamini	FDR
														GOTERM_BP_3	GO:0008610~lipid biosynthetic process	3	3.125	0.582407	CHKA, HNF1A, FGF2	82	323	13463	1.52492	1	0.956471	99.9995
														GOTERM_BP_FAT	GO:0008610~lipid biosynthetic process	3	3.125	0.586463	CHKA, HNF1A, FGF2	83	323	13528	1.51382	1	0.997942	99.9999
														GOTERM_BP_4	GO:0008610~lipid biosynthetic process	3	3.125	0.587546	CHKA, HNF1A, FGF2	81	323	13174	1.51061	1	0.992363	99.9998
														GOTERM_BP_ALL	GO:0008610~lipid biosynthetic process	3	3.125	0.595418	CHKA, HNF1A, FGF2	88	323	14116	1.48987	1	0.991646	100
														Annotation Cluster 215	Enrichment Score: 0.22946425090789113
														Category	Term	Count	%	PValue	Genes	List Total	Pop Hits	Pop Total	Fold Enrichment	Bonferroni	Benjamini	FDR
														GOTERM_BP_FAT	GO:0006917~induction of apoptosis	3	3.125	0.581344	FGD1, MSH6, PRODH	83	320	13528	1.52801	1	0.997904	99.9999
														GOTERM_BP_FAT	GO:0012502~induction of programmed cell death	3	3.125	0.583055	FGD1, MSH6, PRODH	83	321	13528	1.52325	1	0.997893	99.9999
														GOTERM_BP_ALL	GO:0006917~induction of apoptosis	3	3.125	0.5903	FGD1, MSH6, PRODH	88	320	14116	1.50384	1	0.991388	100
														GOTERM_BP_ALL	GO:0012502~induction of programmed cell death	3	3.125	0.592011	FGD1, MSH6, PRODH	88	321	14116	1.49915	1	0.991423	100
														GOTERM_BP_5	GO:0012502~induction of programmed cell death	3	3.125	0.601359	FGD1, MSH6, PRODH	78	321	12292	1.4728	1	0.999426	99.9999
														Annotation Cluster 216	Enrichment Score: 0.22886287844883038
														Category	Term	Count	%	PValue	Genes	List Total	Pop Hits	Pop Total	Fold Enrichment	Bonferroni	Benjamini	FDR
														GOTERM_BP_3	GO:0051707~response to other organism	3	3.125	0.523678	CCL11, IFNG, GUCY1A3	82	290	13463	1.69844	1	0.938359	99.9968
														GOTERM_BP_ALL	GO:0051707~response to other organism	3	3.125	0.536547	CCL11, IFNG, GUCY1A3	88	290	14116	1.6594	1	0.985642	99.9997
														GOTERM_BP_2	GO:0051707~response to other organism	3	3.125	0.536916	CCL11, IFNG, GUCY1A3	87	290	13945	1.65815	1	0.817862	99.9894
														GOTERM_BP_ALL	GO:0009607~response to biotic stimulus	3	3.125	0.68934	CCL11, IFNG, GUCY1A3	88	384	14116	1.2532	1	0.996996	100
														GOTERM_BP_2	GO:0009607~response to biotic stimulus	3	3.125	0.689723	CCL11, IFNG, GUCY1A3	87	384	13945	1.25224	1	0.906807	99.9999
														Annotation Cluster 217	Enrichment Score: 0.22468083602778666
														Category	Term	Count	%	PValue	Genes	List Total	Pop Hits	Pop Total	Fold Enrichment	Bonferroni	Benjamini	FDR
														GOTERM_BP_FAT	GO:0006468~protein amino acid phosphorylation	6	6.25	0.379737	CCL11, IFNG, GADD45G, ADRBK2, FGF2, CDK20	83	667	13528	1.46616	1	0.980406	99.958
														GOTERM_BP_ALL	GO:0006468~protein amino acid phosphorylation	6	6.25	0.393343	CCL11, IFNG, GADD45G, ADRBK2, FGF2, CDK20	88	667	14116	1.44296	1	0.954993	99.9734
														GOTERM_BP_FAT	GO:0016310~phosphorylation	6	6.25	0.53779	CCL11, IFNG, GADD45G, ADRBK2, FGF2, CDK20	83	800	13528	1.22241	1	0.996272	99.9996
														GOTERM_BP_ALL	GO:0016310~phosphorylation	6	6.25	0.552578	CCL11, IFNG, GADD45G, ADRBK2, FGF2, CDK20	88	800	14116	1.20307	1	0.987331	99.9998
														GOTERM_BP_5	GO:0016310~phosphorylation	6	6.25	0.56802	CCL11, IFNG, GADD45G, ADRBK2, FGF2, CDK20	78	800	12292	1.18192	1	0.999203	99.9997
														GOTERM_BP_3	GO:0006793~phosphorus metabolic process	6	6.25	0.705478	CCL11, IFNG, GADD45G, ADRBK2, FGF2, CDK20	82	973	13463	1.01243	1	0.985005	100
														GOTERM_BP_FAT	GO:0006793~phosphorus metabolic process	6	6.25	0.711635	CCL11, IFNG, GADD45G, ADRBK2, FGF2, CDK20	83	973	13528	1.00506	1	0.999762	100
														GOTERM_BP_FAT	GO:0006796~phosphate metabolic process	6	6.25	0.711635	CCL11, IFNG, GADD45G, ADRBK2, FGF2, CDK20	83	973	13528	1.00506	1	0.999762	100
														GOTERM_BP_4	GO:0006796~phosphate metabolic process	6	6.25	0.713421	CCL11, IFNG, GADD45G, ADRBK2, FGF2, CDK20	81	973	13174	1.00293	1	0.998482	100
														GOTERM_BP_ALL	GO:0006796~phosphate metabolic process	6	6.25	0.724888	CCL11, IFNG, GADD45G, ADRBK2, FGF2, CDK20	88	973	14116	0.989162	1	0.998242	100
														GOTERM_BP_ALL	GO:0006793~phosphorus metabolic process	6	6.25	0.724888	CCL11, IFNG, GADD45G, ADRBK2, FGF2, CDK20	88	973	14116	0.989162	1	0.998242	100
														Annotation Cluster 218	Enrichment Score: 0.2232730869317904
														Category	Term	Count	%	PValue	Genes	List Total	Pop Hits	Pop Total	Fold Enrichment	Bonferroni	Benjamini	FDR
														GOTERM_MF_4	GO:0070011~peptidase activity, acting on L-amino acid peptides	4	4.16667	0.579209	UCHL1, ELANE, ESPL1, AFG3L2	65	549	11773	1.31966	1	0.999539	99.9875
														GOTERM_MF_FAT	GO:0070011~peptidase activity, acting on L-amino acid peptides	4	4.16667	0.592341	UCHL1, ELANE, ESPL1, AFG3L2	73	549	12983	1.29581	1	0.999984	99.9992
														GOTERM_MF_ALL	GO:0070011~peptidase activity, acting on L-amino acid peptides	4	4.16667	0.62341	UCHL1, ELANE, ESPL1, AFG3L2	89	549	15143	1.23968	1	0.999958	99.9998
														Annotation Cluster 219	Enrichment Score: 0.21924622790132087
														Category	Term	Count	%	PValue	Genes	List Total	Pop Hits	Pop Total	Fold Enrichment	Bonferroni	Benjamini	FDR
														GOTERM_BP_FAT	GO:0000279~M phase	3	3.125	0.596564	MSH6, DCLRE1A, ESPL1	83	329	13528	1.48621	1	0.998208	100
														GOTERM_BP_4	GO:0000279~M phase	3	3.125	0.597651	MSH6, DCLRE1A, ESPL1	81	329	13174	1.48306	1	0.993049	99.9999
														GOTERM_BP_ALL	GO:0000279~M phase	3	3.125	0.605512	MSH6, DCLRE1A, ESPL1	88	329	14116	1.4627	1	0.992554	100
														GOTERM_BP_5	GO:0000279~M phase	3	3.125	0.614876	MSH6, DCLRE1A, ESPL1	78	329	12292	1.43699	1	0.999526	99.9999
														Annotation Cluster 220	Enrichment Score: 0.21581621646651336
														Category	Term	Count	%	PValue	Genes	List Total	Pop Hits	Pop Total	Fold Enrichment	Bonferroni	Benjamini	FDR
														GOTERM_BP_4	GO:0010468~regulation of gene expression	18	18.75	0.58116	HLF, KAT2B, HNF1A, SOX1, ZFY, HIRA, ZKSCAN5, NR2C2, ZBTB25, PAIP2B, TULP3, SP1, IFNG, NKX3-1, RFX3, ASF1A, FGF2, PBX2	81	2856	13174	1.02505	1	0.992025	99.9998
														GOTERM_BP_ALL	GO:0010468~regulation of gene expression	18	18.75	0.606586	HLF, KAT2B, HNF1A, SOX1, ZFY, HIRA, ZKSCAN5, NR2C2, ZBTB25, PAIP2B, TULP3, SP1, IFNG, NKX3-1, RFX3, ASF1A, FGF2, PBX2	88	2856	14116	1.01098	1	0.992523	100
														GOTERM_BP_5	GO:0010468~regulation of gene expression	18	18.75	0.638797	HLF, KAT2B, HNF1A, SOX1, ZFY, HIRA, ZKSCAN5, NR2C2, ZBTB25, PAIP2B, TULP3, SP1, IFNG, NKX3-1, RFX3, ASF1A, FGF2, PBX2	78	2856	12292	0.993213	1	0.99969	100
														Annotation Cluster 221	Enrichment Score: 0.21247215892044016
														Category	Term	Count	%	PValue	Genes	List Total	Pop Hits	Pop Total	Fold Enrichment	Bonferroni	Benjamini	FDR
														GOTERM_MF_4	GO:0003712~transcription cofactor activity	3	3.125	0.591623	KAT2B, HIRA, NR2C2	65	363	11773	1.49688	1	0.999146	99.9908
														GOTERM_MF_FAT	GO:0003712~transcription cofactor activity	3	3.125	0.602136	KAT2B, HIRA, NR2C2	73	363	12983	1.46983	1	0.99998	99.9995
														GOTERM_MF_ALL	GO:0003712~transcription cofactor activity	3	3.125	0.627081	KAT2B, HIRA, NR2C2	89	363	15143	1.40617	1	0.999948	99.9998
														GOTERM_MF_2	GO:0003712~transcription cofactor activity	3	3.125	0.632481	KAT2B, HIRA, NR2C2	88	363	14825	1.39228	1	0.957444	99.99
														Annotation Cluster 222	Enrichment Score: 0.21215761186665286
														Category	Term	Count	%	PValue	Genes	List Total	Pop Hits	Pop Total	Fold Enrichment	Bonferroni	Benjamini	FDR
														GOTERM_MF_5	GO:0004175~endopeptidase activity	3	3.125	0.577691	UCHL1, ELANE, AFG3L2	52	375	9958	1.532	1	1	99.987
														GOTERM_MF_FAT	GO:0004175~endopeptidase activity	3	3.125	0.620003	UCHL1, ELANE, AFG3L2	73	375	12983	1.42279	1	0.999981	99.9997
														GOTERM_MF_ALL	GO:0004175~endopeptidase activity	3	3.125	0.644819	UCHL1, ELANE, AFG3L2	89	375	15143	1.36117	1	0.999956	99.9999
														Annotation Cluster 223	Enrichment Score: 0.21003622583187984
														Category	Term	Count	%	PValue	Genes	List Total	Pop Hits	Pop Total	Fold Enrichment	Bonferroni	Benjamini	FDR
														GOTERM_BP_FAT	GO:0006955~immune response	5	5.20833	0.607765	CCL1, CCL11, MSH6, IFNG, VSIG4	83	690	13528	1.18107	1	0.998473	100
														GOTERM_BP_ALL	GO:0006955~immune response	5	5.20833	0.620696	CCL1, CCL11, MSH6, IFNG, VSIG4	88	690	14116	1.16238	1	0.993588	100
														GOTERM_BP_2	GO:0006955~immune response	5	5.20833	0.621264	CCL1, CCL11, MSH6, IFNG, VSIG4	87	690	13945	1.1615	1	0.871831	99.999
														Annotation Cluster 224	Enrichment Score: 0.1956567327408646
														Category	Term	Count	%	PValue	Genes	List Total	Pop Hits	Pop Total	Fold Enrichment	Bonferroni	Benjamini	FDR
														GOTERM_CC_ALL	GO:0012505~endomembrane system	5	5.20833	0.615975	GP5, LRIT1, CYP1B1, POLA1, DOPEY1	87	782	15908	1.16912	1	0.96283	99.9992
														GOTERM_CC_FAT	GO:0012505~endomembrane system	5	5.20833	0.638856	GP5, LRIT1, CYP1B1, POLA1, DOPEY1	72	782	12782	1.13509	1	0.990079	99.9995
														GOTERM_CC_2	GO:0012505~endomembrane system	5	5.20833	0.647163	GP5, LRIT1, CYP1B1, POLA1, DOPEY1	87	782	15294	1.124	1	0.866552	99.9849
														GOTERM_CC_3	GO:0012505~endomembrane system	5	5.20833	0.647729	GP5, LRIT1, CYP1B1, POLA1, DOPEY1	87	782	15283	1.12319	1	0.967754	99.9984
														Annotation Cluster 225	Enrichment Score: 0.19513713487913142
														Category	Term	Count	%	PValue	Genes	List Total	Pop Hits	Pop Total	Fold Enrichment	Bonferroni	Benjamini	FDR
														GOTERM_CC_ALL	GO:0005887~integral to plasma membrane	7	7.29167	0.628348	SLC1A4, MUC1, GP5, ADRB1, PTH1R, RAMP1, NTSR2	87	1188	15908	1.0774	1	0.964497	99.9994
														GOTERM_CC_5	GO:0005887~integral to plasma membrane	7	7.29167	0.629312	SLC1A4, MUC1, GP5, ADRB1, PTH1R, RAMP1, NTSR2	79	1188	14427	1.07605	1	0.981119	99.9989
														GOTERM_CC_FAT	GO:0005887~integral to plasma membrane	7	7.29167	0.656934	SLC1A4, MUC1, GP5, ADRB1, PTH1R, RAMP1, NTSR2	72	1188	12782	1.04604	1	0.990971	99.9997
														Annotation Cluster 226	Enrichment Score: 0.1939610765860259
														Category	Term	Count	%	PValue	Genes	List Total	Pop Hits	Pop Total	Fold Enrichment	Bonferroni	Benjamini	FDR
														GOTERM_BP_FAT	GO:0006508~proteolysis	7	7.29167	0.623647	DHH, UCHL1, ELANE, UBE2V2, ESPL1, AFG3L2, VSIG4	83	1054	13528	1.08246	1	0.998811	100
														GOTERM_BP_ALL	GO:0006508~proteolysis	7	7.29167	0.639529	DHH, UCHL1, ELANE, UBE2V2, ESPL1, AFG3L2, VSIG4	88	1054	14116	1.06534	1	0.994784	100
														GOTERM_BP_5	GO:0006508~proteolysis	7	7.29167	0.656626	DHH, UCHL1, ELANE, UBE2V2, ESPL1, AFG3L2, VSIG4	78	1054	12292	1.04661	1	0.999772	100
														Annotation Cluster 227	Enrichment Score: 0.18032063830566522
														Category	Term	Count	%	PValue	Genes	List Total	Pop Hits	Pop Total	Fold Enrichment	Bonferroni	Benjamini	FDR
														GOTERM_BP_4	GO:0051246~regulation of protein metabolic process	4	4.16667	0.65005	IFNG, UBE2V2, FGF2, PAIP2B	81	546	13174	1.19152	1	0.996594	100
														GOTERM_BP_ALL	GO:0051246~regulation of protein metabolic process	4	4.16667	0.659568	IFNG, UBE2V2, FGF2, PAIP2B	88	546	14116	1.17516	1	0.996035	100
														GOTERM_BP_5	GO:0051246~regulation of protein metabolic process	4	4.16667	0.671169	IFNG, UBE2V2, FGF2, PAIP2B	78	546	12292	1.1545	1	0.999822	100
														Annotation Cluster 228	Enrichment Score: 0.18023965802547914
														Category	Term	Count	%	PValue	Genes	List Total	Pop Hits	Pop Total	Fold Enrichment	Bonferroni	Benjamini	FDR
														GOTERM_BP_3	GO:0006810~transport	16	16.6667	0.635024	CHKA, HNF1A, RPGR, UCHL1, ELANE, SEC14L5, ABCB6, SLC1A4, SLC25A20, CHML, UCP3, TOMM70A, IFNG, DOPEY1, RAMP1, FGF2	82	2629	13463	0.999211	1	0.972283	99.9999
														GOTERM_BP_ALL	GO:0006810~transport	16	16.6667	0.672717	CHKA, HNF1A, RPGR, UCHL1, ELANE, SEC14L5, ABCB6, SLC1A4, SLC25A20, CHML, UCP3, TOMM70A, IFNG, DOPEY1, RAMP1, FGF2	88	2629	14116	0.976244	1	0.996408	100
														GOTERM_BP_2	GO:0006810~transport	16	16.6667	0.673998	CHKA, HNF1A, RPGR, UCHL1, ELANE, SEC14L5, ABCB6, SLC1A4, SLC25A20, CHML, UCP3, TOMM70A, IFNG, DOPEY1, RAMP1, FGF2	87	2629	13945	0.975503	1	0.900226	99.9998
														Annotation Cluster 229	Enrichment Score: 0.17925257379023116
														Category	Term	Count	%	PValue	Genes	List Total	Pop Hits	Pop Total	Fold Enrichment	Bonferroni	Benjamini	FDR
														GOTERM_BP_FAT	GO:0007242~intracellular signaling cascade	8	8.33333	0.64836	MSH6, ADRB1, IFNG, GADD45G, PTH1R, GUCY1A3, FGF2, NTSR2	83	1256	13528	1.03814	1	0.999226	100
														GOTERM_BP_4	GO:0007242~intracellular signaling cascade	8	8.33333	0.650579	MSH6, ADRB1, IFNG, GADD45G, PTH1R, GUCY1A3, FGF2, NTSR2	81	1256	13174	1.03594	1	0.996458	100
														GOTERM_BP_ALL	GO:0007242~intracellular signaling cascade	8	8.33333	0.665265	MSH6, ADRB1, IFNG, GADD45G, PTH1R, GUCY1A3, FGF2, NTSR2	88	1256	14116	1.02171	1	0.996212	100
														GOTERM_BP_5	GO:0007242~intracellular signaling cascade	8	8.33333	0.68372	MSH6, ADRB1, IFNG, GADD45G, PTH1R, GUCY1A3, FGF2, NTSR2	78	1256	12292	1.00376	1	0.999825	100
														Annotation Cluster 230	Enrichment Score: 0.1789539600331157
														Category	Term	Count	%	PValue	Genes	List Total	Pop Hits	Pop Total	Fold Enrichment	Bonferroni	Benjamini	FDR
														GOTERM_BP_3	GO:0000278~mitotic cell cycle	3	3.125	0.656729	DCLRE1A, POLA1, ESPL1	82	370	13463	1.33121	1	0.976191	100
														GOTERM_BP_FAT	GO:0000278~mitotic cell cycle	3	3.125	0.660721	DCLRE1A, POLA1, ESPL1	83	370	13528	1.32152	1	0.999344	100
														GOTERM_BP_ALL	GO:0000278~mitotic cell cycle	3	3.125	0.669474	DCLRE1A, POLA1, ESPL1	88	370	14116	1.30061	1	0.996375	100
														Annotation Cluster 231	Enrichment Score: 0.17329606970095696
														Category	Term	Count	%	PValue	Genes	List Total	Pop Hits	Pop Total	Fold Enrichment	Bonferroni	Benjamini	FDR
														GOTERM_BP_3	GO:0006082~organic acid metabolic process	4	4.16667	0.660767	ALDH6A1, HNF1A, UCP3, PRODH	82	560	13463	1.17274	1	0.976399	100
														GOTERM_BP_4	GO:0043436~oxoacid metabolic process	4	4.16667	0.662262	ALDH6A1, HNF1A, UCP3, PRODH	81	556	13174	1.17009	1	0.996753	100
														GOTERM_BP_ALL	GO:0043436~oxoacid metabolic process	4	4.16667	0.671692	ALDH6A1, HNF1A, UCP3, PRODH	88	556	14116	1.15402	1	0.996424	100
														GOTERM_BP_ALL	GO:0019752~carboxylic acid metabolic process	4	4.16667	0.671692	ALDH6A1, HNF1A, UCP3, PRODH	88	556	14116	1.15402	1	0.996424	100
														GOTERM_BP_ALL	GO:0006082~organic acid metabolic process	4	4.16667	0.676454	ALDH6A1, HNF1A, UCP3, PRODH	88	560	14116	1.14578	1	0.99654	100
														GOTERM_BP_5	GO:0019752~carboxylic acid metabolic process	4	4.16667	0.68323	ALDH6A1, HNF1A, UCP3, PRODH	78	556	12292	1.13374	1	0.999839	100
														Annotation Cluster 232	Enrichment Score: 0.17266454138289716
														Category	Term	Count	%	PValue	Genes	List Total	Pop Hits	Pop Total	Fold Enrichment	Bonferroni	Benjamini	FDR
														GOTERM_BP_3	GO:0009059~macromolecule biosynthetic process	17	17.7083	0.654871	HLF, KAT2B, HNF1A, SOX1, ZFY, POLA1, HIRA, ZKSCAN5, NR2C2, ZBTB25, CDT1, SP1, NKX3-1, RFX3, ASF1A, PBX2, AGL	82	2832	13463	0.985561	1	0.976516	100
														GOTERM_BP_4	GO:0034645~cellular macromolecule biosynthetic process	17	17.7083	0.658933	HLF, KAT2B, HNF1A, SOX1, ZFY, POLA1, HIRA, ZKSCAN5, NR2C2, ZBTB25, CDT1, SP1, NKX3-1, RFX3, ASF1A, PBX2, AGL	81	2812	13174	0.983255	1	0.996737	100
														GOTERM_BP_ALL	GO:0034645~cellular macromolecule biosynthetic process	17	17.7083	0.681556	HLF, KAT2B, HNF1A, SOX1, ZFY, POLA1, HIRA, ZKSCAN5, NR2C2, ZBTB25, CDT1, SP1, NKX3-1, RFX3, ASF1A, PBX2, AGL	88	2812	14116	0.969756	1	0.996739	100
														GOTERM_BP_ALL	GO:0009059~macromolecule biosynthetic process	17	17.7083	0.693175	HLF, KAT2B, HNF1A, SOX1, ZFY, POLA1, HIRA, ZKSCAN5, NR2C2, ZBTB25, CDT1, SP1, NKX3-1, RFX3, ASF1A, PBX2, AGL	88	2832	14116	0.962908	1	0.997116	100
														Annotation Cluster 233	Enrichment Score: 0.16882192802432883
														Category	Term	Count	%	PValue	Genes	List Total	Pop Hits	Pop Total	Fold Enrichment	Bonferroni	Benjamini	FDR
														GOTERM_BP_FAT	GO:0019932~second-messenger-mediated signaling	3	3.125	0.418281	ADRB1, PTH1R, NTSR2	83	235	13528	2.0807	1	0.986343	99.9852
														GOTERM_BP_ALL	GO:0019932~second-messenger-mediated signaling	3	3.125	0.426481	ADRB1, PTH1R, NTSR2	88	235	14116	2.04778	1	0.964753	99.9895
														GOTERM_BP_5	GO:0019932~second-messenger-mediated signaling	3	3.125	0.434816	ADRB1, PTH1R, NTSR2	78	235	12292	2.01178	1	0.99461	99.9821
														KEGG_PATHWAY	hsa04080:Neuroactive ligand-receptor interaction	3	3.125	0.619369	ADRB1, PTH1R, NTSR2	42	256	5085	1.41881	1	0.999985	99.9953
														PANTHER_MF_ALL	MF00002:G-protein coupled receptor	3	3.125	0.810648	ADRB1, PTH1R, NTSR2	74	541	13084	0.980467	1	0.99964	100
														SP_PIR_KEYWORDS	g-protein coupled receptor	3	3.125	0.912753	ADRB1, PTH1R, NTSR2	95	816	19235	0.744389	1	0.999883	100
														SP_PIR_KEYWORDS	transducer	3	3.125	0.93129	ADRB1, PTH1R, NTSR2	95	874	19235	0.69499	1	0.999933	100
														GOTERM_MF_5	GO:0004930~G-protein coupled receptor activity	3	3.125	0.945634	ADRB1, PTH1R, NTSR2	52	873	9958	0.658076	1	1	100
														GOTERM_MF_ALL	GO:0004930~G-protein coupled receptor activity	3	3.125	0.96602	ADRB1, PTH1R, NTSR2	89	873	15143	0.584694	1	1	100
														Annotation Cluster 234	Enrichment Score: 0.15345251395357495
														Category	Term	Count	%	PValue	Genes	List Total	Pop Hits	Pop Total	Fold Enrichment	Bonferroni	Benjamini	FDR
														GOTERM_CC_ALL	GO:0031410~cytoplasmic vesicle	4	4.16667	0.68011	SLC1A4, GP5, F5, IGFBP2	87	642	15908	1.13926	1	0.973495	99.9999
														GOTERM_CC_5	GO:0031410~cytoplasmic vesicle	4	4.16667	0.680759	SLC1A4, GP5, F5, IGFBP2	79	642	14427	1.13782	1	0.986301	99.9998
														GOTERM_CC_4	GO:0031410~cytoplasmic vesicle	4	4.16667	0.686387	SLC1A4, GP5, F5, IGFBP2	81	642	14668	1.12826	1	0.971029	99.9998
														GOTERM_CC_FAT	GO:0031410~cytoplasmic vesicle	4	4.16667	0.699226	SLC1A4, GP5, F5, IGFBP2	72	642	12782	1.10609	1	0.992318	99.9999
														GOTERM_CC_3	GO:0031410~cytoplasmic vesicle	4	4.16667	0.706363	SLC1A4, GP5, F5, IGFBP2	87	642	15283	1.0945	1	0.975847	99.9998
														GOTERM_CC_ALL	GO:0031982~vesicle	4	4.16667	0.708017	SLC1A4, GP5, F5, IGFBP2	87	670	15908	1.09165	1	0.978717	100
														GOTERM_CC_FAT	GO:0031982~vesicle	4	4.16667	0.726752	SLC1A4, GP5, F5, IGFBP2	72	670	12782	1.05987	1	0.994042	100
														GOTERM_CC_2	GO:0031982~vesicle	4	4.16667	0.733099	SLC1A4, GP5, F5, IGFBP2	87	670	15294	1.04951	1	0.908745	99.9986
														Annotation Cluster 235	Enrichment Score: 0.14296229375798872
														Category	Term	Count	%	PValue	Genes	List Total	Pop Hits	Pop Total	Fold Enrichment	Bonferroni	Benjamini	FDR
														GOTERM_BP_FAT	GO:0007166~cell surface receptor linked signal transduction	11	11.4583	0.704038	FGF6, ADRB1, TULP3, PLXNA2, IFNG, PTH1R, CD160, RAMP1, FGF2, NTSR2, GAP43	83	1856	13528	0.965985	1	0.999729	100
														GOTERM_BP_4	GO:0007166~cell surface receptor linked signal transduction	11	11.4583	0.706755	FGF6, ADRB1, TULP3, PLXNA2, IFNG, PTH1R, CD160, RAMP1, FGF2, NTSR2, GAP43	81	1856	13174	0.963934	1	0.998376	100
														GOTERM_BP_ALL	GO:0007166~cell surface receptor linked signal transduction	11	11.4583	0.723128	FGF6, ADRB1, TULP3, PLXNA2, IFNG, PTH1R, CD160, RAMP1, FGF2, NTSR2, GAP43	88	1856	14116	0.9507	1	0.998226	100
														GOTERM_BP_5	GO:0007166~cell surface receptor linked signal transduction	11	11.4583	0.744853	FGF6, ADRB1, TULP3, PLXNA2, IFNG, PTH1R, CD160, RAMP1, FGF2, NTSR2, GAP43	78	1856	12292	0.933991	1	0.999957	100
														Annotation Cluster 236	Enrichment Score: 0.13847644498949863
														Category	Term	Count	%	PValue	Genes	List Total	Pop Hits	Pop Total	Fold Enrichment	Bonferroni	Benjamini	FDR
														GOTERM_CC_ALL	GO:0005624~membrane fraction	5	5.20833	0.642874	ADRB1, CYP1B1, ANK3, MYO16, SDC3	87	809	15908	1.1301	1	0.96682	99.9997
														GOTERM_CC_5	GO:0005624~membrane fraction	5	5.20833	0.643605	ADRB1, CYP1B1, ANK3, MYO16, SDC3	79	809	14427	1.12868	1	0.981646	99.9993
														GOTERM_CC_4	GO:0005624~membrane fraction	5	5.20833	0.650325	ADRB1, CYP1B1, ANK3, MYO16, SDC3	81	809	14668	1.1192	1	0.966373	99.9993
														GOTERM_CC_FAT	GO:0005624~membrane fraction	5	5.20833	0.665608	ADRB1, CYP1B1, ANK3, MYO16, SDC3	72	809	12782	1.09721	1	0.990777	99.9998
														GOTERM_CC_ALL	GO:0005626~insoluble fraction	5	5.20833	0.67132	ADRB1, CYP1B1, ANK3, MYO16, SDC3	87	839	15908	1.08969	1	0.972973	99.9999
														GOTERM_CC_4	GO:0005626~insoluble fraction	5	5.20833	0.678693	ADRB1, CYP1B1, ANK3, MYO16, SDC3	81	839	14668	1.07918	1	0.971668	99.9997
														GOTERM_CC_FAT	GO:0005626~insoluble fraction	5	5.20833	0.693766	ADRB1, CYP1B1, ANK3, MYO16, SDC3	72	839	12782	1.05797	1	0.992741	99.9999
														GOTERM_CC_3	GO:0005626~insoluble fraction	5	5.20833	0.701977	ADRB1, CYP1B1, ANK3, MYO16, SDC3	87	839	15283	1.04688	1	0.978191	99.9997
														GOTERM_CC_ALL	GO:0000267~cell fraction	5	5.20833	0.845617	ADRB1, CYP1B1, ANK3, MYO16, SDC3	87	1083	15908	0.844185	1	0.994389	100
														GOTERM_CC_FAT	GO:0000267~cell fraction	5	5.20833	0.862522	ADRB1, CYP1B1, ANK3, MYO16, SDC3	72	1083	12782	0.819611	1	0.998876	100
														GOTERM_CC_2	GO:0000267~cell fraction	5	5.20833	0.866882	ADRB1, CYP1B1, ANK3, MYO16, SDC3	87	1083	15294	0.811603	1	0.961181	100
														GOTERM_CC_3	GO:0000267~cell fraction	5	5.20833	0.867254	ADRB1, CYP1B1, ANK3, MYO16, SDC3	87	1083	15283	0.811019	1	0.995095	100
														Annotation Cluster 237	Enrichment Score: 0.13751288213806334
														Category	Term	Count	%	PValue	Genes	List Total	Pop Hits	Pop Total	Fold Enrichment	Bonferroni	Benjamini	FDR
														GOTERM_BP_3	GO:0006952~defense response	4	4.16667	0.722163	CCL11, IFNG, CD160, VSIG4	82	615	13463	1.06786	1	0.986786	100
														GOTERM_BP_FAT	GO:0006952~defense response	4	4.16667	0.726815	CCL11, IFNG, CD160, VSIG4	83	615	13528	1.06008	1	0.999819	100
														GOTERM_BP_ALL	GO:0006952~defense response	4	4.16667	0.736889	CCL11, IFNG, CD160, VSIG4	88	615	14116	1.04331	1	0.998488	100
														Annotation Cluster 238	Enrichment Score: 0.1319562214444759
														Category	Term	Count	%	PValue	Genes	List Total	Pop Hits	Pop Total	Fold Enrichment	Bonferroni	Benjamini	FDR
														GOTERM_BP_FAT	GO:0042981~regulation of apoptosis	5	5.20833	0.726045	FGD1, MSH6, IFNG, BCL2L2, PRODH	83	804	13528	1.01361	1	0.999823	100
														GOTERM_BP_ALL	GO:0042981~regulation of apoptosis	5	5.20833	0.737664	FGD1, MSH6, IFNG, BCL2L2, PRODH	88	804	14116	0.997569	1	0.998476	100
														GOTERM_BP_5	GO:0042981~regulation of apoptosis	5	5.20833	0.750428	FGD1, MSH6, IFNG, BCL2L2, PRODH	78	804	12292	0.980036	1	0.999959	100
														Annotation Cluster 239	Enrichment Score: 0.13002244722133496
														Category	Term	Count	%	PValue	Genes	List Total	Pop Hits	Pop Total	Fold Enrichment	Bonferroni	Benjamini	FDR
														GOTERM_MF_FAT	GO:0030695~GTPase regulator activity	3	3.125	0.660669	FGD1, RPGR, CHML	73	404	12983	1.32066	1	0.999991	99.9999
														GOTERM_MF_3	GO:0030695~GTPase regulator activity	3	3.125	0.665249	FGD1, RPGR, CHML	74	404	13051	1.30964	1	0.999727	99.999
														GOTERM_MF_FAT	GO:0060589~nucleoside-triphosphatase regulator activity	3	3.125	0.672574	FGD1, RPGR, CHML	73	413	12983	1.29188	1	0.999991	100
														GOTERM_MF_ALL	GO:0030695~GTPase regulator activity	3	3.125	0.684966	FGD1, RPGR, CHML	89	404	15143	1.26346	1	0.999981	100
														GOTERM_MF_ALL	GO:0060589~nucleoside-triphosphatase regulator activity	3	3.125	0.696659	FGD1, RPGR, CHML	89	413	15143	1.23593	1	0.999982	100
														GOTERM_MF_2	GO:0060589~nucleoside-triphosphatase regulator activity	3	3.125	0.701881	FGD1, RPGR, CHML	88	413	14825	1.22372	1	0.971112	99.9985
														GOTERM_MF_ALL	GO:0030234~enzyme regulator activity	3	3.125	0.959537	FGD1, RPGR, CHML	89	839	15143	0.608389	1	1	100
														GOTERM_MF_1	GO:0030234~enzyme regulator activity	3	3.125	0.959617	FGD1, RPGR, CHML	89	839	15136	0.608108	1	0.983858	100
														Annotation Cluster 240	Enrichment Score: 0.12963653035618583
														Category	Term	Count	%	PValue	Genes	List Total	Pop Hits	Pop Total	Fold Enrichment	Bonferroni	Benjamini	FDR
														GOTERM_BP_FAT	GO:0030163~protein catabolic process	4	4.16667	0.733945	UCHL1, ELANE, UBE2V2, AFG3L2	83	622	13528	1.04815	1	0.999841	100
														GOTERM_BP_4	GO:0030163~protein catabolic process	4	4.16667	0.735263	UCHL1, ELANE, UBE2V2, AFG3L2	81	622	13174	1.04593	1	0.998878	100
														GOTERM_BP_ALL	GO:0030163~protein catabolic process	4	4.16667	0.743916	UCHL1, ELANE, UBE2V2, AFG3L2	88	622	14116	1.03157	1	0.998613	100
														GOTERM_BP_5	GO:0030163~protein catabolic process	4	4.16667	0.754786	UCHL1, ELANE, UBE2V2, AFG3L2	78	622	12292	1.01344	1	0.99996	100
														Annotation Cluster 241	Enrichment Score: 0.12519306886388765
														Category	Term	Count	%	PValue	Genes	List Total	Pop Hits	Pop Total	Fold Enrichment	Bonferroni	Benjamini	FDR
														UP_SEQ_FEATURE	zinc finger region:C2H2-type 1	4	4.16667	0.500677	SP1, ZFY, ZKSCAN5, ZBTB25	95	542	19113	1.48479	1	1	99.9956
														INTERPRO	IPR007087:Zinc finger, C2H2-type	4	4.16667	0.802147	SP1, ZFY, ZKSCAN5, ZBTB25	91	784	16659	0.93401	1	1	100
														INTERPRO	IPR015880:Zinc finger, C2H2-like	4	4.16667	0.811159	SP1, ZFY, ZKSCAN5, ZBTB25	91	797	16659	0.918775	1	1	100
														PANTHER_MF_ALL	MF00222:Zinc finger transcription factor	4	4.16667	0.848497	SP1, ZFY, ZKSCAN5, ZBTB25	74	827	13084	0.855191	1	0.999679	100
														SMART	SM00355:ZnF_C2H2	4	4.16667	0.855987	SP1, ZFY, ZKSCAN5, ZBTB25	54	797	9079	0.843812	1	1	100
														Annotation Cluster 242	Enrichment Score: 0.12024986279933535
														Category	Term	Count	%	PValue	Genes	List Total	Pop Hits	Pop Total	Fold Enrichment	Bonferroni	Benjamini	FDR
														GOTERM_BP_ALL	GO:0043687~post-translational protein modification	9	9.375	0.445552	CCL11, KAT2B, IFNG, GADD45G, UCHL1, ADRBK2, UBE2V2, FGF2, CDK20	88	1182	14116	1.22139	1	0.969007	99.994
														GOTERM_BP_ALL	GO:0006464~protein modification process	9	9.375	0.68417	CCL11, KAT2B, IFNG, GADD45G, UCHL1, ADRBK2, UBE2V2, FGF2, CDK20	88	1453	14116	0.993587	1	0.996805	100
														GOTERM_BP_5	GO:0006464~protein modification process	9	9.375	0.703871	CCL11, KAT2B, IFNG, GADD45G, UCHL1, ADRBK2, UBE2V2, FGF2, CDK20	78	1453	12292	0.976124	1	0.999883	100
														GOTERM_BP_4	GO:0043412~biopolymer modification	9	9.375	0.722572	CCL11, KAT2B, IFNG, GADD45G, UCHL1, ADRBK2, UBE2V2, FGF2, CDK20	81	1526	13174	0.959225	1	0.998648	100
														GOTERM_BP_ALL	GO:0043412~biopolymer modification	9	9.375	0.736809	CCL11, KAT2B, IFNG, GADD45G, UCHL1, ADRBK2, UBE2V2, FGF2, CDK20	88	1526	14116	0.946056	1	0.99852	100
														GOTERM_BP_4	GO:0044267~cellular protein metabolic process	9	9.375	0.982742	CCL11, KAT2B, IFNG, GADD45G, UCHL1, ADRBK2, UBE2V2, FGF2, CDK20	81	2355	13174	0.621562	1	1	100
														GOTERM_BP_ALL	GO:0044267~cellular protein metabolic process	9	9.375	0.984434	CCL11, KAT2B, IFNG, GADD45G, UCHL1, ADRBK2, UBE2V2, FGF2, CDK20	88	2355	14116	0.613028	1	1	100
														GOTERM_BP_5	GO:0044267~cellular protein metabolic process	9	9.375	0.987606	CCL11, KAT2B, IFNG, GADD45G, UCHL1, ADRBK2, UBE2V2, FGF2, CDK20	78	2355	12292	0.602254	1	1	100
														Annotation Cluster 243	Enrichment Score: 0.11310306013831552
														Category	Term	Count	%	PValue	Genes	List Total	Pop Hits	Pop Total	Fold Enrichment	Bonferroni	Benjamini	FDR
														GOTERM_BP_3	GO:0007165~signal transduction	16	16.6667	0.755878	CCL1, FGF6, FGD1, MSH6, PLXNA2, PTH1R, ADRBK2, NTSR2, CCL11, ADRB1, ANK3, IFNG, GADD45G, GUCY1A3, IGFBP2, FGF2	82	2840	13463	0.924974	1	0.990034	100
														GOTERM_BP_4	GO:0007165~signal transduction	16	16.6667	0.769522	CCL1, FGF6, FGD1, MSH6, PLXNA2, PTH1R, ADRBK2, NTSR2, CCL11, ADRB1, ANK3, IFNG, GADD45G, GUCY1A3, IGFBP2, FGF2	81	2840	13174	0.916293	1	0.999414	100
														GOTERM_BP_ALL	GO:0007165~signal transduction	16	16.6667	0.787078	CCL1, FGF6, FGD1, MSH6, PLXNA2, PTH1R, ADRBK2, NTSR2, CCL11, ADRB1, ANK3, IFNG, GADD45G, GUCY1A3, IGFBP2, FGF2	88	2840	14116	0.903713	1	0.999321	100
														Annotation Cluster 244	Enrichment Score: 0.11065831354057554
														Category	Term	Count	%	PValue	Genes	List Total	Pop Hits	Pop Total	Fold Enrichment	Bonferroni	Benjamini	FDR
														GOTERM_BP_3	GO:0051128~regulation of cellular component organization	3	3.125	0.767463	FGD1, ESPL1, ERCC4	82	458	13463	1.07543	1	0.991165	100
														GOTERM_BP_ALL	GO:0051128~regulation of cellular component organization	3	3.125	0.778725	FGD1, ESPL1, ERCC4	88	458	14116	1.05071	1	0.999243	100
														GOTERM_BP_2	GO:0051128~regulation of cellular component organization	3	3.125	0.779083	FGD1, ESPL1, ERCC4	87	458	13945	1.04992	1	0.947103	100
														Annotation Cluster 245	Enrichment Score: 0.1104755884024173
														Category	Term	Count	%	PValue	Genes	List Total	Pop Hits	Pop Total	Fold Enrichment	Bonferroni	Benjamini	FDR
														GOTERM_CC_ALL	GO:0044430~cytoskeletal part	5	5.20833	0.764438	SLC1A4, KRT5, TNNC1, MYO16, ESPL1	87	952	15908	0.96035	1	0.987256	100
														GOTERM_CC_5	GO:0044430~cytoskeletal part	5	5.20833	0.765416	SLC1A4, KRT5, TNNC1, MYO16, ESPL1	79	952	14427	0.95914	1	0.994948	100
														GOTERM_CC_4	GO:0044430~cytoskeletal part	5	5.20833	0.771198	SLC1A4, KRT5, TNNC1, MYO16, ESPL1	81	952	14668	0.951084	1	0.987548	100
														GOTERM_CC_FAT	GO:0044430~cytoskeletal part	5	5.20833	0.784845	SLC1A4, KRT5, TNNC1, MYO16, ESPL1	72	952	12782	0.932394	1	0.997302	100
														GOTERM_CC_3	GO:0044430~cytoskeletal part	5	5.20833	0.791467	SLC1A4, KRT5, TNNC1, MYO16, ESPL1	87	952	15283	0.922619	1	0.989815	100
														Annotation Cluster 246	Enrichment Score: 0.1098125505158063
														Category	Term	Count	%	PValue	Genes	List Total	Pop Hits	Pop Total	Fold Enrichment	Bonferroni	Benjamini	FDR
														GOTERM_CC_ALL	GO:0005856~cytoskeleton	7	7.29167	0.767883	SLC1A4, FGD1, KRT5, TNNC1, ANK3, MYO16, ESPL1	87	1381	15908	0.926831	1	0.986848	100
														GOTERM_CC_5	GO:0005856~cytoskeleton	7	7.29167	0.76928	SLC1A4, FGD1, KRT5, TNNC1, ANK3, MYO16, ESPL1	79	1381	14427	0.925664	1	0.99446	100
														GOTERM_CC_4	GO:0005856~cytoskeleton	7	7.29167	0.776281	SLC1A4, FGD1, KRT5, TNNC1, ANK3, MYO16, ESPL1	81	1381	14668	0.917889	1	0.986944	100
														GOTERM_CC_FAT	GO:0005856~cytoskeleton	7	7.29167	0.793142	SLC1A4, FGD1, KRT5, TNNC1, ANK3, MYO16, ESPL1	72	1381	12782	0.899851	1	0.997311	100
														Annotation Cluster 247	Enrichment Score: 0.10709430979254342
														Category	Term	Count	%	PValue	Genes	List Total	Pop Hits	Pop Total	Fold Enrichment	Bonferroni	Benjamini	FDR
														SP_PIR_KEYWORDS	zinc	11	11.4583	0.638087	BLVRA, FGD1, SP1, ZMYM3, ZFY, TRIM44, POLA1, AFG3L2, NR2C2, ZKSCAN5, ZBTB25	95	2189	19235	1.01746	1	0.992083	99.9998
														GOTERM_MF_FAT	GO:0008270~zinc ion binding	11	11.4583	0.848004	BLVRA, FGD1, SP1, ZMYM3, ZFY, TRIM44, POLA1, AFG3L2, NR2C2, ZKSCAN5, ZBTB25	73	2311	12983	0.846535	1	1	100
														GOTERM_MF_ALL	GO:0008270~zinc ion binding	11	11.4583	0.881941	BLVRA, FGD1, SP1, ZMYM3, ZFY, TRIM44, POLA1, AFG3L2, NR2C2, ZKSCAN5, ZBTB25	89	2311	15143	0.809869	1	0.999998	100
														Annotation Cluster 248	Enrichment Score: 0.10388381969480942
														Category	Term	Count	%	PValue	Genes	List Total	Pop Hits	Pop Total	Fold Enrichment	Bonferroni	Benjamini	FDR
														GOTERM_BP_3	GO:0050793~regulation of developmental process	4	4.16667	0.778218	FGD1, TULP3, IFNG, FGF2	82	674	13463	0.974379	1	0.99212	100
														GOTERM_BP_ALL	GO:0050793~regulation of developmental process	4	4.16667	0.791595	FGD1, TULP3, IFNG, FGF2	88	674	14116	0.951983	1	0.999371	100
														GOTERM_BP_2	GO:0050793~regulation of developmental process	4	4.16667	0.792035	FGD1, TULP3, IFNG, FGF2	87	674	13945	0.95126	1	0.951042	100
														Annotation Cluster 249	Enrichment Score: 0.10276530823898619
														Category	Term	Count	%	PValue	Genes	List Total	Pop Hits	Pop Total	Fold Enrichment	Bonferroni	Benjamini	FDR
														GOTERM_MF_ALL	GO:0060089~molecular transducer activity	12	12.5	0.786391	CHKA, TP53TG1, ADRB1, PLXNA2, PTH1R, CD160, ADRBK2, GUCY1A3, RAMP1, SIRPA, NTSR2, NR2C2	89	2270	15143	0.899451	1	0.999998	100
														GOTERM_MF_ALL	GO:0004871~signal transducer activity	12	12.5	0.786391	CHKA, TP53TG1, ADRB1, PLXNA2, PTH1R, CD160, ADRBK2, GUCY1A3, RAMP1, SIRPA, NTSR2, NR2C2	89	2270	15143	0.899451	1	0.999998	100
														GOTERM_MF_1	GO:0060089~molecular transducer activity	12	12.5	0.78691	CHKA, TP53TG1, ADRB1, PLXNA2, PTH1R, CD160, ADRBK2, GUCY1A3, RAMP1, SIRPA, NTSR2, NR2C2	89	2270	15136	0.899035	0.999999	0.938139	99.9863
														GOTERM_MF_2	GO:0004871~signal transducer activity	12	12.5	0.797511	CHKA, TP53TG1, ADRB1, PLXNA2, PTH1R, CD160, ADRBK2, GUCY1A3, RAMP1, SIRPA, NTSR2, NR2C2	88	2270	14825	0.890569	1	0.987289	100
														Annotation Cluster 250	Enrichment Score: 0.10095462312546867
														Category	Term	Count	%	PValue	Genes	List Total	Pop Hits	Pop Total	Fold Enrichment	Bonferroni	Benjamini	FDR
														GOTERM_CC_ALL	GO:0016020~membrane	38	39.5833	0.726149	FGF6, DHH, FGD1, LRIT1, CYP1B1, PLXNA2, PTH1R, BCL2L2, MOG, SDC3, SLC1A4, SLC25A20, GP5, ANK3, MSLN, EXOG, DOPEY1, RAMP1, MUC1, CD160, AFG3L2, SIRPA, NTSR2, ABCB6, NCKAP1, TMEM106C, TULP3, ADRB1, UCP3, F5, TOMM70A, LSAMP, MYO16, IGFBP2, VSIG4, GAP43, ST7, PRODH	87	7266	15908	0.956279	1	0.981278	100
														GOTERM_CC_2	GO:0016020~membrane	38	39.5833	0.827235	FGF6, DHH, FGD1, LRIT1, CYP1B1, PLXNA2, PTH1R, BCL2L2, MOG, SDC3, SLC1A4, SLC25A20, GP5, ANK3, MSLN, EXOG, DOPEY1, RAMP1, MUC1, CD160, AFG3L2, SIRPA, NTSR2, ABCB6, NCKAP1, TMEM106C, TULP3, ADRB1, UCP3, F5, TOMM70A, LSAMP, MYO16, IGFBP2, VSIG4, GAP43, ST7, PRODH	87	7266	15294	0.919369	1	0.949975	100
														GOTERM_CC_3	GO:0016020~membrane	38	39.5833	0.82886	FGF6, DHH, FGD1, LRIT1, CYP1B1, PLXNA2, PTH1R, BCL2L2, MOG, SDC3, SLC1A4, SLC25A20, GP5, ANK3, MSLN, EXOG, DOPEY1, RAMP1, MUC1, CD160, AFG3L2, SIRPA, NTSR2, ABCB6, NCKAP1, TMEM106C, TULP3, ADRB1, UCP3, F5, TOMM70A, LSAMP, MYO16, IGFBP2, VSIG4, GAP43, ST7, PRODH	87	7266	15283	0.918708	1	0.99313	100
														Annotation Cluster 251	Enrichment Score: 0.10051408068913092
														Category	Term	Count	%	PValue	Genes	List Total	Pop Hits	Pop Total	Fold Enrichment	Bonferroni	Benjamini	FDR
														GOTERM_BP_FAT	GO:0032268~regulation of cellular protein metabolic process	3	3.125	0.787398	IFNG, FGF2, PAIP2B	83	474	13528	1.03157	1	0.99996	100
														GOTERM_BP_4	GO:0032268~regulation of cellular protein metabolic process	3	3.125	0.788393	IFNG, FGF2, PAIP2B	81	474	13174	1.02938	1	0.999596	100
														GOTERM_BP_ALL	GO:0032268~regulation of cellular protein metabolic process	3	3.125	0.794854	IFNG, FGF2, PAIP2B	88	474	14116	1.01525	1	0.999401	100
														GOTERM_BP_5	GO:0032268~regulation of cellular protein metabolic process	3	3.125	0.803007	IFNG, FGF2, PAIP2B	78	474	12292	0.997403	1	0.99999	100
														Annotation Cluster 252	Enrichment Score: 0.0951993427312778
														Category	Term	Count	%	PValue	Genes	List Total	Pop Hits	Pop Total	Fold Enrichment	Bonferroni	Benjamini	FDR
														GOTERM_BP_FAT	GO:0016481~negative regulation of transcription	3	3.125	0.772076	HNF1A, RFX3, FGF2	83	459	13528	1.06528	1	0.99994	100
														GOTERM_BP_ALL	GO:0016481~negative regulation of transcription	3	3.125	0.779764	HNF1A, RFX3, FGF2	88	459	14116	1.04843	1	0.999242	100
														GOTERM_BP_5	GO:0016481~negative regulation of transcription	3	3.125	0.788132	HNF1A, RFX3, FGF2	78	459	12292	1.03	1	0.999985	100
														GOTERM_BP_FAT	GO:0010629~negative regulation of gene expression	3	3.125	0.815382	HNF1A, RFX3, FGF2	83	504	13528	0.970166	1	0.999982	100
														GOTERM_BP_4	GO:0010629~negative regulation of gene expression	3	3.125	0.816329	HNF1A, RFX3, FGF2	81	504	13174	0.968107	1	0.999774	100
														GOTERM_BP_ALL	GO:0010629~negative regulation of gene expression	3	3.125	0.822351	HNF1A, RFX3, FGF2	88	504	14116	0.954816	1	0.999678	100
														GOTERM_BP_5	GO:0010629~negative regulation of gene expression	3	3.125	0.83004	HNF1A, RFX3, FGF2	78	504	12292	0.938034	1	0.999996	100
														Annotation Cluster 253	Enrichment Score: 0.09459925370288683
														Category	Term	Count	%	PValue	Genes	List Total	Pop Hits	Pop Total	Fold Enrichment	Bonferroni	Benjamini	FDR
														GOTERM_MF_5	GO:0016462~pyrophosphatase activity	4	4.16667	0.755538	MSH6, MYO16, AFG3L2, ABCB6	52	757	9958	1.01189	1	1	100
														GOTERM_MF_4	GO:0016818~hydrolase activity, acting on acid anhydrides, in phosphorus-containing anhydrides	4	4.16667	0.790995	MSH6, MYO16, AFG3L2, ABCB6	65	760	11773	0.953279	1	0.999985	100
														GOTERM_MF_ALL	GO:0017111~nucleoside-triphosphatase activity	4	4.16667	0.801719	MSH6, MYO16, AFG3L2, ABCB6	89	728	15143	0.934869	1	0.999998	100
														GOTERM_MF_3	GO:0016817~hydrolase activity, acting on acid anhydrides	4	4.16667	0.808734	MSH6, MYO16, AFG3L2, ABCB6	74	764	13051	0.923376	1	0.999968	100
														GOTERM_MF_ALL	GO:0016462~pyrophosphatase activity	4	4.16667	0.822828	MSH6, MYO16, AFG3L2, ABCB6	89	757	15143	0.899055	1	0.999998	100
														GOTERM_MF_ALL	GO:0016818~hydrolase activity, acting on acid anhydrides, in phosphorus-containing anhydrides	4	4.16667	0.8249	MSH6, MYO16, AFG3L2, ABCB6	89	760	15143	0.895506	1	0.999998	100
														GOTERM_MF_ALL	GO:0016817~hydrolase activity, acting on acid anhydrides	4	4.16667	0.827632	MSH6, MYO16, AFG3L2, ABCB6	89	764	15143	0.890817	1	0.999997	100
														Annotation Cluster 254	Enrichment Score: 0.09071235801627034
														Category	Term	Count	%	PValue	Genes	List Total	Pop Hits	Pop Total	Fold Enrichment	Bonferroni	Benjamini	FDR
														GOTERM_CC_ALL	GO:0044451~nucleoplasm part	3	3.125	0.806979	HNF1A, KAT2B, PBX2	87	555	15908	0.988381	1	0.991045	100
														GOTERM_CC_5	GO:0044451~nucleoplasm part	3	3.125	0.807563	HNF1A, KAT2B, PBX2	79	555	14427	0.987137	1	0.996006	100
														GOTERM_CC_4	GO:0044451~nucleoplasm part	3	3.125	0.811346	HNF1A, KAT2B, PBX2	81	555	14668	0.978846	1	0.989915	100
														GOTERM_CC_FAT	GO:0044451~nucleoplasm part	3	3.125	0.820173	HNF1A, KAT2B, PBX2	72	555	12782	0.95961	1	0.997855	100
														Annotation Cluster 255	Enrichment Score: 0.08951692922967426
														Category	Term	Count	%	PValue	Genes	List Total	Pop Hits	Pop Total	Fold Enrichment	Bonferroni	Benjamini	FDR
														GOTERM_BP_FAT	GO:0050890~cognition	5	5.20833	0.810036	SLC1A4, RPGR, CYP1B1, CHML, NTSR2	83	909	13528	0.896523	1	0.99998	100
														GOTERM_BP_4	GO:0050890~cognition	5	5.20833	0.811432	SLC1A4, RPGR, CYP1B1, CHML, NTSR2	81	909	13174	0.89462	1	0.999758	100
														GOTERM_BP_ALL	GO:0050890~cognition	5	5.20833	0.819771	SLC1A4, RPGR, CYP1B1, CHML, NTSR2	88	909	14116	0.882338	1	0.999665	100
														Annotation Cluster 256	Enrichment Score: 0.08837073113023969
														Category	Term	Count	%	PValue	Genes	List Total	Pop Hits	Pop Total	Fold Enrichment	Bonferroni	Benjamini	FDR
														GOTERM_CC_ALL	GO:0016023~cytoplasmic membrane-bounded vesicle	3	3.125	0.802886	SLC1A4, GP5, F5	87	550	15908	0.997367	1	0.991211	100
														GOTERM_CC_5	GO:0016023~cytoplasmic membrane-bounded vesicle	3	3.125	0.803468	SLC1A4, GP5, F5	79	550	14427	0.99611	1	0.996316	100
														GOTERM_CC_4	GO:0016023~cytoplasmic membrane-bounded vesicle	3	3.125	0.807289	SLC1A4, GP5, F5	81	550	14668	0.987744	1	0.990453	100
														GOTERM_CC_FAT	GO:0016023~cytoplasmic membrane-bounded vesicle	3	3.125	0.816194	SLC1A4, GP5, F5	72	550	12782	0.968333	1	0.997992	100
														GOTERM_CC_ALL	GO:0031988~membrane-bounded vesicle	3	3.125	0.817275	SLC1A4, GP5, F5	87	568	15908	0.96576	1	0.991711	100
														GOTERM_CC_FAT	GO:0031988~membrane-bounded vesicle	3	3.125	0.830167	SLC1A4, GP5, F5	72	568	12782	0.937647	1	0.997981	100
														GOTERM_CC_3	GO:0031988~membrane-bounded vesicle	3	3.125	0.834501	SLC1A4, GP5, F5	87	568	15283	0.927817	1	0.992554	100
														Annotation Cluster 257	Enrichment Score: 0.08566016177545722
														Category	Term	Count	%	PValue	Genes	List Total	Pop Hits	Pop Total	Fold Enrichment	Bonferroni	Benjamini	FDR
														GOTERM_MF_FAT	GO:0043167~ion binding	22	22.9167	0.774681	CHKA, FGD1, MSH6, CYP1B1, ZMYM3, TNNC1, ZFY, CHI3L1, POLA1, AFG3L2, ZKSCAN5, NR2C2, ZBTB25, BLVRA, F5, SP1, CALML3, TRIM44, EXOG, GUCY1A3, ERCC4, AGL	73	4241	12983	0.922585	1	0.999999	100
														GOTERM_MF_ALL	GO:0043167~ion binding	22	22.9167	0.83816	CHKA, FGD1, MSH6, CYP1B1, ZMYM3, TNNC1, ZFY, CHI3L1, POLA1, AFG3L2, ZKSCAN5, NR2C2, ZBTB25, BLVRA, F5, SP1, CALML3, TRIM44, EXOG, GUCY1A3, ERCC4, AGL	89	4241	15143	0.882625	1	0.999998	100
														GOTERM_MF_2	GO:0043167~ion binding	22	22.9167	0.852255	CHKA, FGD1, MSH6, CYP1B1, ZMYM3, TNNC1, ZFY, CHI3L1, POLA1, AFG3L2, ZKSCAN5, NR2C2, ZBTB25, BLVRA, F5, SP1, CALML3, TRIM44, EXOG, GUCY1A3, ERCC4, AGL	88	4241	14825	0.873909	1	0.98386	100
														Annotation Cluster 258	Enrichment Score: 0.0801961054961815
														Category	Term	Count	%	PValue	Genes	List Total	Pop Hits	Pop Total	Fold Enrichment	Bonferroni	Benjamini	FDR
														GOTERM_MF_FAT	GO:0001882~nucleoside binding	8	8.33333	0.806367	CHKA, MSH6, MYO16, POLA1, ADRBK2, AFG3L2, CDK20, ABCB6	73	1612	12983	0.882627	1	1	100
														GOTERM_MF_ALL	GO:0001882~nucleoside binding	8	8.33333	0.840453	CHKA, MSH6, MYO16, POLA1, ADRBK2, AFG3L2, CDK20, ABCB6	89	1612	15143	0.844397	1	0.999997	100
														GOTERM_MF_2	GO:0001882~nucleoside binding	8	8.33333	0.84794	CHKA, MSH6, MYO16, POLA1, ADRBK2, AFG3L2, CDK20, ABCB6	88	1612	14825	0.836059	1	0.986297	100
														Annotation Cluster 259	Enrichment Score: 0.0797090875077088
														Category	Term	Count	%	PValue	Genes	List Total	Pop Hits	Pop Total	Fold Enrichment	Bonferroni	Benjamini	FDR
														GOTERM_BP_FAT	GO:0007186~G-protein coupled receptor protein signaling pathway	6	6.25	0.821412	ADRB1, TULP3, PTH1R, RAMP1, NTSR2, GAP43	83	1123	13528	0.870817	1	0.999985	100
														GOTERM_BP_ALL	GO:0007186~G-protein coupled receptor protein signaling pathway	6	6.25	0.831838	ADRB1, TULP3, PTH1R, RAMP1, NTSR2, GAP43	88	1123	14116	0.857039	1	0.999744	100
														GOTERM_BP_5	GO:0007186~G-protein coupled receptor protein signaling pathway	6	6.25	0.843865	ADRB1, TULP3, PTH1R, RAMP1, NTSR2, GAP43	78	1123	12292	0.841975	1	0.999997	100
														Annotation Cluster 260	Enrichment Score: 0.07817839506219346
														Category	Term	Count	%	PValue	Genes	List Total	Pop Hits	Pop Total	Fold Enrichment	Bonferroni	Benjamini	FDR
														GOTERM_BP_3	GO:0044255~cellular lipid metabolic process	3	3.125	0.830712	CHKA, HNF1A, UCP3	82	526	13463	0.936405	1	0.996541	100
														GOTERM_BP_4	GO:0044255~cellular lipid metabolic process	3	3.125	0.834702	CHKA, HNF1A, UCP3	81	526	13174	0.927616	1	0.999856	100
														GOTERM_BP_ALL	GO:0044255~cellular lipid metabolic process	3	3.125	0.840394	CHKA, HNF1A, UCP3	88	526	14116	0.914881	1	0.999793	100
														Annotation Cluster 261	Enrichment Score: 0.07356272377381605
														Category	Term	Count	%	PValue	Genes	List Total	Pop Hits	Pop Total	Fold Enrichment	Bonferroni	Benjamini	FDR
														GOTERM_MF_FAT	GO:0043169~cation binding	21	21.875	0.823224	CHKA, FGD1, MSH6, CYP1B1, ZMYM3, TNNC1, ZFY, CHI3L1, POLA1, AFG3L2, ZKSCAN5, NR2C2, ZBTB25, BLVRA, F5, SP1, CALML3, TRIM44, EXOG, ERCC4, AGL	73	4179	12983	0.893715	1	1	100
														GOTERM_MF_3	GO:0043169~cation binding	21	21.875	0.835031	CHKA, FGD1, MSH6, CYP1B1, ZMYM3, TNNC1, ZFY, CHI3L1, POLA1, AFG3L2, ZKSCAN5, NR2C2, ZBTB25, BLVRA, F5, SP1, CALML3, TRIM44, EXOG, ERCC4, AGL	74	4179	13051	0.886256	1	0.999936	100
														GOTERM_MF_ALL	GO:0043169~cation binding	21	21.875	0.875168	CHKA, FGD1, MSH6, CYP1B1, ZMYM3, TNNC1, ZFY, CHI3L1, POLA1, AFG3L2, ZKSCAN5, NR2C2, ZBTB25, BLVRA, F5, SP1, CALML3, TRIM44, EXOG, ERCC4, AGL	89	4179	15143	0.855005	1	0.999998	100
														Annotation Cluster 262	Enrichment Score: 0.07022691791464458
														Category	Term	Count	%	PValue	Genes	List Total	Pop Hits	Pop Total	Fold Enrichment	Bonferroni	Benjamini	FDR
														SP_PIR_KEYWORDS	atp-binding	7	7.29167	0.636328	CHKA, MSH6, MYO16, ADRBK2, AFG3L2, CDK20, ABCB6	95	1326	19235	1.06887	1	0.99272	99.9997
														GOTERM_MF_5	GO:0032559~adenyl ribonucleotide binding	7	7.29167	0.799229	CHKA, MSH6, MYO16, ADRBK2, AFG3L2, CDK20, ABCB6	52	1497	9958	0.895458	1	1	100
														GOTERM_MF_FAT	GO:0005524~ATP binding	7	7.29167	0.84252	CHKA, MSH6, MYO16, ADRBK2, AFG3L2, CDK20, ABCB6	73	1477	12983	0.842888	1	1	100
														GOTERM_MF_FAT	GO:0032559~adenyl ribonucleotide binding	7	7.29167	0.851793	CHKA, MSH6, MYO16, ADRBK2, AFG3L2, CDK20, ABCB6	73	1497	12983	0.831627	1	1	100
														GOTERM_MF_ALL	GO:0005524~ATP binding	7	7.29167	0.870391	CHKA, MSH6, MYO16, ADRBK2, AFG3L2, CDK20, ABCB6	89	1477	15143	0.806379	1	0.999998	100
														GOTERM_MF_4	GO:0030554~adenyl nucleotide binding	7	7.29167	0.87471	CHKA, MSH6, MYO16, ADRBK2, AFG3L2, CDK20, ABCB6	65	1577	11773	0.803971	1	0.999998	100
														GOTERM_MF_ALL	GO:0032559~adenyl ribonucleotide binding	7	7.29167	0.878553	CHKA, MSH6, MYO16, ADRBK2, AFG3L2, CDK20, ABCB6	89	1497	15143	0.795606	1	0.999998	100
														GOTERM_MF_FAT	GO:0030554~adenyl nucleotide binding	7	7.29167	0.884625	CHKA, MSH6, MYO16, ADRBK2, AFG3L2, CDK20, ABCB6	73	1577	12983	0.789439	1	1	100
														GOTERM_MF_FAT	GO:0001883~purine nucleoside binding	7	7.29167	0.893225	CHKA, MSH6, MYO16, ADRBK2, AFG3L2, CDK20, ABCB6	73	1601	12983	0.777605	1	1	100
														GOTERM_MF_3	GO:0001883~purine nucleoside binding	7	7.29167	0.897702	CHKA, MSH6, MYO16, ADRBK2, AFG3L2, CDK20, ABCB6	74	1601	13051	0.771114	1	0.999977	100
														GOTERM_MF_ALL	GO:0030554~adenyl nucleotide binding	7	7.29167	0.907086	CHKA, MSH6, MYO16, ADRBK2, AFG3L2, CDK20, ABCB6	89	1577	15143	0.755246	1	0.999999	100
														GOTERM_MF_ALL	GO:0001883~purine nucleoside binding	7	7.29167	0.914456	CHKA, MSH6, MYO16, ADRBK2, AFG3L2, CDK20, ABCB6	89	1601	15143	0.743924	1	0.999999	100
														Annotation Cluster 263	Enrichment Score: 0.06523046976553049
														Category	Term	Count	%	PValue	Genes	List Total	Pop Hits	Pop Total	Fold Enrichment	Bonferroni	Benjamini	FDR
														GOTERM_MF_5	GO:0046914~transition metal ion binding	13	13.5417	0.804649	BLVRA, FGD1, CYP1B1, F5, SP1, ZMYM3, ZFY, TRIM44, POLA1, AFG3L2, NR2C2, ZKSCAN5, ZBTB25	52	2785	9958	0.893896	1	1	100
														GOTERM_MF_FAT	GO:0046914~transition metal ion binding	13	13.5417	0.874084	BLVRA, FGD1, CYP1B1, F5, SP1, ZMYM3, ZFY, TRIM44, POLA1, AFG3L2, NR2C2, ZKSCAN5, ZBTB25	73	2785	12983	0.830176	1	1	100
														GOTERM_MF_ALL	GO:0046914~transition metal ion binding	13	13.5417	0.906043	BLVRA, FGD1, CYP1B1, F5, SP1, ZMYM3, ZFY, TRIM44, POLA1, AFG3L2, NR2C2, ZKSCAN5, ZBTB25	89	2785	15143	0.794219	1	0.999999	100
														Annotation Cluster 264	Enrichment Score: 0.06191141617129284
														Category	Term	Count	%	PValue	Genes	List Total	Pop Hits	Pop Total	Fold Enrichment	Bonferroni	Benjamini	FDR
														GOTERM_BP_3	GO:0055085~transmembrane transport	3	3.125	0.862364	SLC25A20, UCP3, ABCB6	82	569	13463	0.865639	1	0.998122	100
														GOTERM_BP_FAT	GO:0055085~transmembrane transport	3	3.125	0.865123	SLC25A20, UCP3, ABCB6	83	569	13528	0.859339	1	0.999997	100
														GOTERM_BP_4	GO:0055085~transmembrane transport	3	3.125	0.865954	SLC25A20, UCP3, ABCB6	81	569	13174	0.857515	1	0.999945	100
														GOTERM_BP_ALL	GO:0055085~transmembrane transport	3	3.125	0.870997	SLC25A20, UCP3, ABCB6	88	569	14116	0.845742	1	0.99992	100
														GOTERM_BP_2	GO:0055085~transmembrane transport	3	3.125	0.871291	SLC25A20, UCP3, ABCB6	87	569	13945	0.8451	1	0.979501	100
														Annotation Cluster 265	Enrichment Score: 0.05397504470426709
														Category	Term	Count	%	PValue	Genes	List Total	Pop Hits	Pop Total	Fold Enrichment	Bonferroni	Benjamini	FDR
														GOTERM_BP_FAT	GO:0007600~sensory perception	4	4.16667	0.876167	RPGR, CYP1B1, CHML, NTSR2	83	810	13528	0.804879	1	0.999998	100
														GOTERM_BP_ALL	GO:0007600~sensory perception	4	4.16667	0.882812	RPGR, CYP1B1, CHML, NTSR2	88	810	14116	0.792144	1	0.999947	100
														GOTERM_BP_5	GO:0007600~sensory perception	4	4.16667	0.890471	RPGR, CYP1B1, CHML, NTSR2	78	810	12292	0.778221	1	1	100
														Annotation Cluster 266	Enrichment Score: 0.05392911469861354
														Category	Term	Count	%	PValue	Genes	List Total	Pop Hits	Pop Total	Fold Enrichment	Bonferroni	Benjamini	FDR
														GOTERM_MF_FAT	GO:0005198~structural molecule activity	3	3.125	0.872994	KRT5, CHI3L1, PRELP	73	634	12983	0.841558	1	1	100
														GOTERM_MF_ALL	GO:0005198~structural molecule activity	3	3.125	0.888306	KRT5, CHI3L1, PRELP	89	634	15143	0.805108	1	0.999998	100
														GOTERM_MF_1	GO:0005198~structural molecule activity	3	3.125	0.888462	KRT5, CHI3L1, PRELP	89	634	15136	0.804735	1	0.962749	99.9997
														Annotation Cluster 267	Enrichment Score: 0.05152546551535903
														Category	Term	Count	%	PValue	Genes	List Total	Pop Hits	Pop Total	Fold Enrichment	Bonferroni	Benjamini	FDR
														UP_SEQ_FEATURE	binding site:ATP	3	3.125	0.750217	CHKA, ADRBK2, CDK20	95	542	19113	1.11359	1	1	100
														SP_PIR_KEYWORDS	kinase	3	3.125	0.854443	CHKA, ADRBK2, CDK20	95	688	19235	0.882879	1	0.999535	100
														GOTERM_MF_4	GO:0016773~phosphotransferase activity, alcohol group as acceptor	3	3.125	0.909947	CHKA, ADRBK2, CDK20	65	721	11773	0.753633	1	0.999998	100
														GOTERM_MF_ALL	GO:0016773~phosphotransferase activity, alcohol group as acceptor	3	3.125	0.92679	CHKA, ADRBK2, CDK20	89	721	15143	0.707959	1	0.999999	100
														GOTERM_MF_4	GO:0016301~kinase activity	3	3.125	0.947093	CHKA, ADRBK2, CDK20	65	834	11773	0.651522	1	0.999998	100
														GOTERM_MF_ALL	GO:0016301~kinase activity	3	3.125	0.95849	CHKA, ADRBK2, CDK20	89	834	15143	0.612036	1	1	100
														Annotation Cluster 268	Enrichment Score: 0.04907015182221367
														Category	Term	Count	%	PValue	Genes	List Total	Pop Hits	Pop Total	Fold Enrichment	Bonferroni	Benjamini	FDR
														SP_PIR_KEYWORDS	nucleotide-binding	8	8.33333	0.727407	CHKA, MSH6, MYO16, ADRBK2, GUCY1A3, AFG3L2, CDK20, ABCB6	95	1686	19235	0.960729	1	0.995806	100
														GOTERM_MF_4	GO:0032555~purine ribonucleotide binding	8	8.33333	0.889946	CHKA, MSH6, MYO16, ADRBK2, GUCY1A3, AFG3L2, CDK20, ABCB6	65	1836	11773	0.789207	1	0.999998	100
														GOTERM_MF_FAT	GO:0032553~ribonucleotide binding	8	8.33333	0.899528	CHKA, MSH6, MYO16, ADRBK2, GUCY1A3, AFG3L2, CDK20, ABCB6	73	1836	12983	0.774943	1	1	100
														GOTERM_MF_FAT	GO:0032555~purine ribonucleotide binding	8	8.33333	0.899528	CHKA, MSH6, MYO16, ADRBK2, GUCY1A3, AFG3L2, CDK20, ABCB6	73	1836	12983	0.774943	1	1	100
														GOTERM_MF_3	GO:0032553~ribonucleotide binding	8	8.33333	0.904153	CHKA, MSH6, MYO16, ADRBK2, GUCY1A3, AFG3L2, CDK20, ABCB6	74	1836	13051	0.768474	1	0.999968	100
														GOTERM_MF_ALL	GO:0032555~purine ribonucleotide binding	8	8.33333	0.921116	CHKA, MSH6, MYO16, ADRBK2, GUCY1A3, AFG3L2, CDK20, ABCB6	89	1836	15143	0.741377	1	0.999999	100
														GOTERM_MF_ALL	GO:0032553~ribonucleotide binding	8	8.33333	0.921116	CHKA, MSH6, MYO16, ADRBK2, GUCY1A3, AFG3L2, CDK20, ABCB6	89	1836	15143	0.741377	1	0.999999	100
														GOTERM_MF_FAT	GO:0017076~purine nucleotide binding	8	8.33333	0.922728	CHKA, MSH6, MYO16, ADRBK2, GUCY1A3, AFG3L2, CDK20, ABCB6	73	1918	12983	0.741812	1	1	100
														GOTERM_MF_3	GO:0017076~purine nucleotide binding	8	8.33333	0.926578	CHKA, MSH6, MYO16, ADRBK2, GUCY1A3, AFG3L2, CDK20, ABCB6	74	1918	13051	0.73562	1	0.999967	100
														GOTERM_MF_ALL	GO:0017076~purine nucleotide binding	8	8.33333	0.940375	CHKA, MSH6, MYO16, ADRBK2, GUCY1A3, AFG3L2, CDK20, ABCB6	89	1918	15143	0.709681	1	1	100
														Annotation Cluster 269	Enrichment Score: 0.04653005042107472
														Category	Term	Count	%	PValue	Genes	List Total	Pop Hits	Pop Total	Fold Enrichment	Bonferroni	Benjamini	FDR
														GOTERM_BP_3	GO:0019538~protein metabolic process	14	14.5833	0.890032	DHH, KAT2B, UCHL1, ELANE, ADRBK2, UBE2V2, ESPL1, AFG3L2, CCL11, IFNG, GADD45G, VSIG4, CDK20, FGF2	82	2812	13463	0.817411	1	0.999025	100
														GOTERM_BP_4	GO:0019538~protein metabolic process	14	14.5833	0.898072	DHH, KAT2B, UCHL1, ELANE, ADRBK2, UBE2V2, ESPL1, AFG3L2, CCL11, IFNG, GADD45G, VSIG4, CDK20, FGF2	81	2812	13174	0.80974	1	0.999984	100
														GOTERM_BP_ALL	GO:0019538~protein metabolic process	14	14.5833	0.907179	DHH, KAT2B, UCHL1, ELANE, ADRBK2, UBE2V2, ESPL1, AFG3L2, CCL11, IFNG, GADD45G, VSIG4, CDK20, FGF2	88	2812	14116	0.798623	1	0.999981	100
														Annotation Cluster 270	Enrichment Score: 0.04457421596231222
														Category	Term	Count	%	PValue	Genes	List Total	Pop Hits	Pop Total	Fold Enrichment	Bonferroni	Benjamini	FDR
														GOTERM_CC_ALL	GO:0005783~endoplasmic reticulum	4	4.16667	0.898387	TMEM106C, LRIT1, CYP1B1, ANK3	87	960	15908	0.761877	1	0.998055	100
														GOTERM_CC_5	GO:0005783~endoplasmic reticulum	4	4.16667	0.899175	TMEM106C, LRIT1, CYP1B1, ANK3	79	960	14427	0.760918	1	0.99944	100
														GOTERM_CC_4	GO:0005783~endoplasmic reticulum	4	4.16667	0.902298	TMEM106C, LRIT1, CYP1B1, ANK3	81	960	14668	0.754527	1	0.998084	100
														GOTERM_CC_FAT	GO:0005783~endoplasmic reticulum	4	4.16667	0.910009	TMEM106C, LRIT1, CYP1B1, ANK3	72	960	12782	0.739699	1	0.999685	100
														Annotation Cluster 271	Enrichment Score: 0.03914571457729752
														Category	Term	Count	%	PValue	Genes	List Total	Pop Hits	Pop Total	Fold Enrichment	Bonferroni	Benjamini	FDR
														GOTERM_MF_FAT	GO:0000166~nucleotide binding	10	10.4167	0.895683	CHKA, MSH6, CSTF2, MYO16, POLA1, ADRBK2, GUCY1A3, AFG3L2, CDK20, ABCB6	73	2245	12983	0.792202	1	1	100
														GOTERM_MF_ALL	GO:0000166~nucleotide binding	10	10.4167	0.920258	CHKA, MSH6, CSTF2, MYO16, POLA1, ADRBK2, GUCY1A3, AFG3L2, CDK20, ABCB6	89	2245	15143	0.757889	1	0.999999	100
														GOTERM_MF_2	GO:0000166~nucleotide binding	10	10.4167	0.92576	CHKA, MSH6, CSTF2, MYO16, POLA1, ADRBK2, GUCY1A3, AFG3L2, CDK20, ABCB6	88	2245	14825	0.750405	1	0.99516	100
														Annotation Cluster 272	Enrichment Score: 0.02913112524303981
														Category	Term	Count	%	PValue	Genes	List Total	Pop Hits	Pop Total	Fold Enrichment	Bonferroni	Benjamini	FDR
														GOTERM_BP_4	GO:0016070~RNA metabolic process	4	4.16667	0.930804	HLF, CSTF2, PCBP3, TSR2	81	938	13174	0.693569	1	0.999997	100
[truncated: 39 more rows]
